# Supplementary material for: Investigating Low‐Temperature Stress Responses in Crustacea Aquatic Species Through Comparative Transcriptomics
Source: Evol Appl. 2026 May 12;19(5):e70254. doi: 10.1111/eva.70254 (PMC13163145; doi:10.1111/eva.70254)
Supplement: Supplementary file 4 — Table S1: Taxonomic classification, gene numbers, transcriptome data sources, and experimental conditions of the species used in this study. [file EVA-19-e70254-s006.xlsx]

## Sheet: Genome
Taxon	Species	Symbol	Data Source	Proteins
Arthropoda	Stegodyphus mimosarum	Arth_Aran_Smi	PRJNA222714	27135
Arthropoda	Anopheles gambiae	Arth_Dipt_Aga	PRJNA163	12519
Arthropoda	Belgica antarctica	Arth_Dipt_Ban	ftp://ftp.ensemblgenomes.org/pub/metazoa/release-49/fasta/belgica_antarctica/pep/	13510
Arthropoda	Drosophila melanogaster	Arth_Dipt_Dme	PRJNA13669	13986
Arthropoda	Strigamia maritima	Arth_Geop_Sma	PRJNA20501	15008
Arthropoda	Acyrthosiphon pisum	Arth_Hemi_Api	PRJNA547584	17687
Arthropoda	Apis mellifera	Arth_Hyme_Ame	PRJNA477511	9935
Arthropoda	Ixodes scapularis	Arth_Ixod_Isc	PRJNA704952	26659
Arthropoda	Limulus polyphemus	Arth_Xiph_Lpo	PRJNA20489	22879
Bilateria	Branchiostoma floridae	Chor_Amph_Bfl	PRJNA20249	43041
Bilateria	Xenopus tropicalis	Chor_Anur_Xtr	PRJNA577946	21832
Bilateria	Callorhinchus milii	Chor_Chim_Cmi	PRJNA18361	28237
Bilateria	Latimeria chalumnae	Chor_Coel_Lch	PRJNA56111	9561
Bilateria	Oikopleura dioica	Chor_Cope_Odi	PRJNA36567	17152
Bilateria	Danio rerio	Chor_Cypr_Dre	PRJNA11776	32730
Bilateria	Gallus gallus	Chor_Gall_Gga	PRJNA698609	7235
Bilateria	Meleagris gallopavo	Chor_Gall_Mga	PRJNA42129	17981
Bilateria	Ornithorhynchus anatinus	Chor_Mono_Oan	PRJNA534073	16260
Bilateria	Parus major	Chor_Pass_Pma	PRJNA312399	15069
Bilateria	Ciona intestinalis	Chor_Phle_Cin	PRJNA187185	13729
Bilateria	Gorilla gorilla	Chor_Prim_Ggo	PRJNA564096	10003
Bilateria	Homo sapiens	Chor_Prim_Hsa	PRJNA31257	22322
Bilateria	Lepisosteus oculatus	Chor_Semi_Loc	PRJNA68247	18784
Bilateria	Gekko japonicus	Chor_Squa_Gja	PRJNA308133	24464
Bilateria	Apostichopus japonicus	Echi_Aspi_Aja	PRJNA354676	30221
Bilateria	Strongylocentrotus purpuratus	Echi_Cama_Spu	PRJNA10736	27447
Bilateria	Acanthaster planci	Echi_Valv_Apl	PRJNA397419	16481
Bilateria	Saccoglossus kowalevskii	Hemi_Ente_Sko	PRJNA12887	22111
Crustacea	Daphnia pulex	Arth_Dipl_Dpu	https://genome.jgi.doe.gov/portal/Dappu1/Dappu1.download.html	30907
Crustacea	Meganyctiphanes norvegica	Arth_Euph_Mno	PRJEB61785	42189
Decapoda	Chionoecetes opilio	Arth_Crus_Cop	PRJNA602365	22650
Decapoda	Cherax quadricarinatus	Arth_Crus_Cqu	PRJNA904538	18152
Decapoda	Eriocheir sinensis	Arth_Crus_Esi	PRJNA737102	19615
Decapoda	Homarus americanus	Arth_Crus_Ham	PRJNA655509	22368
Decapoda	Macrobrachium nipponense	Arth_Crus_Mni	PRJNA646023	24778
Decapoda	Macrobrachium rosenbergii	Arth_Crus_Mro	PRJNA1126456	23057
Decapoda	Petrolisthes cinctipes	Arth_Crus_Pci	PRJNA1002960	44511
Decapoda	Procambarus clarkii	Arth_Crus_Pcl	PRJNA1123252	26417
Decapoda	Petrolisthes manimaculis	Arth_Crus_Pma	PRJNA1002960	40296
Decapoda	Scylla paramamosain	Arth_Crus_Spa	PRJNA1059155	19839
Ecdysozoa	Ramazzottius varieornatus	Arth_Para_Rva	PRJDB4588	23007
Ecdysozoa	Caenorhabditis elegans	Nema_Rhab_Cel	PRJNA13758	28591
Ecdysozoa	Loa loa	Nema_Rhab_Llo	PRJNA37757	15440
Ecdysozoa	Pristionchus pacificus	Nema_Rhab_Ppa	PRJNA12644	28149
Ecdysozoa	Panagrellus redivivus	Nema_Rhab_Pre	PRJNA186477	26372
Ecdysozoa	Trichuris muris	Nema_Tric_Tmu	PRJNA304929	14995
Ecdysozoa	Trichinella spiralis	Nema_Tric_Tsp	PRJNA66457	16380
Ecdysozoa	Hypsibius exemplaris	Tard_Para_Hex	PRJNA360553	20853
Metazoa	Nematostella vectensis	OUT_Cnid_Nve	PRJNA12581	34311
Metazoa	Trichoplax adhaerens	OUT_Plac_Tad	PRJNA12874	11520
Metazoa	Amphimedon queenslandica	OUT_Pori_Aqu	PRJNA39517	24115
Penaeus	Penaeus chinensis	Arth_Crus_Pch	PRJNA691453	20076
Penaeus	Penaeus indicus	Arth_Crus_Pin	PRJNA495105	21824
Penaeus	Penaeus monodon	Arth_Crus_Pmo	PRJNA611030	24011
Penaeus	Litopenaeus vannamei	Arth_Crus_Pva	PRJNA1091545	24987
Protostomia	Dimorphilus gyrociliatus	Anne_Poly_Dgy	PRJEB37657	16175
Protostomia	Capitella teleta	Anne_Sede_Cte	PRJNA175705	31978
Protostomia	Bugula neritina	Bryo_Chei_Bne	PRJNA498596	25318
Protostomia	Scapharca broughtonii	Moll_Arco_Sbr	http://download.mgbase.qnlm.ac/page/download/downloadall/	24045
Protostomia	Acanthopleura granulata	Moll_Chit_Agr	PRJNA578131	31075
Protostomia	Octopus minor	Moll_Octo_Omi	http://download.mgbase.qnlm.ac/page/download/downloadall/	30010
Protostomia	Lottia gigantea	Moll_Pate_Lgi	PRJNA175706	23822
Protostomia	Patinopecten yessoensis	Moll_Pect_Pye	http://download.mgbase.qnlm.ac/page/download/downloadall/	24733
Protostomia	Siphonodentalium dalli	Moll_Scap_Sda	PRJNA916950	31410
Protostomia	Mulinia lateralis	Moll_Vene_Mla	Unpublished	25093
Protostomia	Intoshia linei	Orth_Orth_Ili	PRJNA316116	8724
Protostomia	Sparganum proliferum	Plat_Diph_Spr	PRJEB35374	22427
Protostomia	Paragonimus miyazakii	Plat_Plag_Pmi	PRJNA245325	12650
Protostomia	Schistosoma mansoni	Plat_Stri_Sma	PRJNA39937	11713
Protostomia	Priapulus caudatus	Pria_Pria_Pca	PRJNA20497	20692

## Sheet: Transcriptome
Species	SpeciesID	Group	Temperature	Accessions	Tissues
Litopenaeus vannamei	Lva_Con1	Control	25℃	SRR25784551	Hepatopancreas
Litopenaeus vannamei	Lva_Con2	Control	25℃	SRR25784550	Hepatopancreas
Litopenaeus vannamei	Lva_Con3	Control	25℃	SRR25784549	Hepatopancreas
Litopenaeus vannamei	Lva_Cold12	Low temperature stress	12℃	SRR25784545	Hepatopancreas
Litopenaeus vannamei	Lva_Cold2	Low temperature stress	12℃	SRR25784544	Hepatopancreas
Litopenaeus vannamei	Lva_Cold3	Low temperature stress	12℃	SRR25784543	Hepatopancreas
Penaeus indicus	Pin_Con1	Control	-	SRR24210785	Whole body
Penaeus indicus	Pin_Con2	Control	-	SRR24210786	Whole body
Penaeus indicus	Pin_Con3	Control	-	SRR24210787	Whole body
Penaeus indicus	Pin_Cold1	Low temperature stress	-	SRR24210788	Whole body
Penaeus indicus	Pin_Cold2	Low temperature stress	-	SRR24210789	Whole body
Penaeus indicus	Pin_Cold3	Low temperature stress	-	SRR24210790	Whole body
Macrobrachium rosenbergii	Mro_Con1	Control	25℃	SRR27322466	Hepatopancreas
Macrobrachium rosenbergii	Mro_Con2	Control	25℃	SRR27322467	Hepatopancreas
Macrobrachium rosenbergii	Mro_Con3	Control	25℃	SRR27322468	Hepatopancreas
Macrobrachium rosenbergii	Mro_Cold1	Low temperature stress	15℃	SRR27322469	Hepatopancreas
Macrobrachium rosenbergii	Mro_Cold2	Low temperature stress	15℃	SRR27322470	Hepatopancreas
Macrobrachium rosenbergii	Mro_Cold3	Low temperature stress	15℃	SRR27322471	Hepatopancreas
Eriocheir sinensis	Esi_Con1	Control	24℃	SRR13644346	Hepatopancreas
Eriocheir sinensis	Esi_Con2	Control	24℃	SRR13644347	Hepatopancreas
Eriocheir sinensis	Esi_Con3	Control	24℃	SRR13644348	Hepatopancreas
Eriocheir sinensis	Esi_Cold1	Low temperature stress	6℃	SRR13644352	Hepatopancreas
Eriocheir sinensis	Esi_Cold2	Low temperature stress	6℃	SRR13644351	Hepatopancreas
Eriocheir sinensis	Esi_Cold3	Low temperature stress	6℃	SRR13644350	Hepatopancreas
Cherax quadricarinatus	Cqu_Con1	Control	27℃	SRR7912021	Hepatopancreas
Cherax quadricarinatus	Cqu_Con2	Control	27℃	SRR7912022	Hepatopancreas
Cherax quadricarinatus	Cqu_Con3	Control	27℃	SRR7912019	Hepatopancreas
Cherax quadricarinatus	Cqu_Cold1	Low temperature stress	20℃	SRR7912020	Hepatopancreas
Cherax quadricarinatus	Cqu_Cold2	Low temperature stress	20℃	SRR7912023	Hepatopancreas
Cherax quadricarinatus	Cqu_Cold3	Low temperature stress	20℃	SRR7912024	Hepatopancreas
Drosophila melanogaster	Dme_Con1	Control	25℃	SRR11300818	Whole body
Drosophila melanogaster	Dme_Con2	Control	25℃	SRR11300817	Whole body
Drosophila melanogaster	Dme_Con3	Control	25℃	SRR11300816	Whole body
Drosophila melanogaster	Dme_Cold1	Low temperature stress	4℃	SRR11300815	Whole body
Drosophila melanogaster	Dme_Cold2	Low temperature stress	4℃	SRR11300814	Whole body
Drosophila melanogaster	Dme_Cold3	Low temperature stress	4℃	SRR11300813	Whole body
