# Supplementary material for: Investigating Low‐Temperature Stress Responses in Crustacea Aquatic Species Through Comparative Transcriptomics
Source: Evol Appl. 2026 May 12;19(5):e70254. doi: 10.1111/eva.70254 (PMC13163145; doi:10.1111/eva.70254)
Supplement: Supplementary file 5 — Table S2: Gene numbers in each species for each orthogroup. [file EVA-19-e70254-s004.xlsx]

## Sheet: Orthogroups.GeneCount
Orthogroup	Anne_Poly_Dgy	Anne_Sede_Cte	Arth_Aran_Smi	Arth_Crus_Cop	Arth_Crus_Cqu	Arth_Crus_Esi	Arth_Crus_Ham	Arth_Crus_Mni	Arth_Crus_Mro	Arth_Crus_Pch	Arth_Crus_Pci	Arth_Crus_Pcl	Arth_Crus_Pin	Arth_Crus_Pma	Arth_Crus_Pmo	Arth_Crus_Pva	Arth_Crus_Spa	Arth_Dipl_Dpu	Arth_Dipt_Aga	Arth_Dipt_Ban	Arth_Dipt_Dme	Arth_Euph_Mno	Arth_Geop_Sma	Arth_Hemi_Api	Arth_Hyme_Ame	Arth_Ixod_Isc	Arth_Para_Rva	Arth_Xiph_Lpo	Bryo_Chei_Bne	Chor_Amph_Bfl	Chor_Anur_Xtr	Chor_Chim_Cmi	Chor_Coel_Lch	Chor_Cope_Odi	Chor_Cypr_Dre	Chor_Gall_Gga	Chor_Gall_Mga	Chor_Mono_Oan	Chor_Pass_Pma	Chor_Phle_Cin	Chor_Prim_Ggo	Chor_Prim_Hsa	Chor_Semi_Loc	Chor_Squa_Gja	Echi_Aspi_Aja	Echi_Cama_Spu	Echi_Valv_Apl	Hemi_Ente_Sko	Moll_Arco_Sbr
OG0000000	1	23	104	74	14	48	50	221	127	93	213	32	120	146	145	80	101	11	83	8	0	133	17	65	0	395	10	12	99	41	44	6	0	64	45	0	1	1	1	4	0	1	2	120	571	247	28	107	104
OG0000001	45	33	47	8	36	53	57	73	71	82	48	33	93	60	79	81	72	80	52	52	65	136	39	26	32	116	39	56	8	70	109	53	18	88	92	14	41	52	39	45	20	77	63	63	35	30	35	41	28
OG0000002	0	20	103	0	4	14	97	148	151	19	76	28	32	50	42	82	40	9	77	8	0	42	32	181	0	112	0	0	28	5	37	0	0	0	112	0	0	0	0	9	0	0	0	0	118	181	27	210	31
OG0000003	0	20	7	155	14	13	11	25	21	96	159	2	164	88	98	57	25	2	5	1	0	6	8	56	0	0	0	17	19	28	0	0	0	0	0	0	0	0	0	1	0	0	3	1	125	48	5	18	57
OG0000004	25	56	36	27	30	19	23	31	27	25	32	28	28	24	32	29	19	23	10	5	7	37	15	10	8	67	42	23	32	115	70	20	4	9	66	5	29	18	22	52	5	33	30	91	60	79	74	64	48
OG0000005	28	25	35	62	42	35	52	48	48	43	74	28	46	42	47	65	43	15	14	14	25	50	20	13	14	40	25	46	34	37	13	28	7	26	21	4	11	15	10	48	11	18	17	20	57	47	42	47	63
OG0000006	3	77	23	20	30	46	40	41	42	30	40	31	30	27	40	32	42	5	50	5	14	74	16	2	2	45	1	44	32	126	65	26	21	9	54	10	36	20	26	37	12	23	32	33	80	39	41	27	37
OG0000007	0	34	122	146	11	20	174	139	143	19	67	27	10	62	37	12	88	0	0	0	0	10	0	82	0	14	0	39	9	0	10	0	2	0	3	0	0	0	0	4	3	10	1	5	7	3	0	0	0
OG0000008	37	45	18	13	16	19	20	18	17	26	19	14	28	18	35	22	24	19	8	8	8	29	16	6	9	22	24	41	15	58	23	40	11	19	42	11	23	17	20	29	8	19	32	28	27	34	33	22	48
OG0000009	0	38	14	11	12	11	14	12	11	11	12	12	12	12	10	9	11	7	9	8	9	15	16	121	7	20	8	18	16	104	36	91	26	15	59	24	39	32	34	25	25	37	43	48	32	32	30	55	40
OG0000010	27	28	12	2	22	26	24	22	23	18	13	20	21	16	24	23	23	19	17	25	19	23	21	18	18	17	20	50	11	48	31	43	26	10	54	14	26	25	31	17	20	36	36	30	18	26	23	27	23
OG0000011	17	25	18	3	17	17	22	27	28	22	14	14	21	22	20	18	18	18	10	8	7	20	11	16	6	26	17	60	5	67	19	22	13	1	44	14	20	12	17	3	6	15	26	29	9	13	13	64	31
OG0000012	3	50	27	18	13	30	16	30	24	27	35	26	30	22	28	31	24	26	10	5	4	28	13	3	3	75	22	21	29	87	32	23	6	0	24	6	15	9	9	24	7	13	13	41	24	44	38	57	67
OG0000013	23	29	19	4	16	19	16	15	14	17	6	17	20	12	21	19	15	16	14	16	15	19	14	14	13	13	21	60	18	39	32	43	26	0	96	21	36	25	33	10	15	31	37	35	16	32	20	36	19
OG0000014	0	3	70	19	44	42	11	59	71	33	132	55	27	76	56	44	37	0	2	0	1	24	0	77	1	150	0	15	2	8	1	5	1	0	10	0	0	0	0	6	3	4	4	0	10	14	15	32	36
OG0000015	10	30	10	14	19	17	21	22	23	21	20	20	20	19	28	20	17	38	5	5	8	39	6	4	5	42	13	18	23	35	30	33	15	12	36	6	12	13	10	30	7	18	24	18	23	48	27	35	52
OG0000016	12	36	0	20	52	26	23	35	22	19	21	32	22	26	20	25	27	25	22	30	35	54	16	55	12	0	0	0	2	53	11	8	2	2	48	1	8	5	5	0	5	25	8	9	20	65	28	29	14
OG0000017	12	34	13	8	27	19	19	25	28	31	32	19	37	19	34	38	27	20	27	29	21	31	7	21	15	63	5	21	30	63	14	9	0	8	7	1	8	7	4	9	3	10	4	20	39	41	38	36	31
OG0000018	15	21	16	13	16	19	18	18	18	14	17	22	17	19	19	20	20	15	15	18	16	17	19	15	14	13	11	32	7	34	42	66	44	11	61	26	39	38	36	14	27	41	48	47	13	21	19	20	20
OG0000019	10	6	5	16	25	31	52	79	72	78	49	43	91	47	75	71	26	7	9	5	7	87	5	4	5	3	2	15	0	41	8	11	15	7	14	6	9	14	6	15	8	13	12	15	11	21	11	10	14
OG0000020	18	26	12	4	21	19	19	19	18	16	9	20	18	13	17	19	20	13	15	11	17	23	13	14	13	13	11	39	16	36	36	45	30	18	61	8	25	26	30	24	18	38	39	30	20	18	19	24	21
OG0000021	10	21	49	13	20	48	27	32	29	35	33	24	32	15	44	40	27	25	13	21	11	80	11	3	2	9	26	18	11	30	13	5	2	16	15	0	3	2	3	16	2	3	7	5	15	27	8	29	20
OG0000022	2	1	6	21	80	114	77	87	92	68	41	76	62	51	69	59	94	22	23	28	20	80	7	17	19	13	6	32	3	0	0	0	0	0	0	0	0	0	0	0	0	0	0	0	0	0	0	0	10
OG0000023	24	25	14	10	14	15	15	16	19	12	12	15	14	12	12	11	13	10	13	15	13	26	8	8	13	19	14	30	22	53	31	41	18	7	55	10	22	27	22	24	15	24	31	33	25	31	21	26	25
OG0000024	23	31	24	6	21	23	25	21	22	22	22	23	19	18	25	21	20	14	7	8	7	33	18	7	7	20	18	46	4	53	23	39	13	14	45	16	26	19	25	4	17	22	24	27	5	9	9	40	16
OG0000025	0	0	1338	0	0	0	0	0	0	0	0	0	0	0	0	0	0	0	0	0	0	0	1	0	0	0	0	0	0	0	0	0	0	0	0	0	0	0	0	0	0	0	0	0	0	0	0	0	0
OG0000026	33	37	20	3	12	15	14	20	12	12	11	12	13	13	14	10	12	13	10	9	10	13	15	9	9	12	21	40	28	54	18	19	6	16	39	8	15	11	15	10	5	22	22	18	16	24	21	44	31
OG0000027	21	24	13	18	15	12	9	16	13	11	12	11	12	16	11	15	10	11	14	13	14	19	17	25	8	37	26	17	62	75	11	15	3	6	20	3	12	12	9	8	2	13	12	13	29	44	46	43	20
OG0000028	30	43	11	7	9	10	11	12	13	8	11	10	8	10	8	10	8	12	7	7	7	15	13	7	7	18	26	11	23	52	10	19	12	4	30	6	13	9	11	18	5	13	14	16	12	18	27	59	82
OG0000029	34	60	15	3	10	10	11	14	13	11	11	10	12	13	11	13	12	9	8	7	8	20	13	8	6	11	56	47	10	22	10	12	1	6	17	1	6	4	6	5	2	5	11	7	17	28	24	71	29
OG0000030	3	56	8	5	22	15	13	38	39	28	27	26	28	24	31	23	11	89	2	3	2	22	3	6	3	10	17	18	11	25	10	6	3	10	15	2	4	4	3	44	1	9	5	6	56	35	16	0	29
OG0000031	0	11	59	13	43	33	82	99	67	9	51	90	21	30	25	5	27	12	4	1	1	63	2	59	1	82	37	12	2	12	11	8	22	0	0	0	1	13	3	0	5	11	1	4	0	3	5	19	4
OG0000032	6	36	2	2	6	3	6	6	6	6	7	4	6	9	9	11	4	5	2	1	3	7	2	2	2	2	1	7	8	61	24	39	6	7	51	4	33	12	14	2	8	17	38	18	95	143	44	10	30
OG0000033	0	0	0	2	56	45	121	32	45	145	10	85	188	19	168	170	34	16	1	1	1	45	0	1	0	0	0	0	0	0	0	0	0	0	0	0	0	0	0	0	0	0	0	0	0	0	0	0	0
OG0000034	19	24	20	3	12	10	14	8	6	13	20	9	9	11	9	14	7	10	11	14	13	40	15	28	16	0	5	25	64	22	15	22	0	22	19	1	19	11	10	31	0	12	21	18	46	19	16	17	17
OG0000035	0	5	18	50	0	43	4	112	67	18	22	0	24	57	16	9	60	5	31	0	2	10	5	140	0	121	13	0	23	8	3	1	2	0	9	1	1	0	1	5	0	0	2	12	11	44	1	6	12
OG0000036	0	44	24	11	6	12	6	4	2	3	104	16	5	55	3	8	16	0	1	0	0	172	0	9	0	31	38	0	12	5	0	0	0	0	0	2	3	0	1	0	0	0	0	0	110	17	0	6	6
OG0000037	2	0	3	20	14	30	0	65	66	12	1	19	34	1	41	52	14	0	0	0	0	7	0	0	0	3	0	6	0	17	13	0	0	0	0	0	0	0	0	2	0	0	0	0	72	33	39	2	4
OG0000038	6	23	7	6	9	29	11	8	3	28	6	35	36	4	18	23	3	25	26	3	21	10	8	10	6	33	9	10	12	43	59	14	7	14	38	10	11	31	9	2	21	24	7	20	6	28	9	31	16
OG0000039	12	18	11	1	17	20	20	18	17	25	18	20	29	19	29	29	19	15	13	15	15	20	13	13	12	10	15	46	9	19	25	24	18	6	44	10	20	21	21	12	15	20	24	17	10	18	12	17	17
OG0000040	0	9	30	9	7	9	61	40	104	1	0	4	20	2	12	0	0	0	0	0	0	5	1	173	0	50	1	45	0	5	4	3	7	0	3	0	1	2	1	9	2	2	1	3	22	8	0	5	27
OG0000041	1	2	34	35	80	93	61	68	62	46	52	73	26	60	51	34	62	14	10	16	8	60	10	7	9	32	8	90	0	0	0	0	0	0	0	0	0	0	1	0	0	0	0	0	0	0	0	0	1
OG0000042	4	14	23	26	26	18	26	20	19	16	14	8	14	10	16	13	13	14	33	29	32	26	13	29	28	75	12	15	28	38	6	3	1	10	7	0	5	7	3	4	3	6	4	9	7	21	18	10	12
OG0000043	0	3	12	38	2	80	16	15	12	15	132	15	10	73	14	35	56	8	21	0	3	4	6	106	0	175	0	3	0	0	8	1	3	0	14	1	1	1	2	0	1	1	3	4	6	39	2	4	27
OG0000044	10	8	7	0	5	17	19	40	42	58	34	8	71	16	83	47	22	49	11	8	7	20	0	9	5	2	17	19	5	23	22	22	7	0	49	10	15	6	16	4	4	11	28	15	9	9	11	6	19
OG0000045	2	9	23	14	20	15	18	15	15	12	15	13	14	16	16	19	13	16	7	8	6	17	9	6	10	11	9	30	5	24	28	34	12	6	38	6	29	19	24	10	7	30	26	30	27	30	13	12	16
OG0000046	17	13	12	9	12	12	11	12	11	13	8	11	12	10	14	13	13	13	8	8	8	15	9	9	9	11	13	42	13	35	26	52	17	11	37	15	26	24	19	12	20	26	25	39	13	13	10	13	17
OG0000047	2	8	23	7	28	24	20	25	22	24	28	22	29	21	27	26	32	42	16	10	9	50	17	40	8	22	25	37	23	20	4	6	3	9	4	1	4	4	4	8	0	7	6	6	9	8	5	7	18
OG0000048	0	0	6	38	51	47	56	56	55	49	63	50	61	54	58	71	51	27	25	29	20	79	12	23	27	6	0	12	0	0	0	0	0	0	0	0	0	0	0	0	0	0	0	0	1	0	0	0	0
OG0000049	23	33	0	0	1	1	1	0	0	1	0	0	0	0	1	1	0	0	0	1	0	4	1	0	0	1	1	2	2	5	42	38	14	10	112	9	38	21	22	8	9	96	32	82	4	2	1	3	18
OG0000050	14	10	14	13	20	15	22	29	38	27	30	16	31	22	34	27	15	11	13	19	18	41	4	23	13	13	11	14	3	38	4	7	4	8	9	1	4	4	4	12	4	8	5	5	3	19	2	12	19
OG0000051	7	4	12	6	10	6	10	13	15	11	8	10	18	9	13	13	8	10	2	0	4	19	6	1	1	10	6	32	6	53	13	23	3	1	28	4	13	10	12	34	1	17	24	24	37	87	53	23	14
OG0000052	8	15	16	13	9	12	11	18	12	11	12	15	14	11	11	15	11	38	8	5	9	27	8	11	6	7	14	24	12	50	15	27	5	3	28	4	18	14	14	12	6	13	15	20	24	16	40	23	10
OG0000053	8	25	14	13	15	12	14	18	15	22	18	15	27	15	27	36	20	23	23	29	21	15	7	39	10	13	13	9	9	17	7	10	4	13	21	2	10	7	6	6	0	8	11	8	13	27	10	36	11
OG0000054	11	8	20	18	34	42	39	34	33	29	24	39	32	32	30	26	37	17	21	28	18	68	13	22	15	9	9	50	6	3	6	3	1	0	5	2	3	5	4	1	4	5	5	10	2	7	4	3	15
OG0000055	28	4	3	17	0	9	12	31	28	1	45	1	4	72	0	5	30	28	0	1	0	20	21	43	0	87	2	0	0	12	0	0	0	0	0	0	0	0	0	2	0	0	0	0	13	18	4	7	18
OG0000056	11	27	8	8	12	17	15	38	29	10	8	9	11	9	9	10	10	0	0	0	0	14	3	0	0	2	1	8	7	43	36	10	7	14	62	4	18	18	13	9	10	21	37	22	41	78	50	33	15
OG0000057	13	39	12	26	34	14	36	27	16	18	38	20	20	23	20	25	19	6	14	13	13	25	22	4	8	16	4	6	9	20	5	9	2	9	8	1	4	5	3	16	2	5	5	5	44	19	14	15	19
OG0000058	28	19	9	16	20	20	14	24	19	18	25	19	20	15	18	16	17	19	9	15	10	14	11	8	6	34	4	11	10	38	7	19	6	11	24	2	7	8	6	11	3	17	12	6	19	27	20	16	14
OG0000059	10	13	14	5	9	11	11	9	10	11	14	12	12	10	10	11	10	13	8	7	9	22	9	11	8	11	8	22	14	22	21	28	11	9	40	13	19	18	20	13	15	21	19	23	16	16	15	13	16
OG0000060	13	26	17	12	6	5	6	7	6	5	7	7	5	4	7	10	6	6	4	6	4	28	6	4	5	9	3	24	16	33	13	31	2	3	26	6	21	11	13	7	6	14	13	15	31	36	19	13	40
OG0000061	42	42	6	0	2	2	3	6	8	5	1	4	4	2	6	10	2	7	3	1	3	5	0	0	1	15	0	13	42	56	13	10	5	3	7	3	8	11	10	6	4	10	6	13	15	38	37	38	27
OG0000062	3	16	4	6	5	21	10	1	0	18	1	27	32	0	9	17	30	21	25	1	23	4	12	8	5	29	3	3	11	37	54	3	5	9	35	7	11	28	5	1	11	22	4	10	2	25	5	28	11
OG0000063	0	0	0	1	17	25	45	64	52	102	37	38	116	36	95	110	37	47	23	8	34	26	0	1	14	0	0	0	0	0	0	0	0	0	0	0	0	0	0	0	0	0	0	0	0	0	0	0	0
OG0000064	0	0	5	0	0	5	6	55	128	5	39	0	2	6	29	20	12	0	0	0	0	0	0	2	0	0	0	0	0	0	0	3	0	0	0	0	0	0	0	3	0	0	0	0	41	2	1	0	0
OG0000065	5	28	4	2	8	18	14	7	3	25	3	31	34	2	17	12	29	26	17	3	25	16	4	10	5	29	6	11	6	24	32	5	4	9	21	10	8	13	6	4	8	21	6	16	5	20	8	31	18
OG0000066	8	15	7	14	16	18	17	14	17	13	9	19	15	22	14	12	13	8	6	5	5	32	4	5	7	7	3	8	10	15	14	16	6	17	12	6	9	6	6	7	7	11	8	14	17	39	17	22	19
OG0000067	19	15	13	3	12	13	14	12	11	10	9	14	12	9	13	10	12	11	13	17	9	17	9	11	12	11	7	40	5	15	18	33	13	5	35	10	15	15	16	6	13	17	21	19	10	13	8	8	11
OG0000068	11	12	15	4	9	28	13	11	12	11	13	14	15	9	13	15	12	12	6	6	6	15	11	8	7	11	7	35	10	39	23	22	17	2	34	13	21	15	19	10	14	22	22	23	16	12	13	15	10
OG0000069	3	4	13	2	17	9	12	16	14	23	14	32	23	12	26	24	11	5	10	4	22	11	8	13	5	46	9	26	0	17	22	31	9	6	37	11	21	22	23	10	13	37	15	27	9	7	1	4	9
OG0000070	17	19	6	3	6	4	5	4	4	4	6	4	5	7	4	5	4	5	5	3	5	5	7	2	5	4	4	22	10	80	8	17	3	3	13	2	12	7	8	4	6	10	8	16	26	13	76	54	31
OG0000071	9	32	24	4	6	6	6	7	6	7	5	5	5	8	8	4	7	11	5	6	4	22	15	4	5	19	6	32	15	70	14	18	1	9	19	3	23	11	10	54	1	16	12	10	24	20	9	12	10
OG0000072	0	0	0	0	0	0	0	0	0	0	0	0	0	0	0	0	0	0	0	0	0	0	0	0	0	0	0	0	0	0	0	0	0	0	0	0	0	0	0	0	0	0	0	0	0	0	0	0	0
OG0000073	20	13	11	5	6	7	6	6	6	6	7	6	8	8	7	8	7	10	6	7	6	7	6	5	6	6	13	29	14	37	23	37	16	17	40	14	22	20	20	10	17	22	23	33	14	13	12	16	12
OG0000074	10	9	31	9	10	51	13	7	7	8	14	10	9	14	10	9	13	10	6	14	6	34	12	7	6	10	8	35	9	23	9	19	2	0	22	2	11	9	10	10	0	11	12	11	34	9	5	36	19
OG0000075	9	12	12	5	14	7	7	11	9	12	9	11	12	6	12	11	6	3	5	8	7	19	7	2	4	19	17	18	13	51	9	19	3	6	17	6	11	6	9	15	7	12	11	13	29	30	22	29	28
OG0000076	32	34	6	3	4	4	5	3	6	4	3	6	5	2	5	4	6	4	5	7	11	17	4	6	5	7	7	16	10	42	6	13	9	9	14	5	7	9	7	12	7	10	8	13	7	25	15	22	39
OG0000077	0	52	15	3	8	9	8	8	8	8	6	8	8	6	8	9	8	7	11	8	9	34	51	9	5	10	2	10	1	42	19	12	6	0	20	0	10	9	10	1	9	9	13	11	7	5	8	13	45
OG0000078	3	13	17	3	13	16	16	21	17	16	9	16	11	7	18	11	15	6	5	5	5	15	9	6	5	20	10	46	5	31	16	22	8	4	34	11	21	12	18	9	7	21	19	16	9	10	7	5	19
OG0000079	0	0	7	1	36	18	57	76	79	69	10	34	79	27	73	63	16	9	5	6	5	44	10	4	5	5	28	15	0	0	0	0	0	0	0	0	0	0	0	0	0	0	0	0	0	0	0	0	0
OG0000080	2	6	25	6	12	17	13	20	20	14	12	15	16	13	16	16	13	23	22	29	20	37	4	19	8	26	9	16	9	24	17	7	4	10	12	3	10	5	9	3	3	10	9	8	15	40	14	10	8
OG0000081	6	6	14	2	19	12	14	13	13	12	11	15	15	14	16	12	18	10	8	8	8	20	12	7	9	9	10	39	7	8	20	35	16	4	32	10	16	15	18	7	10	21	20	25	9	6	6	12	6
OG0000082	3	9	15	5	18	14	28	28	28	21	20	16	29	12	25	24	13	21	20	13	9	44	9	4	6	27	14	27	6	5	3	3	1	5	7	0	3	3	2	1	2	5	6	9	0	0	2	2	17
OG0000083	5	15	9	13	9	9	11	9	8	8	12	10	8	11	7	12	9	5	5	6	5	24	4	6	5	6	3	15	7	10	21	48	13	10	27	9	24	18	18	13	12	22	21	23	13	10	8	9	10
OG0000084	4	11	14	6	7	7	7	8	9	8	9	7	10	7	8	8	7	9	5	5	6	10	10	11	7	7	5	19	7	19	39	31	20	3	38	12	27	21	24	7	17	24	28	24	12	14	12	21	11
OG0000085	7	8	9	5	9	8	8	7	8	8	6	11	7	6	6	7	7	8	5	4	6	20	11	6	7	10	8	24	10	12	17	27	16	7	41	16	18	18	18	12	16	18	20	25	16	15	8	8	14
OG0000086	7	18	10	14	15	11	15	9	9	9	13	12	10	19	10	8	18	10	6	5	5	19	5	5	5	7	4	14	6	23	12	15	4	13	16	5	10	9	9	22	4	8	12	13	26	31	19	19	16
OG0000087	6	16	12	2	10	9	11	14	12	11	8	11	11	11	13	14	10	16	2	3	1	34	9	0	3	10	11	7	4	18	14	16	4	2	11	2	10	7	9	17	6	11	8	11	11	25	13	6	14
OG0000088	7	17	13	7	10	12	11	13	11	22	12	15	22	12	18	12	8	8	9	7	13	16	7	11	4	17	6	8	8	6	10	14	8	4	15	2	6	8	6	5	5	22	9	10	21	27	10	12	14
OG0000089	8	13	10	2	22	15	24	26	27	21	10	23	25	9	31	27	11	6	6	8	8	29	10	17	3	7	6	8	5	19	2	8	1	1	7	0	2	2	2	3	0	2	3	2	9	27	26	8	35
OG0000090	6	16	15	3	5	2	4	4	4	1	3	5	2	3	2	3	2	3	1	4	2	14	3	3	2	8	2	14	9	88	41	29	2	11	28	2	27	6	15	28	0	18	27	21	49	25	17	51	8
OG0000091	4	10	21	17	10	8	8	10	7	9	12	9	8	17	13	8	8	9	6	7	7	21	7	6	4	7	4	15	9	26	10	20	4	2	23	2	17	7	10	12	2	10	12	12	36	17	17	24	17
OG0000092	5	17	2	4	7	8	4	5	5	5	6	8	6	7	6	3	6	11	1	7	1	16	1	5	3	1	21	1	28	26	3	7	0	5	2	7	7	3	4	9	4	6	2	8	33	32	21	27	21
OG0000093	7	5	28	1	17	3	4	7	6	5	9	3	5	21	5	4	3	32	28	24	25	10	10	29	4	40	1	7	11	43	10	3	2	2	7	1	4	7	4	13	1	12	4	5	6	13	22	16	19
OG0000094	0	29	1	5	13	10	17	20	20	32	33	12	29	21	27	35	10	7	1	1	2	41	3	0	1	5	0	12	0	18	8	7	5	14	10	2	6	7	6	7	5	7	6	7	10	30	10	26	10
OG0000095	16	21	12	7	8	9	10	6	6	7	10	7	7	8	6	9	7	6	10	17	7	15	6	5	5	10	8	18	21	21	10	19	6	8	9	5	11	9	11	7	4	12	10	10	15	17	9	12	12
OG0000096	6	9	28	9	8	10	10	8	7	8	6	9	9	7	10	11	8	22	5	13	6	23	14	13	9	31	15	16	4	13	6	13	3	3	5	4	8	6	7	6	4	8	6	9	10	7	19	10	11
OG0000097	6	23	1	1	14	16	19	18	16	17	12	14	16	14	15	16	12	7	6	3	3	21	1	1	4	24	0	6	3	7	9	15	6	5	14	4	8	5	8	8	3	7	6	10	27	40	27	33	9
OG0000098	13	10	14	3	6	9	9	9	8	8	9	8	9	8	6	9	8	7	4	4	6	13	6	3	6	6	5	41	6	29	14	22	5	6	26	8	15	12	12	5	8	17	13	15	23	14	10	11	10
OG0000099	0	1	56	8	30	17	19	15	14	16	23	18	12	24	28	20	20	7	4	5	4	60	76	8	5	37	1	80	1	4	2	3	0	0	3	0	2	2	2	2	0	3	2	2	7	4	3	2	3
OG0000100	19	11	6	4	7	7	9	6	7	6	8	7	8	9	7	10	8	7	7	8	6	12	12	7	8	7	10	20	13	17	12	27	6	6	20	8	12	10	10	4	5	15	12	18	7	11	10	12	8
OG0000101	2	1	3	9	10	9	12	7	5	26	16	10	32	14	19	31	8	4	2	2	2	36	2	2	2	2	5	14	2	46	21	28	5	17	31	2	18	13	14	6	5	13	18	18	3	2	2	5	5
OG0000102	2	5	13	5	15	5	12	33	14	9	15	25	17	41	12	14	4	4	11	8	4	15	4	2	2	10	3	10	12	11	42	8	2	1	31	1	21	5	15	5	2	16	10	16	20	14	10	9	13
OG0000103	7	14	31	5	5	6	9	5	8	10	10	6	12	11	12	17	10	21	5	20	13	27	11	9	4	34	4	36	19	29	0	1	0	3	1	0	0	1	0	3	0	0	1	1	19	21	7	20	15
OG0000104	17	22	5	3	9	7	10	24	12	18	9	9	19	9	25	18	11	29	21	13	20	19	5	3	4	9	6	9	8	8	10	5	1	16	11	3	7	6	7	7	4	9	8	8	13	26	14	13	10
OG0000105	5	16	24	3	13	7	8	16	11	8	6	5	8	8	7	4	7	6	7	8	12	9	8	9	6	17	8	27	7	36	10	27	3	2	31	6	13	9	9	2	8	9	10	16	7	7	5	9	12
OG0000106	10	7	11	2	6	8	9	8	8	6	5	8	7	6	8	7	8	7	8	11	8	9	6	4	6	8	6	34	3	18	18	18	13	8	33	9	24	14	17	9	6	18	19	19	6	7	7	7	10
OG0000107	10	5	8	8	7	7	6	6	6	7	9	6	5	7	7	7	7	6	6	5	8	32	11	13	6	4	8	20	7	33	10	21	7	9	26	8	12	12	9	8	8	11	9	25	9	9	9	30	6
OG0000108	11	11	13	10	14	9	10	6	7	8	6	6	14	4	21	16	5	6	1	1	4	21	10	1	2	13	4	14	9	33	5	10	0	5	11	1	8	3	5	17	3	6	11	6	30	47	24	21	11
OG0000109	10	10	5	2	8	6	8	8	5	9	5	10	13	6	14	11	7	6	6	5	6	10	5	7	6	19	22	35	9	31	13	26	8	12	27	8	11	11	11	8	9	13	11	21	4	8	4	7	7
OG0000110	4	10	10	6	14	3	6	9	7	10	3	9	13	2	17	14	4	14	9	8	8	16	4	7	5	5	8	8	13	27	16	8	5	9	12	5	9	9	9	6	3	10	9	10	19	6	6	17	9
OG0000111	2	24	2	2	4	21	3	2	0	17	0	31	23	0	6	14	19	25	22	1	23	6	4	7	4	25	3	2	6	16	22	6	1	6	20	6	7	10	0	0	4	15	1	10	1	21	3	24	0
OG0000112	10	16	9	8	12	8	9	13	10	7	7	11	7	9	10	8	7	4	2	3	2	13	5	3	1	3	1	8	18	26	12	28	6	10	13	3	11	12	10	10	6	11	12	19	18	12	11	8	17
OG0000113	9	21	4	2	4	6	5	3	3	4	2	5	4	2	4	3	4	5	5	7	4	6	3	2	2	5	7	11	0	60	25	23	23	8	35	11	19	16	18	12	10	20	24	25	14	16	16	43	5
OG0000114	0	29	2	44	2	11	4	23	16	0	18	1	3	51	7	1	17	32	3	23	0	39	0	48	0	7	1	2	5	14	0	0	0	0	3	0	0	0	0	0	0	0	0	0	12	16	8	0	14
OG0000115	5	8	7	4	8	8	8	8	8	7	6	8	6	10	7	9	8	6	6	6	6	10	7	10	7	8	6	22	10	12	16	22	11	5	26	13	12	14	12	7	12	16	14	20	9	10	7	6	8
OG0000116	3	12	12	2	11	3	14	18	21	5	8	35	6	5	6	6	4	4	4	14	6	11	5	4	3	7	3	7	8	13	21	22	7	7	25	2	7	13	5	5	6	7	12	13	8	12	7	11	10
OG0000117	2	23	11	3	8	4	5	11	13	7	4	7	8	6	7	8	5	1	3	7	4	28	10	5	4	57	15	5	18	28	3	5	2	19	6	0	3	3	3	4	1	3	3	3	12	23	11	58	15
OG0000118	4	12	9	0	10	12	10	13	10	12	3	10	9	10	10	12	10	4	5	4	3	16	8	3	3	24	38	39	1	19	10	8	11	0	15	4	9	5	7	5	3	6	9	8	9	12	7	9	15
OG0000119	4	11	4	2	4	8	7	6	9	8	5	4	11	5	7	8	7	22	9	7	9	32	9	5	5	5	9	13	5	20	16	15	8	8	22	8	15	11	13	4	11	13	11	17	5	13	8	9	17
OG0000120	8	7	8	6	7	7	8	7	8	11	9	8	8	9	7	9	9	5	7	7	7	8	6	10	9	10	6	10	6	21	12	16	6	12	13	4	11	9	9	8	10	19	10	12	10	10	7	11	12
OG0000121	1	1	3	9	4	6	6	8	9	12	4	7	12	7	15	15	9	6	0	0	0	23	2	1	0	9	2	9	12	71	9	4	1	24	7	2	4	4	4	6	3	5	4	5	42	33	10	60	11
OG0000122	1	13	24	6	10	10	14	13	16	13	11	21	13	13	11	17	12	6	4	7	13	21	19	7	5	14	3	13	3	7	0	0	0	0	0	0	0	0	0	1	0	0	0	0	16	34	26	2	15
OG0000123	3	13	7	4	26	15	19	16	13	11	14	19	14	16	11	11	17	18	22	11	15	18	14	39	20	11	1	8	9	3	1	1	1	6	1	0	1	1	1	9	0	1	1	1	1	4	1	3	28
OG0000124	16	32	0	0	0	0	0	0	0	0	0	0	0	0	0	0	0	0	0	0	0	0	0	0	0	0	0	0	4	30	12	29	4	14	17	0	14	11	13	11	2	11	14	11	0	1	6	1	43
OG0000125	7	19	11	6	6	4	8	4	4	6	5	8	6	16	7	6	6	22	2	1	10	19	5	1	1	27	2	17	15	8	7	11	4	4	15	3	8	11	6	3	7	12	11	15	9	3	2	5	7
OG0000126	11	8	23	14	9	7	6	4	5	7	5	6	7	4	5	9	5	5	9	7	10	11	9	5	3	30	4	10	15	9	11	11	0	9	10	2	12	7	10	4	0	12	10	11	12	8	9	10	11
OG0000127	6	14	5	2	9	10	9	11	10	7	15	9	8	12	8	8	8	3	5	6	5	8	3	8	5	6	3	15	1	3	7	13	6	6	11	4	6	8	6	3	8	17	7	9	7	25	8	12	10
OG0000128	13	4	5	1	5	5	5	8	4	3	4	6	4	2	4	4	3	11	3	5	2	10	3	3	1	2	8	8	4	39	26	15	11	3	25	4	12	15	12	6	6	21	16	20	21	32	19	9	11
OG0000129	5	15	5	5	5	3	4	5	5	8	4	7	12	9	13	7	3	13	10	5	4	9	5	6	5	6	6	8	9	33	10	11	4	2	22	3	9	9	8	11	4	8	12	8	11	25	11	17	14
OG0000130	4	5	8	5	5	5	6	5	5	6	6	5	6	5	5	6	4	5	5	6	5	5	6	5	5	5	9	14	8	33	12	29	4	5	20	3	16	10	11	5	9	11	12	40	6	5	5	9	6
OG0000131	1	11	9	0	3	3	3	6	6	3	1	5	4	2	4	6	2	5	2	3	4	24	2	6	2	7	7	7	16	54	26	11	5	6	13	3	11	9	9	21	3	9	10	9	27	16	9	22	4
OG0000132	9	7	9	8	13	8	8	10	8	8	12	8	8	12	10	7	8	10	7	10	8	13	5	4	6	10	2	12	13	25	9	15	2	8	12	4	10	8	8	8	3	9	10	10	13	10	7	10	6
OG0000133	7	7	6	5	6	9	6	9	7	7	8	6	8	7	6	9	5	6	5	4	5	10	3	5	5	5	7	13	7	10	13	16	8	6	23	7	8	13	8	14	7	9	10	16	14	15	8	10	15
OG0000134	4	6	2	1	9	11	9	8	10	10	10	9	9	10	8	8	10	15	7	8	8	12	9	8	8	6	10	26	2	9	9	18	6	8	17	5	9	6	8	5	7	9	9	21	10	10	7	10	6
OG0000135	0	13	4	19	0	8	8	10	12	1	46	0	1	30	1	1	10	2	6	0	3	35	1	84	2	25	1	3	6	1	8	7	4	0	13	1	2	3	2	5	1	4	3	4	6	6	1	0	20
OG0000136	17	23	13	5	8	6	9	7	7	10	8	12	9	5	10	10	6	9	2	2	2	8	3	1	2	19	5	5	2	32	15	14	4	2	7	2	11	8	8	2	5	9	7	9	5	11	15	13	15
OG0000137	0	0	0	0	0	0	0	0	0	0	0	0	0	0	0	0	0	0	0	0	0	0	0	0	0	0	0	0	0	0	10	176	15	0	86	7	20	23	14	0	14	67	50	85	0	0	0	1	0
OG0000138	0	0	0	1	32	21	49	38	30	61	35	39	59	30	39	49	25	1	2	1	1	50	0	3	0	0	0	0	0	0	0	0	0	0	0	0	0	0	0	0	0	0	0	0	0	0	0	0	0
OG0000139	0	7	5	6	16	12	19	12	11	12	12	15	16	10	17	13	8	7	4	3	5	16	11	3	4	4	4	15	4	13	10	19	2	4	15	1	13	9	7	8	3	10	10	14	19	12	6	5	9
OG0000140	5	10	9	12	22	10	13	9	9	16	10	22	17	10	19	17	7	6	7	10	12	11	7	8	6	6	2	9	3	21	10	10	5	0	14	0	5	7	5	6	2	8	9	7	3	3	6	12	14
OG0000141	3	3	6	3	5	5	4	4	4	5	4	4	13	4	6	3	4	5	5	5	5	23	5	4	4	4	3	17	1	16	18	45	7	1	48	5	25	18	20	5	8	21	26	29	4	6	13	7	3
OG0000142	0	0	0	0	0	1	0	78	52	91	5	0	104	15	65	48	43	0	0	0	0	0	0	8	0	0	0	8	0	4	0	0	0	0	0	0	0	0	0	0	0	0	3	0	0	1	0	14	0
OG0000143	10	3	1	1	2	1	1	1	1	1	1	1	1	1	1	1	1	1	1	1	1	1	1	1	2	1	2	1	16	48	15	8	1	1	34	0	5	2	6	8	1	10	5	5	38	61	25	17	24
OG0000144	11	11	9	3	8	7	7	6	6	7	4	7	8	5	9	8	14	4	6	5	3	18	6	7	2	8	5	14	9	30	18	18	2	4	26	5	10	8	9	4	3	12	13	12	4	4	3	3	10
OG0000145	5	26	7	8	17	11	16	17	15	16	13	10	19	18	18	21	14	10	1	1	0	57	9	1	0	17	0	15	10	13	5	1	0	3	6	1	2	5	0	11	0	3	4	2	38	23	10	32	2
OG0000146	0	19	9	1	0	9	0	1	3	0	16	0	0	20	1	1	8	18	0	0	0	1	4	21	0	112	0	0	0	51	1	0	2	0	20	0	0	0	0	2	0	0	0	0	2	13	12	15	24
OG0000147	5	2	2	0	1	0	2	1	1	1	1	1	1	1	1	2	1	1	2	2	2	1	1	3	1	14	3	2	4	27	32	30	15	3	34	10	31	36	26	6	16	37	23	37	4	2	1	2	7
OG0000148	3	7	10	9	11	8	11	9	8	10	10	12	9	13	8	18	9	7	5	5	4	11	6	7	6	4	5	20	2	9	11	21	5	6	19	1	13	6	9	5	4	9	12	17	10	7	5	7	6
OG0000149	5	7	5	5	8	10	9	14	12	10	9	10	11	9	9	15	9	4	1	1	0	12	4	2	1	8	5	9	4	20	7	10	3	7	16	4	8	7	7	7	2	7	9	10	14	10	6	13	9
OG0000150	4	5	14	3	11	10	10	11	9	12	11	11	13	12	13	13	11	12	7	14	8	9	10	7	8	8	4	34	12	4	1	1	0	0	3	0	1	0	1	0	0	1	1	1	5	11	7	22	11
OG0000151	2	2	5	39	28	30	34	35	27	16	27	37	12	37	25	18	35	2	13	5	3	21	3	3	3	3	1	9	2	2	2	2	0	0	2	0	4	0	2	0	0	0	2	2	4	2	1	6	3
OG0000152	7	19	0	2	10	6	6	14	13	7	8	10	14	7	11	12	3	0	0	0	0	25	0	0	0	0	0	3	24	30	25	23	4	0	21	3	10	5	8	13	3	9	19	12	0	1	7	20	19
OG0000153	7	9	7	5	9	11	11	10	9	7	13	10	11	13	10	8	11	6	6	7	13	21	13	9	8	7	6	25	3	12	8	11	7	1	15	6	7	8	6	4	4	8	12	7	5	6	5	4	2
OG0000154	0	12	3	0	0	0	0	0	0	0	0	0	0	0	0	0	0	0	0	0	0	0	0	0	0	0	0	2	48	44	0	0	0	0	0	0	0	0	0	3	0	0	0	0	39	30	9	15	42
OG0000155	0	0	7	0	0	0	1	95	38	20	32	7	28	63	50	0	45	0	0	0	0	9	0	73	1	0	0	0	2	1	0	1	0	0	0	0	0	0	0	0	0	1	0	0	4	0	0	1	2
OG0000156	7	10	11	0	7	5	11	12	7	7	6	8	7	36	11	11	3	0	0	0	0	9	1	0	0	5	5	7	10	55	4	5	1	2	4	0	4	1	2	6	0	3	3	3	13	12	9	17	24
OG0000157	6	3	13	2	7	7	7	8	6	6	10	8	6	8	5	7	7	4	6	6	6	9	11	7	6	7	6	9	8	12	8	8	3	7	10	1	7	8	7	7	3	15	7	10	8	8	7	6	9
OG0000158	11	11	8	1	4	9	6	7	6	6	1	6	7	7	8	6	8	7	1	3	2	6	4	1	4	5	7	18	6	19	8	10	4	0	17	5	9	6	7	3	6	8	9	10	14	11	25	13	5
OG0000159	17	6	35	2	5	5	6	5	5	5	8	5	5	8	6	5	5	15	38	25	22	6	8	21	11	50	0	6	1	10	5	10	2	3	8	3	5	5	5	6	3	5	5	5	3	1	2	22	4
OG0000160	0	14	31	37	0	1	16	20	4	0	31	0	0	28	0	2	0	33	9	1	0	5	2	118	0	0	4	36	0	0	0	0	0	0	0	0	0	0	0	0	0	0	0	2	1	2	0	0	0
OG0000161	3	19	1	2	14	22	13	20	18	28	25	23	17	23	30	23	13	29	0	0	0	29	0	0	0	0	3	2	0	5	1	1	0	3	2	0	1	1	1	11	1	1	2	1	1	1	0	10	8
OG0000162	0	0	0	9	30	20	21	37	35	44	11	51	60	15	58	56	24	0	0	0	0	37	0	0	0	0	0	3	0	4	0	0	0	0	0	0	0	0	0	0	0	0	0	0	0	0	1	0	1
OG0000163	9	12	3	5	4	5	5	4	4	7	7	3	6	9	7	7	5	10	9	18	14	23	1	6	4	2	1	9	4	26	4	6	3	0	6	2	5	4	4	4	4	4	5	5	3	14	7	7	11
OG0000164	3	14	3	0	4	6	2	6	6	23	6	32	20	4	20	19	2	5	12	1	23	51	4	12	2	32	2	0	1	25	1	0	4	3	1	1	1	1	1	2	1	1	1	1	1	9	6	9	7
OG0000165	0	27	25	0	3	7	0	6	7	0	0	18	4	0	2	5	39	3	0	0	0	1	6	42	0	32	0	0	0	0	0	0	0	0	0	0	0	0	0	0	0	0	0	0	0	0	0	0	20
OG0000166	3	9	23	7	2	2	2	3	3	3	3	3	6	3	8	4	2	1	4	6	2	5	5	4	3	25	7	7	14	26	11	3	3	1	8	0	5	6	4	7	2	5	4	8	22	16	13	20	10
OG0000167	14	14	4	9	10	11	5	9	9	7	6	6	7	10	7	7	10	19	16	15	12	8	3	18	10	10	7	4	5	5	3	9	1	11	8	2	4	5	5	8	2	4	5	7	11	9	5	8	5
OG0000168	9	26	2	7	8	6	5	4	4	7	1	20	18	5	13	19	3	2	5	5	2	9	8	26	3	5	3	3	28	13	3	4	2	4	6	1	3	3	3	17	2	4	4	3	8	4	1	2	40
OG0000169	4	5	4	1	6	6	7	7	5	7	9	7	9	5	6	9	6	3	4	4	4	13	7	2	2	4	4	21	7	18	12	15	8	6	19	6	14	11	12	8	8	12	12	12	9	5	6	9	7
OG0000170	16	17	3	3	5	10	9	8	8	6	5	7	7	7	10	9	7	11	2	2	2	8	1	4	2	8	2	6	3	9	11	9	4	17	10	4	7	7	7	16	4	6	9	11	4	19	6	1	9
OG0000171	4	4	5	3	5	6	5	6	5	5	4	5	5	5	4	6	5	5	4	4	5	5	4	5	4	7	4	17	7	17	12	36	5	5	23	6	12	12	12	4	8	14	12	30	7	6	5	6	4
OG0000172	9	5	2	0	1	1	1	2	1	1	2	1	2	1	1	1	1	1	2	2	2	3	4	3	2	7	1	6	16	24	6	15	5	0	12	4	6	7	6	8	3	6	7	10	13	11	6	37	11
OG0000173	5	5	7	5	5	6	6	5	5	5	5	5	5	5	5	5	5	4	5	3	5	5	7	6	5	5	5	11	5	15	13	23	8	8	20	7	12	11	13	5	10	12	14	16	6	8	6	6	4
OG0000174	10	6	7	4	6	7	5	6	6	6	9	7	6	5	7	7	6	9	6	7	6	9	6	8	6	7	3	8	8	9	6	18	7	13	9	4	6	6	7	6	7	9	8	9	6	7	6	6	7
OG0000175	7	9	5	4	7	5	4	5	4	5	4	4	4	4	5	6	4	2	2	2	2	12	5	4	2	6	3	10	3	22	8	22	5	2	21	3	13	10	9	2	5	10	10	11	5	12	5	4	12
OG0000176	12	19	3	2	0	0	1	0	0	0	1	0	0	0	1	1	0	0	0	0	0	15	1	0	1	1	1	6	12	39	1	1	0	15	2	0	1	2	0	23	1	1	1	1	13	9	10	8	22
OG0000177	6	25	0	9	11	10	19	14	15	9	21	11	11	11	12	13	17	21	15	12	2	12	1	5	4	14	0	14	0	7	0	0	0	0	0	0	0	0	0	9	0	0	0	0	0	2	2	8	5
OG0000178	8	5	10	7	4	5	4	3	4	4	6	4	3	13	4	5	5	4	3	3	4	5	5	4	3	4	4	11	9	9	13	15	12	3	20	7	13	13	11	4	8	17	14	17	7	6	6	6	7
OG0000179	0	0	7	1	0	2	3	0	0	0	20	0	0	4	0	0	8	0	0	0	0	0	0	20	0	39	0	0	0	0	0	0	0	0	0	0	0	0	0	1	0	0	0	0	8	10	3	0	0
OG0000180	7	9	4	2	3	4	4	3	3	3	5	3	4	3	3	4	3	2	2	2	2	3	2	2	2	3	2	7	8	16	16	27	5	4	29	7	12	14	11	6	11	13	13	20	7	8	6	6	7
OG0000181	10	27	4	2	3	2	3	3	3	4	4	3	2	4	3	3	3	4	3	3	3	3	4	2	3	3	7	12	5	7	2	2	0	0	4	1	4	2	2	3	2	8	1	2	16	18	30	37	4
OG0000182	9	12	11	1	5	5	5	5	5	6	7	5	6	8	6	5	5	3	3	4	3	5	3	4	4	5	3	17	2	26	6	10	2	3	15	2	9	5	6	10	5	6	7	7	12	13	14	20	9
OG0000183	6	11	5	3	4	4	3	6	5	3	4	5	3	2	3	4	3	10	4	5	3	18	3	3	3	2	5	10	6	6	11	20	9	6	20	5	9	8	9	4	7	11	8	15	10	8	9	10	11
OG0000184	0	19	4	0	0	8	0	0	0	1	8	9	1	0	1	0	0	34	67	1	0	0	4	27	0	87	1	1	0	12	0	0	0	0	3	0	0	0	0	0	0	0	0	0	33	1	4	1	11
OG0000185	4	8	6	2	9	7	6	5	5	7	5	6	7	5	8	7	6	7	3	3	3	6	3	4	3	3	2	10	5	24	13	11	6	15	19	7	12	11	10	5	7	12	13	14	7	7	13	4	5
OG0000186	6	13	7	2	5	5	4	6	5	5	2	4	5	2	6	6	5	4	3	3	3	8	3	2	3	5	12	15	4	22	4	5	2	2	12	3	4	4	3	13	1	4	4	5	4	12	7	16	13
OG0000187	0	0	0	0	35	11	39	41	40	28	17	46	36	10	29	56	12	10	0	0	0	51	0	2	1	0	0	0	0	0	0	0	0	0	0	0	0	0	0	0	0	0	0	0	0	0	0	0	0
OG0000188	10	6	7	6	6	6	7	7	8	6	9	6	7	8	6	6	6	7	3	3	3	10	4	6	3	4	9	10	10	10	7	11	4	7	10	2	7	6	7	5	2	7	9	7	6	5	6	8	8
OG0000189	10	4	4	2	9	6	5	10	9	7	8	8	7	9	4	9	7	4	2	2	1	12	0	1	3	1	0	6	5	32	3	10	3	0	7	1	5	2	3	0	2	4	5	6	10	5	5	10	10
OG0000190	4	4	12	4	6	9	5	4	4	5	10	5	5	5	5	7	5	9	4	4	5	8	4	4	4	3	4	9	6	5	12	19	2	6	20	4	14	13	13	4	1	13	12	17	6	3	3	4	3
OG0000191	2	6	15	2	7	5	9	4	5	5	4	9	6	5	7	5	7	15	16	15	19	10	9	16	11	26	4	14	4	9	6	8	4	3	12	4	5	4	6	5	5	5	6	7	5	4	4	4	8
OG0000192	4	13	25	5	11	9	12	7	7	8	10	24	6	16	8	10	5	8	4	6	4	15	12	6	5	5	3	31	3	6	4	7	1	1	8	2	6	3	4	4	2	4	4	6	8	9	3	6	4
OG0000193	0	0	0	31	43	73	29	12	9	10	13	133	9	9	14	14	42	0	0	0	0	13	0	0	0	0	0	0	1	0	0	0	0	0	0	0	0	0	0	0	0	0	0	0	0	0	0	0	0
OG0000194	0	0	0	0	0	0	0	0	0	0	0	0	0	0	0	0	0	0	0	0	0	1	0	0	0	0	0	0	0	0	0	0	0	0	0	0	0	0	0	0	0	0	0	0	0	0	0	0	0
OG0000195	5	15	6	7	12	12	13	11	11	16	5	13	14	7	22	21	16	4	3	8	5	32	6	2	3	8	0	14	2	0	12	0	1	0	8	0	2	0	1	0	0	0	5	10	0	0	0	0	7
OG0000196	5	12	4	2	8	5	7	11	12	11	9	7	10	11	9	9	5	12	3	4	26	14	16	2	1	16	4	7	10	18	4	7	2	3	11	3	3	2	3	8	2	3	4	4	3	2	1	4	6
OG0000197	7	6	10	6	5	4	4	4	5	5	4	5	4	5	5	4	4	6	4	6	4	5	8	4	4	4	3	11	6	27	7	20	4	4	18	6	8	6	8	5	6	8	8	10	7	6	5	5	5
OG0000198	1	0	0	4	35	22	81	31	30	5	48	59	7	50	9	9	45	0	0	0	1	8	0	1	0	0	0	1	0	0	0	0	0	0	0	0	0	0	0	0	0	0	0	0	0	0	0	0	0
OG0000199	1	4	13	12	13	9	18	13	18	14	16	14	16	16	14	15	9	18	24	34	11	16	4	27	18	12	0	3	0	1	2	2	2	1	2	0	2	2	1	4	1	3	2	2	1	2	1	1	1
OG0000200	11	5	7	4	5	4	4	4	4	4	3	5	4	4	5	4	4	4	4	4	5	16	4	6	4	5	3	15	6	13	9	13	1	8	20	5	9	9	8	4	7	9	8	11	6	6	5	4	5
OG0000201	6	8	9	4	6	6	6	9	6	6	8	6	7	7	7	6	5	6	6	6	6	7	7	6	5	8	4	9	7	20	6	7	1	3	8	3	7	6	6	7	3	6	7	9	6	7	6	10	7
OG0000202	4	18	2	5	2	4	3	4	4	4	6	2	4	5	4	4	5	4	3	4	5	4	8	1	1	3	1	10	18	15	3	3	1	7	3	2	1	2	1	24	1	2	2	13	3	14	10	5	12
OG0000203	8	4	8	3	5	5	5	4	4	4	4	4	4	3	5	5	5	4	4	4	3	6	5	5	2	5	19	20	7	17	6	7	1	1	16	1	6	3	6	4	2	6	6	5	12	6	4	6	5
OG0000204	9	18	7	4	8	5	9	8	11	10	10	11	9	11	11	7	7	4	1	2	2	11	9	1	0	4	2	11	6	13	6	11	2	5	5	1	2	6	3	8	2	6	6	6	15	26	10	21	13
OG0000205	0	0	0	1	0	2	0	19	6	16	51	0	37	60	24	26	49	0	0	0	0	9	0	0	0	0	0	0	0	0	0	0	0	0	13	0	0	0	0	0	0	0	0	0	23	45	1	2	0
OG0000206	0	0	1	9	16	29	20	13	12	23	22	20	23	22	17	26	11	0	0	0	0	160	0	0	0	5	0	3	0	0	0	0	0	0	0	0	0	0	0	1	0	0	0	0	0	1	0	0	0
OG0000207	3	8	10	10	10	6	8	7	7	10	6	7	11	5	8	10	6	13	6	9	5	15	7	4	5	7	3	25	2	5	6	12	0	2	19	5	12	7	6	2	3	9	9	9	8	4	3	4	4
OG0000208	7	8	3	1	4	3	2	2	1	5	12	4	2	4	4	11	3	5	1	1	1	2	3	1	1	16	2	6	1	19	6	16	6	2	10	3	6	9	6	2	4	10	9	8	9	30	6	10	6
OG0000209	7	5	14	4	7	5	6	6	4	6	8	7	7	11	7	8	6	4	3	4	2	6	5	3	3	3	3	18	2	13	7	11	1	0	9	2	9	6	7	3	2	7	8	5	8	11	6	5	5
OG0000210	7	4	8	1	8	7	8	9	10	7	5	8	8	6	6	5	9	8	4	2	3	16	4	3	3	5	3	25	4	7	11	21	9	2	21	6	11	9	10	4	5	9	11	17	4	5	4	6	4
OG0000211	3	10	7	4	11	7	10	19	18	7	8	11	10	12	11	10	5	7	9	6	13	24	1	7	2	7	6	7	2	14	3	6	3	3	4	0	4	1	3	5	1	4	5	4	7	6	11	9	11
OG0000212	10	18	0	9	3	2	3	3	1	11	50	3	22	46	5	41	5	2	19	18	11	18	1	2	3	8	0	0	6	1	3	4	2	0	5	2	3	3	2	1	2	3	2	7	3	2	2	12	3
OG0000213	2	10	8	4	3	3	3	3	2	4	3	2	4	4	4	6	3	1	3	2	2	9	7	2	5	7	3	18	2	9	9	10	7	3	14	5	7	6	7	3	2	7	10	14	6	9	4	11	11
OG0000214	0	0	0	5	16	14	17	24	21	25	30	23	26	14	22	27	10	1	21	20	37	26	0	2	8	0	0	0	0	1	0	0	0	0	0	0	0	0	0	0	0	0	0	0	0	0	0	0	0
OG0000215	9	10	7	2	9	11	9	9	8	7	9	7	12	6	9	9	5	2	1	1	2	9	4	2	1	5	6	9	0	19	3	2	0	0	7	1	2	1	1	2	1	2	3	2	9	62	14	8	34
OG0000216	5	7	14	12	18	7	11	12	12	9	12	16	9	10	10	9	10	4	2	2	2	21	2	5	3	3	5	12	7	13	3	4	0	1	5	1	6	3	6	3	0	2	3	3	12	10	7	8	2
OG0000217	4	14	6	5	4	7	5	3	5	6	5	5	8	4	7	9	4	5	3	2	3	5	7	3	1	4	2	10	19	7	9	14	2	4	14	3	9	9	7	4	7	9	8	10	11	6	5	7	9
OG0000218	3	7	8	4	8	9	6	9	8	8	6	7	8	5	8	9	7	16	5	7	6	9	9	5	5	26	10	19	0	1	0	0	0	0	0	0	0	0	0	0	0	0	0	0	0	0	0	0	11
OG0000219	6	12	9	1	7	4	5	4	4	4	6	5	4	6	6	4	4	9	4	4	5	7	6	4	4	6	15	9	1	23	4	7	2	0	6	1	4	3	4	8	1	3	7	5	6	10	5	4	8
OG0000220	0	0	0	0	38	12	22	14	25	67	2	31	44	3	73	48	12	0	0	0	0	31	0	0	0	0	0	0	0	0	0	0	0	0	0	0	0	0	0	0	0	0	0	0	0	0	0	0	0
OG0000221	9	1	3	9	8	12	5	12	11	14	4	11	12	5	9	13	6	2	5	6	3	31	4	2	3	1	11	3	9	32	3	2	0	1	6	0	2	3	2	10	1	2	3	4	1	2	2	3	5
OG0000222	27	25	1	0	1	1	1	1	1	1	1	1	1	0	1	1	1	1	0	0	0	0	0	0	0	1	0	6	17	0	0	0	0	0	0	0	0	0	0	0	0	0	0	0	0	0	0	0	16
OG0000223	6	4	7	1	4	6	5	3	4	4	3	4	4	4	3	4	4	3	3	5	3	3	5	3	3	4	3	25	3	17	9	8	2	7	20	1	7	5	7	4	7	8	9	8	10	5	4	4	4
OG0000224	18	3	9	2	4	2	6	12	10	6	3	5	8	3	10	6	2	0	3	6	16	11	11	5	3	9	0	8	4	6	0	0	0	0	0	0	0	0	0	0	0	0	0	0	0	0	1	6	14
OG0000225	1	3	23	6	13	8	12	19	16	13	11	10	16	22	15	15	11	13	3	3	3	28	5	21	3	9	14	10	1	5	1	1	0	0	1	0	0	0	0	4	0	1	1	1	11	6	2	3	2
OG0000226	4	6	2	1	2	2	2	2	2	2	1	2	2	1	2	3	2	2	6	2	3	2	1	2	2	1	6	5	1	4	19	26	20	11	35	8	15	14	16	4	8	16	19	18	4	4	3	4	6
OG0000227	11	6	3	1	3	1	4	5	3	5	9	4	3	7	5	9	1	2	1	0	1	3	0	3	1	1	0	5	11	13	10	14	2	8	16	2	13	6	8	1	1	10	7	10	10	8	10	16	8
OG0000228	5	9	12	6	3	3	4	3	3	5	2	6	3	1	3	6	3	2	2	2	2	4	5	2	2	7	2	16	2	3	9	8	1	3	13	3	8	9	7	5	5	9	11	12	23	20	19	14	6
OG0000229	9	3	3	1	5	4	4	4	4	7	5	5	5	6	5	6	4	2	4	2	3	6	3	4	2	3	15	3	17	7	1	1	0	4	2	1	1	1	1	9	0	1	1	1	10	34	4	12	3
OG0000230	2	22	0	4	18	15	21	31	31	13	28	30	11	38	18	17	15	24	1	1	1	44	1	1	2	0	0	0	0	0	0	0	0	1	0	0	0	0	0	0	0	0	0	0	0	0	0	0	4
OG0000231	0	11	2	0	5	3	24	2	3	4	5	4	4	4	3	15	4	4	7	0	6	3	3	9	5	3	7	8	5	6	5	5	4	8	10	4	5	7	5	3	5	7	4	10	22	6	3	6	5
OG0000232	0	1	1	1	0	23	4	26	25	3	42	0	1	44	12	7	22	3	0	0	0	4	0	34	1	25	0	0	0	1	0	0	2	0	0	0	0	0	0	0	0	0	1	0	7	14	1	1	9
OG0000233	3	2	8	7	7	7	6	4	4	5	5	5	6	6	4	4	5	4	4	6	2	9	2	2	2	2	6	6	12	21	17	14	1	1	13	5	17	20	13	2	4	22	13	17	3	4	2	2	3
OG0000234	14	6	4	3	4	4	4	5	4	4	6	3	5	4	5	6	4	3	2	4	6	11	4	2	2	9	1	13	5	13	5	5	3	6	11	3	4	3	3	3	2	4	5	4	8	8	10	3	10
OG0000235	0	13	1	6	9	14	19	8	9	10	33	8	14	29	13	15	8	3	1	1	1	20	1	0	0	0	2	1	2	8	2	3	2	15	5	1	2	2	2	6	2	2	2	3	22	16	3	31	2
OG0000236	3	14	3	4	6	7	8	5	5	6	4	6	8	5	7	6	9	1	1	0	1	4	2	3	1	3	1	5	5	6	5	8	2	2	8	2	4	3	4	8	3	3	5	4	14	8	4	7	26
OG0000237	6	5	9	0	1	0	2	2	2	2	5	2	3	4	2	2	1	9	8	6	11	1	4	2	9	19	6	12	5	8	6	6	5	1	13	2	4	6	5	3	5	7	6	8	7	3	3	4	11
OG0000238	3	17	8	9	2	1	4	3	2	1	7	2	2	5	4	5	1	5	3	5	2	6	4	3	1	4	8	7	5	8	7	15	5	11	19	0	10	5	7	5	2	10	10	21	17	2	2	10	4
OG0000239	0	0	0	143	4	48	0	31	16	2	63	0	6	33	5	17	39	0	0	0	0	0	0	0	0	0	0	0	0	0	0	0	0	0	0	0	0	0	0	0	0	0	0	0	0	0	0	0	0
OG0000240	7	11	2	3	5	9	7	7	5	6	8	6	7	7	9	6	6	1	0	0	0	14	1	0	0	2	4	7	8	11	6	6	1	3	7	4	5	6	4	9	3	8	6	11	7	21	8	8	11
OG0000241	1	0	0	4	20	6	9	18	14	13	23	15	16	14	14	11	12	61	0	0	0	21	0	0	0	0	4	0	0	0	7	13	3	0	39	0	0	2	0	0	0	0	12	3	3	0	7	0	11
OG0000242	2	3	2	3	8	6	9	6	7	5	6	6	7	9	6	7	7	7	4	2	2	13	2	4	3	4	1	18	4	18	8	11	6	2	12	7	8	6	8	7	4	5	11	9	7	8	7	8	8
OG0000243	5	13	6	4	8	5	4	4	4	4	7	6	4	4	5	6	4	5	3	3	2	4	3	4	2	9	2	6	6	10	7	6	4	5	13	1	7	7	6	7	3	7	6	11	7	6	6	11	6
OG0000244	0	1	0	2	54	20	69	39	25	12	10	46	11	21	12	11	60	0	0	0	0	2	0	0	0	7	0	2	0	0	0	0	0	0	0	0	0	0	0	0	0	0	0	0	0	0	0	0	0
OG0000245	0	0	0	3	9	8	12	54	44	49	16	10	56	9	54	36	6	0	0	0	0	38	0	0	0	0	0	0	0	0	0	0	0	0	0	0	0	0	0	0	0	0	0	0	0	0	0	0	0
OG0000246	2	1	11	4	9	9	7	17	11	11	7	14	12	9	12	14	7	6	2	4	4	18	6	6	3	4	5	14	1	7	4	5	2	1	3	1	3	4	2	1	4	4	3	4	1	1	1	8	1
OG0000247	5	4	4	4	2	3	3	3	3	3	3	3	4	3	3	3	3	3	3	2	5	12	5	3	3	4	20	12	5	7	12	18	4	4	18	6	14	8	12	4	6	11	13	14	7	8	2	4	9
OG0000248	2	3	2	1	23	18	25	24	19	23	24	28	16	21	29	28	14	1	0	0	0	36	1	1	0	2	0	3	1	2	1	1	0	2	2	1	1	1	1	1	1	1	1	1	3	2	2	2	2
OG0000249	7	6	9	3	5	5	8	6	6	6	5	6	5	3	6	5	5	7	3	3	3	13	7	5	4	4	6	21	2	11	8	9	1	1	12	2	8	5	8	4	4	8	8	10	5	8	4	5	7
OG0000250	4	7	2	0	10	5	2	2	2	3	2	3	3	2	3	3	3	1	3	2	1	4	3	2	2	7	10	11	1	5	16	17	4	2	12	4	10	8	9	8	3	8	10	9	4	7	2	8	10
OG0000251	16	30	13	2	2	2	2	2	2	2	4	2	2	4	3	1	2	2	3	5	3	6	3	3	2	2	0	10	9	14	4	3	1	0	9	1	1	2	1	2	0	2	4	1	11	11	9	19	13
OG0000252	3	5	2	1	3	4	5	3	3	5	5	3	4	6	4	5	4	6	2	3	1	12	1	3	2	2	8	1	3	14	11	13	11	1	23	8	12	10	12	3	8	15	9	12	4	5	7	5	5
OG0000253	7	4	3	0	3	3	3	3	3	3	6	3	3	2	3	3	3	8	3	2	4	3	3	3	3	3	5	17	3	15	15	26	12	5	21	8	11	12	10	2	11	20	13	11	5	3	3	3	4
OG0000254	3	29	4	0	2	2	2	2	2	2	3	2	2	2	2	2	2	1	2	3	2	19	3	1	2	2	2	9	3	5	8	14	7	15	12	6	8	5	8	4	4	8	10	9	11	24	10	25	12
OG0000255	1	1	2	3	9	6	7	8	4	9	5	9	9	6	9	10	8	18	10	5	12	13	5	6	4	23	1	2	3	7	1	4	1	2	1	1	7	2	8	2	1	6	1	22	1	3	2	2	3
OG0000256	7	20	4	1	2	2	2	2	2	2	2	2	4	12	2	5	2	3	7	7	7	2	11	4	5	2	2	12	5	9	12	7	5	2	13	4	7	7	7	6	7	7	7	12	6	7	5	8	7
OG0000257	2	5	2	9	5	12	9	16	14	10	9	6	10	9	10	12	15	3	2	5	4	17	1	3	0	3	3	7	4	14	2	2	2	4	3	2	2	2	2	5	2	2	2	2	10	10	17	7	6
OG0000258	6	7	5	1	7	7	7	7	7	3	6	7	7	7	6	7	7	3	4	2	4	7	5	4	4	4	4	11	2	7	11	11	9	3	15	5	8	5	7	4	5	9	10	3	4	4	4	6	5
OG0000259	3	8	3	3	8	5	6	7	5	13	2	10	12	4	13	15	4	18	2	6	11	7	3	1	2	4	11	2	2	4	6	8	2	0	6	1	1	1	2	1	1	1	2	3	3	9	4	4	7
OG0000260	5	2	4	2	5	4	6	3	3	3	2	3	4	4	4	4	3	3	2	8	4	3	2	4	3	2	1	9	5	11	10	23	6	2	17	7	10	9	9	3	8	10	9	25	8	4	3	4	4
OG0000261	5	8	5	4	4	2	2	2	3	4	5	2	6	9	5	6	2	5	2	2	2	4	3	2	2	2	4	13	14	14	3	5	2	1	8	4	4	3	2	2	2	3	3	9	6	2	3	2	5
OG0000262	0	0	0	0	4	13	14	38	41	35	5	6	28	7	27	21	11	53	1	1	1	66	0	2	2	0	0	0	0	0	0	0	0	0	0	0	0	0	0	0	0	0	0	0	0	0	0	0	0
OG0000263	4	6	4	6	6	4	5	6	4	4	5	4	6	4	7	5	4	6	4	5	5	8	3	9	5	4	2	5	7	10	6	11	3	2	9	2	8	7	7	3	5	7	6	9	9	8	7	4	5
OG0000264	4	8	3	6	5	10	6	6	7	9	10	6	9	10	9	9	10	4	7	6	10	9	5	8	5	20	4	3	6	6	5	4	2	3	6	1	2	4	3	2	2	5	5	7	2	7	4	10	7
OG0000265	5	10	9	5	4	8	6	5	6	5	6	8	7	4	8	5	5	5	0	0	0	6	5	3	1	14	5	10	6	12	2	8	0	4	3	1	6	5	5	3	0	7	4	3	10	9	7	13	4
OG0000266	3	6	2	1	9	12	10	8	8	8	1	10	10	1	11	7	10	3	3	6	3	11	4	4	4	4	2	9	1	4	8	10	9	4	15	6	7	8	9	4	8	9	9	7	1	3	3	3	3
OG0000267	0	30	0	2	0	0	0	0	0	0	0	0	0	0	0	1	0	0	0	0	0	5	3	3	0	97	0	0	6	23	15	5	2	0	37	0	0	0	0	7	0	0	0	0	25	18	4	7	10
OG0000268	1	36	1	0	4	3	3	10	9	5	17	6	7	6	7	8	1	1	0	0	0	15	3	0	1	0	15	3	4	0	4	7	0	0	0	0	0	3	0	0	1	2	0	1	0	0	0	0	15
OG0000269	6	11	4	10	9	8	6	10	8	11	8	8	11	5	18	15	7	5	5	5	4	18	6	3	3	9	1	4	2	7	3	5	1	0	3	0	3	3	3	5	1	3	3	3	0	2	1	6	6
OG0000270	5	8	19	1	7	2	2	2	2	3	8	2	3	6	2	3	2	2	4	4	2	3	4	3	2	2	7	18	19	15	6	8	1	4	16	2	13	4	8	2	0	8	8	10	5	3	2	2	2
OG0000271	1	4	4	3	6	3	4	4	4	5	3	5	5	3	6	6	3	7	3	1	1	24	3	2	2	6	0	8	5	14	15	10	1	2	16	2	8	5	8	3	3	11	5	8	3	5	5	7	29
OG0000272	4	8	7	4	4	6	6	5	5	5	6	4	7	9	7	5	4	4	8	7	6	4	3	8	5	4	4	5	2	10	6	5	1	4	11	4	6	4	6	2	5	5	4	11	13	6	9	11	6
OG0000273	3	12	6	10	5	2	2	2	3	2	6	1	4	4	3	4	3	7	1	4	2	3	3	3	1	2	5	13	6	28	4	16	4	2	5	1	4	3	4	2	3	5	5	21	13	2	1	4	3
OG0000274	1	3	0	0	6	68	0	11	5	2	20	10	2	9	2	1	5	2	0	0	0	2	1	0	0	1	0	16	9	31	1	4	1	0	1	1	0	1	1	17	0	1	1	1	13	17	10	10	8
OG0000275	0	0	10	3	16	13	31	24	26	35	7	18	28	15	25	33	15	1	1	1	1	20	13	0	0	11	0	20	0	0	0	0	0	0	0	0	0	0	0	0	0	0	0	0	0	0	0	0	0
OG0000276	0	0	0	6	19	23	39	33	30	23	25	20	16	33	26	22	24	0	0	0	0	27	0	0	0	0	0	0	0	0	0	0	0	0	0	0	0	0	0	0	0	0	0	0	0	0	0	0	0
OG0000277	9	11	3	6	4	4	4	7	6	4	4	4	4	4	5	4	4	4	4	6	5	6	3	6	3	4	5	6	6	9	9	12	5	6	11	2	5	6	5	4	4	7	7	8	8	3	4	7	2
OG0000278	1	2	6	6	6	7	8	6	7	3	13	5	8	9	5	7	7	9	13	14	14	8	7	9	9	7	0	14	3	4	4	7	0	2	5	3	3	3	3	3	2	3	4	4	7	10	4	6	4
OG0000279	1	15	5	2	3	2	3	8	7	1	3	4	2	4	2	4	4	6	2	1	4	5	6	0	2	13	5	8	6	16	6	11	1	6	8	2	6	5	5	7	3	5	5	6	6	6	5	15	9
OG0000280	0	0	0	17	10	2	0	0	1	0	51	0	0	6	0	0	0	0	0	0	0	275	0	0	0	0	1	0	0	0	0	0	0	0	0	0	0	0	0	0	0	0	0	0	0	0	0	0	0
OG0000281	7	6	4	1	4	4	5	6	4	5	6	5	5	5	6	5	11	7	4	4	4	6	3	3	3	5	4	10	6	7	6	6	4	6	10	3	4	7	5	3	4	6	5	7	9	7	5	6	12
OG0000282	1	1	4	4	10	13	14	12	13	19	10	9	25	10	25	28	10	7	4	4	4	13	1	5	4	4	1	17	0	3	4	6	0	1	8	0	4	3	3	1	3	5	4	4	1	2	1	2	0
OG0000283	0	0	9	2	0	10	2	66	66	2	33	0	2	25	2	2	13	0	0	0	0	0	2	55	0	58	0	0	0	0	0	0	0	0	0	0	0	0	0	0	0	0	0	0	0	0	0	0	4
OG0000284	7	2	5	3	3	2	3	2	2	2	3	3	2	3	2	4	2	4	2	2	3	4	4	2	2	3	3	10	4	60	5	14	1	2	12	4	10	6	5	2	2	6	6	25	2	3	2	4	3
OG0000285	7	3	1	3	9	6	8	9	9	6	5	9	7	5	6	6	6	4	0	0	0	15	4	0	0	13	2	7	12	17	6	6	2	3	4	1	4	4	3	5	3	6	5	6	9	15	9	5	4
OG0000286	0	0	5	4	11	23	12	18	17	20	14	14	19	14	17	22	16	8	18	14	15	51	1	8	4	3	3	9	0	0	0	0	0	0	0	0	0	0	0	0	0	0	0	0	0	0	0	0	0
OG0000287	5	7	6	5	3	3	4	4	3	4	4	3	4	4	2	8	4	7	3	4	4	7	4	4	3	4	2	7	4	11	6	14	1	6	13	1	10	5	5	4	0	6	7	7	10	4	3	5	4
OG0000288	7	3	4	1	3	2	2	2	2	2	3	2	1	2	1	2	2	3	2	1	2	4	4	1	1	3	5	9	7	19	7	14	2	4	8	1	7	5	6	4	5	8	7	8	10	27	8	11	6
OG0000289	7	6	4	2	4	2	2	3	3	2	9	7	3	2	2	3	2	2	3	3	2	4	3	1	2	2	4	9	4	15	9	29	1	2	15	7	10	6	9	2	4	9	9	10	5	6	4	1	6
OG0000290	5	5	4	5	4	4	4	4	4	3	4	4	5	4	4	4	4	6	4	3	3	4	6	3	3	20	2	5	5	4	8	9	6	7	8	3	6	7	5	5	3	7	7	8	4	4	4	8	4
OG0000291	0	10	0	0	0	0	0	0	0	0	0	0	0	0	0	0	0	0	0	0	0	0	0	0	0	0	0	0	0	0	0	0	0	0	0	0	0	0	0	0	0	0	0	0	0	0	0	0	0
OG0000292	3	16	3	11	9	7	6	6	7	5	6	8	4	6	5	6	5	1	0	0	0	13	2	0	0	3	0	2	1	17	8	7	4	2	9	2	8	9	6	4	2	8	5	7	22	15	9	17	4
OG0000293	6	5	7	4	4	3	3	3	3	3	4	5	4	2	4	3	3	3	2	3	3	5	4	3	2	4	6	8	4	32	11	21	2	2	13	1	10	7	8	4	2	8	9	13	4	3	2	2	3
OG0000294	4	5	5	4	5	3	4	4	3	3	3	3	4	4	3	5	3	3	3	3	3	6	4	5	3	3	3	6	2	27	8	24	3	3	12	4	11	7	8	3	7	9	8	20	4	3	3	4	3
OG0000295	3	5	4	3	2	2	2	2	2	1	1	2	2	1	2	2	3	7	1	1	1	3	2	1	1	3	4	9	5	7	14	18	14	3	25	8	14	14	13	12	10	13	14	17	2	2	2	2	2
OG0000296	3	10	5	3	3	2	4	3	3	2	3	3	3	1	4	3	2	9	3	7	4	3	5	9	3	12	3	10	7	13	3	8	2	3	12	0	5	3	3	4	1	7	4	3	3	7	11	10	5
OG0000297	0	0	11	13	19	16	15	13	14	15	15	14	14	22	18	21	15	9	6	11	8	24	12	9	6	10	0	23	0	0	0	0	0	0	0	0	0	0	0	0	0	0	0	0	0	0	0	0	0
OG0000298	0	0	348	0	0	0	0	0	0	0	0	0	0	0	0	0	0	0	0	0	0	0	0	0	0	0	0	2	0	0	0	0	0	0	2	0	0	0	0	0	0	0	1	0	0	0	0	0	0
OG0000299	0	0	0	0	0	0	0	36	51	35	48	0	62	28	49	10	17	0	0	0	0	0	0	0	0	0	0	4	0	0	0	0	0	0	0	0	0	0	0	0	0	0	0	0	0	0	0	2	0
OG0000300	1	5	15	3	3	2	3	2	4	3	3	3	2	3	3	3	3	2	3	3	2	3	8	1	3	18	10	12	1	4	4	3	2	1	8	3	4	4	4	2	0	4	4	7	5	3	2	2	22
OG0000301	0	0	7	3	20	23	22	19	24	24	8	27	32	7	25	18	25	1	11	5	3	24	1	2	5	0	0	7	0	0	0	0	0	0	0	0	0	0	0	2	0	0	0	0	0	0	1	2	0
OG0000302	4	6	5	6	7	10	6	8	6	7	9	7	7	8	7	7	8	9	9	7	6	19	3	8	2	10	11	4	3	19	2	4	0	5	2	0	2	1	2	2	2	2	2	2	8	11	5	9	2
OG0000303	6	6	4	3	4	4	4	4	4	3	4	4	4	3	7	4	4	5	4	4	3	4	3	4	4	4	6	13	6	8	5	6	4	4	11	5	6	6	5	6	5	6	5	8	2	5	3	4	5
OG0000304	0	0	0	4	40	24	15	16	15	20	47	14	26	20	17	24	28	0	0	0	0	40	0	0	0	0	0	0	0	0	0	0	0	0	0	0	0	0	0	0	0	0	0	0	0	0	0	0	0
OG0000305	3	5	6	6	5	6	6	5	6	6	5	6	6	6	6	7	6	3	5	6	5	5	6	5	5	4	2	7	3	9	6	11	4	6	9	3	6	6	6	2	5	7	6	16	2	2	2	5	3
OG0000306	0	0	0	8	14	20	43	23	19	20	28	24	16	48	19	17	49	0	0	0	0	0	0	0	0	0	0	0	0	0	0	0	0	0	0	0	0	0	0	0	0	0	0	0	0	0	0	0	0
OG0000307	11	18	8	2	4	1	2	1	1	1	2	2	1	2	3	1	1	2	1	0	4	4	7	2	1	2	4	3	8	9	8	9	0	7	5	1	6	3	3	8	1	5	4	3	3	11	2	6	4
OG0000308	3	1	4	2	3	3	3	2	3	1	3	4	2	8	3	4	3	6	3	4	6	3	3	4	2	34	1	6	3	11	3	2	2	4	5	1	1	1	1	3	1	1	2	3	3	3	5	22	3
OG0000309	7	5	2	2	3	3	3	4	3	12	1	2	18	3	18	27	3	3	3	3	3	8	3	2	3	3	4	10	2	7	9	9	6	2	14	6	5	7	7	3	3	9	9	9	2	3	3	4	4
OG0000310	0	0	0	0	0	0	0	0	0	0	0	0	0	0	0	0	0	0	0	0	0	0	0	0	0	0	0	0	0	0	40	0	6	0	1	4	14	68	10	0	19	97	11	76	0	0	0	0	0
OG0000311	2	2	17	8	15	15	19	25	13	17	14	10	7	15	21	4	15	2	3	2	2	5	1	1	1	3	1	19	1	21	1	0	0	1	1	0	0	1	0	1	0	1	1	1	3	5	1	10	1
OG0000312	8	21	0	0	0	0	0	0	0	0	0	0	0	0	0	0	0	0	0	0	0	0	0	0	0	0	0	0	0	1	7	9	4	4	8	3	5	5	5	2	2	5	5	7	2	8	3	13	8
OG0000313	4	4	6	1	4	4	4	4	3	6	4	3	7	4	6	6	4	4	4	2	3	28	2	2	2	5	2	6	5	14	6	10	5	8	12	5	5	7	5	5	6	8	7	10	3	4	2	2	3
OG0000314	3	13	4	4	8	5	7	6	5	7	3	6	8	3	7	10	7	9	5	6	5	16	2	3	2	2	7	6	6	3	4	8	3	3	8	2	3	2	3	4	1	3	4	4	4	3	2	7	2
OG0000315	6	4	2	4	14	7	9	30	26	12	7	13	15	11	11	14	8	5	5	26	3	34	1	14	7	1	0	1	5	2	1	1	0	0	1	0	1	1	1	1	0	1	1	1	1	1	2	2	1
OG0000316	3	3	3	4	3	3	3	3	3	3	5	3	4	5	4	6	3	4	3	1	5	7	3	3	3	3	4	15	1	19	7	7	4	2	11	2	6	7	5	3	4	8	7	22	6	3	3	6	3
OG0000317	6	4	5	1	3	3	4	5	5	3	3	3	3	4	3	3	4	4	5	4	5	5	6	14	4	6	2	11	1	9	6	11	4	2	11	0	7	6	6	7	1	5	6	8	2	15	8	15	3
OG0000318	5	6	4	3	4	6	7	5	5	6	4	4	7	2	8	6	5	11	4	2	3	7	5	3	3	9	16	8	2	14	3	9	4	6	5	0	3	3	3	2	3	3	3	4	4	4	4	7	6
OG0000319	1	4	0	0	0	0	0	0	0	0	0	0	0	0	0	0	0	0	0	0	0	0	0	0	0	0	0	0	0	35	8	9	8	0	30	6	6	9	8	2	7	9	9	6	4	2	19	5	41
OG0000320	9	15	4	1	2	2	3	2	2	2	4	2	1	2	2	2	2	2	1	1	1	2	1	3	1	2	1	9	14	15	4	1	2	0	3	1	2	1	1	2	0	1	2	2	3	4	1	5	38
OG0000321	3	4	4	1	4	4	4	4	4	4	7	4	4	5	3	4	4	7	2	2	3	3	2	2	4	3	4	9	5	18	10	9	6	1	17	5	7	8	7	3	7	9	10	7	3	4	5	4	4
OG0000322	7	4	4	5	3	4	5	5	4	5	6	4	5	5	4	4	4	4	5	5	5	5	6	12	4	4	4	7	5	10	4	12	2	5	8	2	3	5	4	4	2	6	3	10	5	5	4	4	3
OG0000323	3	9	0	3	10	7	6	5	5	5	5	9	6	3	6	5	6	4	6	10	4	8	1	3	5	0	1	0	13	17	0	0	0	5	0	0	0	0	0	1	0	0	0	0	10	9	6	4	13
OG0000324	12	33	3	1	7	3	3	6	6	3	3	3	4	5	5	4	3	2	1	3	2	6	2	2	1	1	2	12	9	0	0	0	0	0	0	0	0	0	0	0	0	0	0	0	0	0	0	0	13
OG0000325	3	4	3	1	2	4	2	3	3	3	2	2	2	2	2	3	2	4	2	3	2	5	3	2	2	3	3	16	6	7	7	8	6	3	15	6	8	7	8	5	7	8	8	17	3	4	4	4	3
OG0000326	12	17	2	2	0	1	1	0	1	1	1	1	1	1	1	1	1	1	3	1	3	1	1	4	3	1	0	2	7	15	6	5	4	2	5	1	3	4	4	7	3	5	5	4	13	10	11	16	22
OG0000327	3	3	5	5	2	3	4	3	3	3	3	4	3	3	3	7	3	6	2	2	2	5	4	5	2	11	4	7	5	15	8	14	3	2	19	3	9	8	8	4	3	8	9	10	5	6	5	6	2
OG0000328	0	0	0	0	19	13	36	13	10	42	7	25	54	3	45	40	7	2	1	1	0	19	0	1	0	0	0	0	0	0	0	0	0	0	0	0	0	0	0	0	0	0	0	0	0	0	0	0	0
OG0000329	2	4	3	1	2	2	2	4	3	2	7	2	2	5	3	3	2	5	2	3	7	15	2	3	2	5	3	8	2	5	7	13	5	0	14	5	6	7	5	1	6	7	7	8	2	7	4	9	7
OG0000330	2	4	0	1	6	3	3	3	3	4	5	3	4	5	2	4	2	5	0	0	0	16	2	2	0	4	0	4	5	4	8	14	4	3	14	6	11	8	9	4	3	10	8	11	5	4	4	4	8
OG0000331	20	5	8	3	3	3	4	5	5	4	3	3	4	4	4	4	3	3	3	3	3	11	9	3	4	12	3	9	5	16	3	5	1	2	6	0	3	2	2	2	0	2	3	2	4	5	4	6	8
OG0000332	3	25	3	0	2	12	1	2	1	2	1	1	1	3	2	2	1	1	0	0	0	2	1	0	0	2	0	2	3	47	3	5	1	0	9	3	4	4	4	3	2	4	3	4	3	35	34	2	9
OG0000333	4	2	6	2	5	4	4	5	5	5	3	3	4	2	4	4	4	4	1	1	0	33	14	6	1	15	5	20	13	24	1	1	0	0	1	0	1	1	1	4	0	1	1	2	8	7	8	6	9
OG0000334	5	4	6	4	4	4	4	5	4	4	4	4	4	9	4	5	3	4	3	7	3	4	5	2	3	4	4	10	6	13	5	4	1	6	7	4	4	4	4	4	3	5	5	9	5	5	4	6	5
OG0000335	1	1	8	3	4	5	5	5	5	5	4	4	6	4	5	8	3	27	2	2	2	6	4	1	2	6	4	14	0	15	2	3	1	0	3	0	3	2	2	1	2	2	2	7	5	10	1	2	23
OG0000336	6	5	9	5	4	4	4	5	4	4	4	4	4	5	4	5	4	4	8	5	5	4	2	6	4	3	4	3	3	9	4	4	2	4	5	2	3	4	3	3	2	4	4	8	10	4	4	5	4
OG0000337	4	4	4	3	6	5	4	4	4	4	5	5	6	3	4	5	5	6	3	2	3	6	4	4	4	5	3	6	2	12	8	18	2	4	12	2	9	8	7	5	4	7	8	11	4	3	3	3	4
OG0000338	1	1	4	1	14	8	11	12	12	9	2	9	10	7	12	12	8	6	5	5	3	32	1	2	1	4	2	6	1	13	4	9	2	1	7	2	4	3	4	2	1	4	5	8	4	3	2	2	2
OG0000339	4	17	2	5	6	7	7	8	6	9	6	5	11	6	10	11	5	4	2	2	2	11	3	2	3	2	2	8	2	16	2	2	1	19	6	1	2	2	2	7	1	2	2	2	25	13	3	17	1
OG0000340	0	9	42	2	0	7	4	6	11	3	28	0	2	3	7	16	1	5	9	3	0	7	0	3	0	1	0	0	0	1	0	0	0	0	4	0	0	0	0	1	0	0	0	0	4	2	0	0	0
OG0000341	7	5	15	3	4	3	4	6	6	6	6	4	6	6	7	7	12	12	5	5	3	11	5	3	4	6	10	17	2	6	8	3	2	0	2	0	3	2	3	2	1	3	3	3	0	1	1	3	3
OG0000342	1	5	5	3	3	3	3	4	4	3	5	4	4	5	4	4	4	4	4	2	4	3	3	3	2	4	2	11	5	4	6	7	6	3	12	5	6	7	6	4	6	6	9	10	5	6	4	3	4
OG0000343	0	4	6	0	1	4	0	0	2	0	0	1	0	0	1	0	0	2	0	3	0	0	10	0	0	0	6	1	8	15	3	0	0	0	2	0	0	0	0	2	0	0	3	0	9	8	3	3	26
OG0000344	0	13	0	0	0	0	0	0	0	0	0	0	0	0	0	0	0	0	0	0	0	0	0	0	0	0	0	0	16	10	0	0	0	7	0	0	0	0	0	2	0	0	0	0	7	0	1	0	26
OG0000345	3	3	3	4	6	8	7	4	4	6	6	5	5	6	6	6	6	10	3	4	4	5	2	4	3	3	2	6	3	7	6	15	3	3	7	4	9	7	7	3	6	8	7	14	4	4	3	4	3
OG0000346	1	16	4	1	2	1	1	1	1	0	2	1	1	1	1	1	1	4	0	0	0	1	1	1	0	1	0	3	1	7	2	3	1	0	7	1	2	2	3	1	0	3	4	2	2	1	1	8	37
OG0000347	3	6	7	5	4	3	3	2	2	2	6	2	4	5	5	4	3	8	1	2	2	3	3	4	2	1	6	13	2	10	7	10	2	2	19	1	10	5	7	2	3	7	7	10	11	5	3	4	2
OG0000348	2	4	7	5	3	4	3	2	2	3	3	3	3	3	5	4	3	3	3	7	3	2	12	3	2	3	5	8	5	7	7	9	5	2	18	4	10	7	6	3	4	7	10	12	7	4	3	7	3
OG0000349	0	2	3	2	5	3	5	4	5	4	6	3	6	7	6	7	4	4	2	2	2	12	3	2	3	3	2	9	2	9	8	16	1	5	18	1	8	7	7	4	6	8	9	12	9	5	3	2	4
OG0000350	2	8	2	1	1	1	1	1	1	1	1	1	1	1	1	1	1	0	4	9	3	1	8	27	2	16	4	1	4	24	1	5	0	0	5	0	5	0	2	3	1	1	5	5	10	4	9	9	5
OG0000351	2	9	7	3	4	4	4	4	4	4	4	5	5	3	6	4	4	5	3	3	3	5	4	4	3	11	3	8	3	4	6	6	3	2	9	5	6	7	5	4	4	8	6	10	6	6	4	5	6
OG0000352	0	0	0	0	5	6	15	52	37	46	27	8	50	1	32	24	12	0	0	0	0	5	0	0	0	0	0	0	0	0	0	0	0	0	0	0	0	0	0	0	0	0	0	0	0	0	0	0	0
OG0000353	7	9	3	0	3	5	7	4	4	7	3	6	5	5	8	6	4	4	3	4	4	5	4	4	4	1	2	31	1	5	4	3	4	0	4	1	3	3	3	1	3	4	3	4	1	1	1	0	11
OG0000354	10	13	10	1	5	3	4	6	4	4	3	5	6	3	6	5	4	1	3	0	3	10	4	2	3	2	0	6	6	9	3	1	1	3	1	0	1	1	1	21	0	1	2	6	5	2	8	6	15
OG0000355	5	19	1	1	4	3	4	9	5	5	5	7	5	9	6	6	2	3	1	1	1	13	1	1	1	11	3	4	1	1	2	4	0	2	4	2	3	2	2	5	1	2	2	2	4	5	5	3	7
OG0000356	7	3	4	3	3	3	3	2	2	3	2	3	3	2	3	4	2	4	1	3	1	7	3	1	1	2	0	12	6	25	4	3	3	3	9	2	5	3	3	3	1	3	4	31	7	4	3	7	5
OG0000357	5	5	7	3	5	3	5	4	3	3	3	5	4	3	3	4	3	5	4	6	3	11	4	3	3	3	4	7	7	8	5	10	5	1	14	1	7	4	5	3	3	7	9	7	8	4	4	4	4
OG0000358	5	10	6	9	6	5	4	7	5	5	5	5	6	4	6	4	5	3	5	4	6	8	6	3	2	2	0	2	12	14	4	4	2	1	3	0	3	2	3	5	0	4	3	6	9	4	4	8	6
OG0000359	3	6	4	7	3	4	5	13	14	10	10	3	14	4	16	14	4	4	6	5	6	8	2	2	4	1	8	4	0	14	3	5	1	1	5	1	1	2	2	1	1	2	4	2	2	2	6	4	8
OG0000360	5	2	4	5	2	2	2	1	2	2	3	2	2	2	2	4	2	2	2	4	2	11	4	6	2	3	1	4	3	16	4	36	3	6	9	5	6	3	5	3	3	5	5	14	8	5	2	8	2
OG0000361	4	6	6	4	5	4	8	4	4	4	5	8	6	7	8	4	3	4	3	3	3	5	4	1	1	2	4	10	4	8	5	13	4	2	9	2	8	4	5	1	1	4	5	5	6	3	2	3	2
OG0000362	3	4	3	5	5	4	4	5	4	4	3	4	5	4	6	10	4	3	3	3	3	7	4	2	5	3	1	5	5	8	5	7	2	0	8	2	6	5	5	2	1	5	5	5	11	7	4	5	5
OG0000363	2	4	6	1	3	2	3	2	2	2	2	2	2	4	2	2	2	4	2	2	2	3	4	2	2	2	4	3	5	13	8	7	2	3	6	3	6	5	4	2	2	19	4	4	9	6	3	2	5
OG0000364	0	0	15	0	0	0	0	0	0	0	0	0	0	0	0	0	0	0	0	0	0	0	4	2	0	0	12	0	0	3	4	0	0	0	5	0	0	0	0	0	0	0	1	0	5	5	4	5	16
OG0000365	4	1	1	0	2	1	1	1	1	1	1	1	1	1	1	1	1	1	1	1	1	2	1	1	1	1	1	12	2	4	16	18	5	4	32	6	23	13	13	6	6	16	15	19	2	2	1	1	1
OG0000366	1	5	4	5	8	11	9	16	15	8	12	5	14	17	9	21	7	4	3	2	2	18	2	2	2	3	1	5	2	4	2	6	1	1	4	0	1	2	2	1	0	3	1	1	5	4	2	3	2
OG0000367	5	7	2	3	5	5	6	5	3	4	6	4	4	2	3	4	4	6	3	3	3	7	1	1	4	2	5	3	2	4	9	19	1	3	10	1	7	6	6	3	2	6	7	6	9	4	5	4	3
OG0000368	6	7	9	2	3	4	3	2	2	2	2	3	2	2	2	3	2	3	6	4	5	2	4	4	5	6	1	13	1	15	5	11	3	9	13	1	5	4	5	4	1	5	6	5	6	6	6	10	5
OG0000369	0	0	15	7	15	14	21	14	14	11	6	14	9	7	14	9	18	8	13	9	12	23	3	11	8	8	0	30	0	0	0	0	0	0	0	0	0	0	0	0	0	0	0	0	0	0	0	0	0
OG0000370	4	6	5	4	4	5	4	5	5	5	4	4	5	3	5	8	4	4	3	2	4	9	3	4	4	4	2	9	3	11	2	4	2	3	5	3	4	2	2	3	2	2	3	4	5	7	8	21	5
OG0000371	5	4	1	1	6	3	6	3	3	5	7	3	2	4	2	4	4	3	2	3	2	7	5	4	3	1	0	4	5	28	5	17	1	4	4	1	6	3	3	6	0	6	5	6	7	6	4	4	5
OG0000372	1	3	4	2	8	5	10	10	10	10	7	9	12	8	13	8	5	11	3	3	5	17	4	3	3	2	0	6	2	0	0	0	0	4	0	0	0	0	0	3	0	0	0	0	0	0	0	0	21
OG0000373	4	4	7	2	2	2	3	2	2	4	4	2	4	7	3	3	2	5	3	3	3	4	3	2	2	3	6	6	6	11	4	9	0	5	12	0	6	3	4	3	0	4	5	4	9	2	3	6	3
OG0000374	4	3	3	3	2	4	3	4	3	3	3	3	3	3	3	3	3	3	3	3	3	4	3	4	3	3	3	2	4	4	9	16	6	4	14	4	10	8	8	3	3	8	8	19	3	4	3	3	3
OG0000375	5	3	2	1	2	2	1	6	6	2	2	2	2	2	1	2	1	1	2	4	3	20	1	1	2	7	4	5	7	12	3	5	4	16	12	3	4	4	3	7	2	5	5	6	8	7	4	7	1
OG0000376	0	3	4	4	2	2	2	2	2	2	2	2	3	2	2	3	2	3	2	2	0	2	2	3	2	4	0	4	4	13	12	14	7	2	26	3	12	11	10	3	4	18	12	14	6	4	6	3	3
OG0000377	9	5	3	2	4	4	5	5	5	4	7	4	4	8	4	5	4	2	2	2	2	7	3	1	1	1	1	2	1	15	4	4	2	16	5	2	4	3	4	8	4	4	4	5	6	3	2	4	2
OG0000378	3	5	3	1	4	4	5	4	4	4	1	4	3	1	4	3	4	3	3	3	3	4	3	3	3	3	3	15	4	4	5	6	5	5	16	3	3	7	5	3	4	6	8	8	3	3	3	4	4
OG0000379	3	5	4	4	3	2	3	3	2	4	8	2	2	6	2	2	2	0	2	4	1	9	3	2	2	1	0	8	18	8	9	11	2	2	8	1	9	5	6	3	0	5	8	9	13	3	2	5	1
OG0000380	0	16	20	14	3	35	5	17	9	3	23	3	4	35	3	4	4	0	0	0	0	9	2	11	0	17	0	0	1	2	0	0	0	0	1	0	0	0	0	0	0	0	1	0	13	32	5	0	0
OG0000381	0	6	1	0	0	0	1	0	0	0	0	0	1	0	0	0	0	0	0	0	0	18	0	13	0	4	0	1	2	9	2	5	3	0	1	1	3	2	2	1	2	4	3	10	16	8	3	33	35
OG0000382	2	4	7	2	2	2	2	3	2	2	4	2	3	2	2	3	2	2	2	2	2	2	4	11	2	3	6	9	2	48	4	11	1	6	8	1	7	5	3	2	4	4	5	8	3	3	2	5	2
OG0000383	0	1	22	0	0	0	0	11	15	1	29	0	0	18	0	1	0	1	1	0	0	29	7	1	0	9	0	0	9	0	0	0	0	0	0	0	0	0	0	0	0	0	0	2	29	0	0	0	0
OG0000384	3	4	4	2	4	3	3	3	3	3	4	3	3	3	6	3	3	9	2	2	2	6	6	2	2	5	2	5	3	5	6	15	4	2	12	5	13	6	7	4	3	7	8	9	7	4	3	6	3
OG0000385	0	10	0	0	0	0	0	2	1	0	0	0	0	0	0	0	0	0	0	0	0	1	0	4	0	0	0	0	3	0	0	0	0	0	19	0	0	0	0	0	0	0	0	0	58	47	15	6	15
OG0000386	7	7	2	1	2	2	2	2	2	3	1	2	2	1	2	2	1	3	3	3	2	3	3	3	2	2	4	4	9	0	4	10	3	1	10	3	5	4	4	0	2	4	4	11	3	2	1	1	11
OG0000387	2	1	1	4	5	7	6	11	11	12	3	6	14	6	11	16	5	7	1	0	1	7	1	1	1	1	1	5	0	16	1	3	1	0	3	1	1	1	1	0	1	1	1	1	0	0	0	5	12
OG0000388	7	8	3	1	3	4	4	4	4	4	3	4	2	1	6	4	5	1	4	4	6	4	5	7	5	0	2	5	10	4	4	7	4	3	4	4	6	5	4	4	1	6	6	6	5	4	4	4	4
OG0000389	2	4	2	2	4	4	4	2	2	6	2	3	5	3	7	6	2	3	2	2	3	7	1	2	2	5	2	11	2	6	6	11	3	2	10	6	6	7	6	6	7	7	6	8	3	8	4	3	5
OG0000390	0	0	4	0	0	0	0	0	0	0	0	0	0	0	0	0	0	0	0	0	0	0	0	0	0	0	0	0	0	0	0	0	0	0	0	0	0	0	0	0	0	0	0	0	0	0	0	0	0
OG0000391	0	0	1	2	1	1	2	1	1	1	3	1	1	0	1	1	1	0	1	1	1	1	2	2	2	1	0	1	0	9	17	29	13	3	33	12	14	16	15	5	14	17	17	25	0	1	2	5	0
OG0000392	3	3	2	2	2	5	2	4	2	2	5	2	3	2	2	4	2	6	2	2	2	6	2	3	2	3	3	13	3	11	7	15	2	2	10	2	5	6	5	1	2	6	7	12	3	2	2	3	5
OG0000393	4	2	12	3	3	3	2	2	2	3	4	2	5	3	7	5	2	2	2	2	2	5	3	3	2	1	0	12	4	21	6	6	2	3	11	4	12	7	9	4	3	10	4	26	2	1	1	1	2
OG0000394	3	8	1	5	2	2	3	4	4	2	2	2	2	2	2	2	2	3	3	1	3	5	3	1	2	7	4	4	2	16	6	10	2	4	10	0	2	3	2	4	3	6	5	3	10	11	9	8	9
OG0000395	0	21	10	2	8	3	0	8	13	0	40	3	1	8	0	2	0	0	0	0	0	31	8	14	0	7	0	0	0	0	0	0	0	0	2	0	0	0	0	0	0	0	0	0	0	0	0	0	2
OG0000396	8	3	3	3	3	3	3	4	3	3	5	3	6	4	3	5	3	2	3	3	4	5	2	3	3	3	3	6	2	7	10	5	4	3	12	0	6	5	5	3	0	5	5	7	15	6	3	3	3
OG0000397	2	5	5	2	2	3	2	2	2	2	4	2	3	2	2	4	2	4	0	0	0	4	2	0	0	4	5	6	4	10	8	20	4	2	14	4	13	7	8	4	3	10	9	14	5	3	3	5	2
OG0000398	7	3	3	2	3	3	3	3	3	3	4	3	4	4	4	4	3	3	3	3	3	3	4	4	3	4	3	12	3	5	7	12	6	5	11	4	6	6	6	3	3	7	7	7	3	5	3	3	4
OG0000399	5	4	2	0	1	1	2	1	1	1	1	1	1	2	1	1	1	1	1	2	1	7	1	1	1	1	8	5	5	34	8	8	7	8	17	5	8	8	7	3	5	8	8	8	1	1	1	1	3
OG0000400	0	5	0	148	0	0	2	4	2	0	58	0	0	13	0	0	0	0	0	0	0	2	0	0	0	0	0	0	0	1	0	0	0	0	0	0	0	0	0	0	0	0	0	0	14	6	0	0	0
OG0000401	3	6	5	3	5	7	9	11	8	10	4	5	12	3	9	10	7	2	1	1	1	16	2	1	1	3	0	5	4	14	4	5	3	5	10	1	3	3	3	2	2	4	4	4	6	3	5	4	8
OG0000402	0	2	1	0	1	1	1	2	2	0	21	1	1	15	1	1	1	1	1	3	1	1	0	1	1	2	1	3	2	7	11	14	10	7	27	4	14	10	10	6	4	10	15	12	3	7	4	1	2
OG0000403	9	8	3	13	2	15	2	4	3	2	1	4	2	0	2	2	5	1	7	10	9	12	0	12	4	3	11	2	1	6	1	1	0	2	5	1	1	1	1	7	1	2	1	1	2	4	6	5	3
OG0000404	5	15	5	1	5	2	2	2	3	2	4	2	1	0	2	1	2	0	0	0	0	2	2	0	0	8	0	5	9	10	2	3	1	4	3	1	2	2	2	5	1	2	1	2	5	3	3	6	22
OG0000405	2	2	3	1	2	0	1	1	1	1	2	1	1	1	1	1	1	2	7	7	4	2	4	1	2	4	2	5	2	5	14	9	4	0	14	4	5	8	5	3	5	16	9	11	2	2	5	6	5
OG0000406	0	0	5	3	5	9	6	7	7	17	5	4	15	8	20	24	8	4	0	0	0	15	0	0	0	1	0	4	5	10	5	8	3	0	6	1	4	3	4	3	1	2	5	4	5	7	5	1	7
OG0000407	0	0	0	0	0	0	0	0	0	0	0	0	0	0	0	0	0	0	0	0	0	0	0	0	0	0	0	0	0	1	74	50	26	0	40	7	8	6	8	1	5	14	32	7	0	0	2	0	4
OG0000408	2	3	4	2	3	3	4	5	3	3	5	3	4	6	4	4	3	2	3	2	5	5	2	1	1	9	2	3	7	27	4	5	2	0	9	0	3	2	3	4	1	3	3	4	13	7	3	10	3
OG0000409	0	4	0	0	0	2	0	0	0	0	27	0	0	7	0	0	1	20	0	0	0	1	1	0	0	28	0	1	5	67	2	1	0	0	0	0	0	0	1	1	0	0	1	3	2	9	5	2	10
OG0000410	2	5	7	0	0	0	1	1	1	1	2	0	1	1	1	1	1	2	0	0	0	0	8	0	0	87	4	1	0	18	17	1	1	0	4	1	2	4	1	0	0	3	2	6	0	0	0	12	19
OG0000411	3	3	2	2	3	5	3	4	3	2	3	3	3	3	4	3	3	2	2	2	10	3	3	2	2	2	5	9	1	7	3	2	3	3	6	3	3	3	3	3	2	3	2	2	4	4	3	3	3
OG0000412	0	0	0	0	0	0	0	0	0	0	0	0	0	0	0	0	0	0	0	0	0	0	0	0	0	0	0	0	0	0	0	0	0	0	0	0	0	0	0	0	0	0	0	0	0	0	0	0	0
OG0000413	6	11	6	5	6	5	5	7	5	4	3	6	5	5	6	5	5	9	2	3	4	7	3	3	3	4	2	7	3	9	4	5	3	4	3	1	1	3	2	3	0	3	3	5	7	4	5	5	3
OG0000414	0	0	27	9	0	16	4	11	48	3	46	1	0	20	4	0	1	0	2	0	1	5	2	23	0	0	25	2	0	2	2	0	2	0	0	0	0	0	0	0	0	0	0	1	0	0	8	0	0
OG0000415	6	5	2	2	4	3	4	3	3	3	3	3	4	2	4	4	3	5	3	6	2	5	2	5	2	4	7	9	2	11	5	5	4	2	8	2	5	5	4	5	3	11	4	6	9	6	4	6	3
OG0000416	2	7	6	0	2	2	2	2	2	2	3	2	2	3	2	1	2	21	14	26	17	2	6	27	10	15	1	11	2	5	1	4	1	0	2	2	3	2	2	3	1	2	2	3	3	2	1	1	2
OG0000417	4	5	1	1	2	2	2	2	2	2	2	3	3	1	2	2	2	2	3	3	2	6	2	1	1	3	2	4	5	3	7	8	4	7	16	1	6	5	4	4	2	6	9	8	3	6	4	3	7
OG0000418	0	0	0	0	0	0	0	0	0	0	0	0	0	0	0	0	0	0	0	0	0	0	0	0	0	0	0	0	0	11	1	2	1	0	35	1	8	0	1	0	5	9	31	4	20	0	0	18	34
OG0000419	7	3	5	4	4	4	4	4	4	4	4	4	4	6	5	8	4	4	3	2	6	5	3	4	2	4	3	4	2	14	5	5	1	3	6	2	2	4	2	3	3	5	4	4	4	4	5	4	4
OG0000420	3	2	2	0	2	4	4	4	4	4	1	3	4	3	6	6	4	2	3	3	9	7	1	3	2	2	3	4	2	16	4	14	2	1	8	2	3	4	4	2	4	4	5	9	3	3	2	4	2
OG0000421	2	3	4	0	3	3	4	3	3	3	2	3	3	2	4	3	3	2	3	2	3	3	2	3	3	2	1	12	5	8	8	14	5	4	16	3	8	7	7	7	2	9	9	8	3	3	3	3	5
OG0000422	7	2	8	0	5	5	4	4	4	3	5	6	3	5	3	7	4	6	2	2	1	5	6	2	2	2	6	20	1	9	6	6	3	0	16	0	8	5	5	1	1	6	6	6	0	0	1	8	4
OG0000423	2	2	3	5	6	3	4	5	2	2	5	3	4	6	5	6	4	3	1	4	1	6	2	2	2	2	2	5	4	24	3	11	0	0	6	1	5	3	4	2	2	4	4	12	15	5	2	7	3
OG0000424	2	5	2	6	3	5	6	5	4	4	4	4	4	4	4	5	27	3	3	3	3	4	3	3	3	3	3	3	7	5	3	11	2	2	3	1	3	3	3	4	1	3	3	3	3	4	4	3	3
OG0000425	2	1	9	0	7	6	7	9	11	6	8	5	7	7	7	9	6	3	5	5	4	12	3	3	5	5	2	11	3	16	4	5	2	0	8	1	4	3	4	1	3	6	4	9	3	1	1	1	1
OG0000426	5	4	2	9	6	4	4	3	4	5	3	4	5	5	5	7	4	3	5	6	5	11	1	3	4	1	3	10	3	19	6	7	1	5	6	2	8	4	4	5	3	5	5	4	2	1	1	2	1
OG0000427	2	4	3	5	4	4	4	4	4	4	6	4	4	6	4	6	4	5	2	3	5	4	3	3	2	3	2	5	2	12	5	7	6	3	12	3	3	5	4	2	3	4	7	5	3	4	3	5	3
OG0000428	4	5	0	0	5	5	2	3	4	4	2	3	4	1	2	3	4	5	3	5	4	3	5	2	4	4	3	6	2	4	6	9	4	2	10	4	4	4	5	4	3	6	7	6	5	3	4	5	5
OG0000429	3	3	6	3	9	3	2	5	3	4	5	4	4	4	5	4	3	3	3	3	2	5	3	4	2	4	3	4	7	3	3	4	0	2	4	1	6	3	4	5	1	3	3	3	5	5	3	4	4
OG0000430	6	1	2	1	1	1	1	1	1	1	4	1	4	1	1	2	1	1	2	1	2	2	1	1	1	1	1	3	0	3	2	2	0	4	6	0	4	2	2	1	0	2	2	2	2	1	1	1	0
OG0000431	1	10	6	6	8	2	1	3	2	2	7	11	4	4	3	4	1	12	1	1	1	6	6	9	0	1	0	1	14	5	2	3	0	2	1	0	1	1	1	6	0	1	2	2	15	39	7	4	7
OG0000432	1	5	2	2	4	3	3	2	2	2	2	3	2	2	1	2	2	3	2	2	4	6	2	2	3	2	5	3	1	12	5	3	3	4	11	2	5	5	4	3	2	7	7	10	8	7	12	12	11
OG0000433	0	0	0	9	11	17	12	9	7	11	17	21	17	3	19	18	70	0	0	0	0	38	0	0	0	0	0	0	0	0	0	0	0	0	0	0	0	0	0	0	0	0	0	0	0	0	0	0	0
OG0000434	1	3	1	3	7	7	8	8	6	9	4	7	9	7	10	8	7	4	3	4	3	8	2	4	2	4	5	9	1	1	4	7	3	1	6	2	3	3	3	9	3	3	3	4	1	3	2	3	5
OG0000435	2	1	5	1	2	2	2	2	2	2	2	2	2	1	2	2	2	2	2	2	2	2	2	2	2	2	2	9	3	15	6	7	4	2	14	6	7	7	7	5	7	8	6	8	2	3	4	7	3
OG0000436	4	4	4	3	6	4	4	3	4	3	5	4	3	4	4	4	3	3	3	3	3	5	3	3	2	3	3	8	4	7	3	5	2	5	7	3	5	3	4	3	1	4	5	5	8	4	5	4	5
OG0000437	6	5	9	2	3	3	3	3	3	2	4	3	3	4	3	4	3	2	3	7	3	5	5	3	2	2	2	8	4	18	5	6	2	3	9	1	5	6	5	2	2	6	6	8	4	4	2	2	2
OG0000438	0	1	2	2	2	2	2	3	2	4	5	3	5	3	5	2	2	3	1	1	13	2	3	2	1	3	1	2	1	9	16	3	5	2	6	6	9	5	8	2	1	8	10	12	5	1	3	2	1
OG0000439	0	1	0	0	0	0	0	0	0	0	0	0	0	0	0	0	0	0	0	0	0	0	0	0	0	0	0	0	0	0	0	0	0	0	0	0	0	0	0	0	0	0	0	0	0	0	0	0	0
OG0000440	3	5	2	4	10	9	12	13	12	11	13	11	11	8	10	11	9	3	6	5	5	18	3	4	5	3	1	4	1	13	0	1	0	0	0	0	0	0	0	2	0	0	1	0	0	1	0	6	5
OG0000441	1	3	0	0	1	1	1	2	1	1	1	1	1	0	1	1	1	2	13	1	10	3	0	1	1	0	0	0	1	6	0	0	0	0	0	0	0	0	0	0	0	0	0	0	1	0	4	4	73
OG0000442	4	1	45	61	3	1	6	8	5	0	19	0	0	29	1	2	13	0	0	0	0	8	5	0	0	0	14	0	0	0	0	0	0	0	0	0	0	0	0	0	0	0	0	0	0	0	0	1	2
OG0000443	3	7	4	0	1	2	1	2	2	1	1	3	3	3	2	1	2	2	1	1	1	1	4	2	1	7	1	8	5	22	5	7	1	1	7	2	6	5	6	3	3	7	5	5	7	7	5	5	4
OG0000444	3	3	3	5	3	3	3	3	3	3	4	3	3	3	3	3	3	3	3	4	3	4	3	4	3	4	3	10	2	6	5	13	3	3	8	3	6	5	5	4	4	5	5	7	6	3	3	3	3
OG0000445	5	4	5	3	3	3	3	3	3	3	2	3	4	3	3	3	3	3	2	3	3	6	3	3	3	3	4	4	4	5	5	11	2	1	7	3	7	4	5	2	2	7	5	5	5	4	3	3	3
OG0000446	1	4	11	3	5	4	2	7	2	2	3	2	2	3	2	4	2	3	2	2	2	9	3	2	2	2	1	8	2	11	5	10	2	3	8	3	15	5	6	1	1	5	6	9	9	2	2	2	3
OG0000447	2	2	6	2	2	3	2	2	2	3	2	2	2	2	3	2	4	3	2	3	2	3	4	2	2	2	2	9	1	6	7	8	6	3	14	4	8	5	6	3	5	8	8	9	5	3	3	3	3
OG0000448	8	6	3	2	4	3	3	3	3	3	3	3	3	3	3	2	3	3	3	3	2	3	5	5	3	3	4	7	2	6	5	11	2	2	10	3	4	4	4	2	5	7	6	6	4	3	3	4	3
OG0000449	4	5	3	3	3	3	3	2	2	2	5	2	3	5	2	3	2	3	1	1	1	4	3	1	1	3	4	10	1	8	5	24	1	5	9	2	5	5	5	3	4	6	5	10	6	4	3	5	3
OG0000450	0	0	1	16	13	21	16	16	14	19	24	13	17	19	16	17	19	0	2	3	1	23	1	0	0	0	0	0	0	0	0	0	0	0	0	0	0	0	0	0	0	0	0	0	0	0	0	0	0
OG0000451	4	4	8	2	1	1	1	1	1	1	2	1	1	2	1	2	1	8	1	4	1	2	3	1	1	1	1	13	8	5	4	14	1	1	8	0	14	6	7	3	1	4	4	7	16	3	2	7	2
OG0000452	11	7	2	2	2	3	3	2	2	3	2	2	3	3	5	4	3	4	2	1	2	4	5	1	1	4	4	5	2	10	2	2	0	5	3	0	2	3	2	3	0	3	1	3	13	8	2	9	11
OG0000453	3	1	1	0	2	2	2	3	2	2	2	3	1	2	2	2	1	1	1	3	1	0	2	4	1	1	0	2	2	1	4	2	2	0	3	1	0	3	2	2	1	4	4	3	1	4	4	1	2
OG0000454	4	9	1	0	2	2	2	3	3	3	2	23	3	4	3	3	2	5	1	3	1	11	2	1	2	3	8	10	1	15	0	0	1	11	0	0	0	0	0	2	0	0	1	0	9	4	5	5	8
OG0000455	1	4	7	0	1	1	1	1	1	1	2	1	1	2	1	1	1	2	3	4	5	2	5	9	9	2	7	2	4	3	3	0	2	1	1	0	3	2	3	2	1	3	2	5	2	3	3	4	2
OG0000456	0	6	8	3	2	2	2	2	2	2	5	6	3	6	3	3	2	3	2	3	2	3	3	4	2	2	3	10	4	12	6	11	2	2	14	2	6	6	5	2	0	7	6	7	5	3	2	2	3
OG0000457	0	0	2	0	6	4	29	45	13	0	32	15	2	11	0	5	8	0	0	0	0	0	0	5	0	0	0	0	0	0	0	0	0	0	0	0	0	0	0	2	0	0	0	0	16	0	0	0	0
OG0000458	3	3	8	2	6	2	2	2	2	4	4	2	4	7	8	4	2	13	3	4	3	3	2	3	2	2	1	6	7	13	3	18	2	3	9	1	5	3	3	4	1	3	3	10	5	3	2	2	1
OG0000459	5	4	4	3	2	3	3	3	3	3	2	5	3	2	3	3	3	3	3	3	4	3	4	2	2	4	1	11	2	10	6	8	7	5	14	3	5	3	7	4	4	7	8	8	2	3	3	3	5
OG0000460	2	9	2	1	3	2	3	3	3	3	3	2	3	4	4	3	3	3	1	1	1	5	4	2	2	2	1	7	1	2	6	20	4	1	13	3	7	6	6	1	2	7	7	6	5	3	3	3	4
OG0000461	0	0	4	0	1	3	3	2	2	2	5	2	2	3	3	3	3	3	1	0	1	6	4	0	1	1	0	4	1	17	6	12	3	1	2	3	7	11	6	6	3	10	1	7	6	29	12	4	4
OG0000462	0	0	0	259	0	0	0	0	0	0	0	0	0	0	0	0	0	6	0	0	0	0	0	0	0	0	0	0	0	0	0	0	0	0	0	0	0	0	0	0	0	0	0	0	0	0	0	0	0
OG0000463	0	0	0	3	20	5	21	5	5	2	8	12	3	3	2	2	8	4	0	0	0	19	0	1	1	0	0	0	5	2	0	0	0	19	0	0	0	0	0	8	0	0	0	0	0	1	1	36	12
OG0000464	0	1	0	48	0	2	2	36	14	0	44	0	1	23	3	7	38	0	0	0	0	11	0	0	0	0	0	1	0	0	0	0	0	0	0	0	0	0	0	0	0	0	0	0	0	4	0	0	1
OG0000465	11	5	10	1	1	1	1	1	1	1	2	1	1	2	1	1	2	2	2	1	1	3	1	1	1	44	0	2	5	21	2	10	2	0	3	1	3	2	2	2	2	2	2	2	20	25	14	11	4
OG0000466	1	3	6	3	2	2	2	5	2	2	2	2	2	2	2	3	2	3	2	1	2	6	2	2	2	2	1	2	4	27	6	16	2	2	7	1	8	6	5	4	2	6	6	11	5	2	2	5	2
OG0000467	2	4	1	2	1	1	1	1	1	1	2	1	1	4	1	1	1	0	0	0	0	9	1	0	0	1	7	8	9	21	6	2	0	2	8	1	1	6	2	7	2	7	11	9	5	15	5	6	3
OG0000468	2	5	3	1	2	2	1	4	2	1	3	1	1	3	1	7	1	2	2	3	7	5	3	3	2	4	1	8	2	7	5	9	6	4	10	4	6	5	4	3	5	5	6	12	6	4	3	4	4
OG0000469	3	4	6	0	2	3	3	3	3	1	7	3	1	3	7	3	3	4	3	2	2	7	4	2	2	3	1	20	1	10	4	12	2	2	7	2	6	3	4	2	4	4	4	9	2	4	3	6	2
OG0000470	4	8	4	4	4	3	3	3	3	3	1	3	6	1	5	4	3	5	5	6	5	7	3	6	5	4	3	8	6	4	2	4	1	1	2	1	2	1	2	2	2	2	2	5	2	6	6	3	4
OG0000471	0	0	0	6	7	9	10	10	8	13	24	2	9	13	17	9	5	26	5	9	2	18	2	2	4	9	0	3	0	0	22	4	3	0	0	1	2	2	3	0	1	2	0	2	0	0	0	0	0
OG0000472	2	4	4	1	3	4	4	2	2	2	3	2	3	2	4	3	2	3	3	4	1	2	3	2	2	2	2	9	2	11	5	17	4	4	9	3	5	5	5	2	3	5	5	13	3	3	2	14	2
OG0000473	3	2	6	2	2	3	3	3	4	1	2	2	2	2	2	3	2	8	2	2	2	2	2	2	2	3	2	5	1	25	6	8	1	2	4	1	4	5	5	1	2	5	5	7	6	5	2	3	4
OG0000474	4	3	3	2	2	2	2	3	2	3	3	2	3	4	3	4	2	2	2	1	2	21	2	3	2	2	4	5	2	10	4	6	3	7	11	1	6	5	3	4	3	5	4	7	3	2	3	2	4
OG0000475	3	8	0	1	4	3	5	5	4	4	5	3	4	3	4	5	3	1	1	2	1	3	2	1	2	0	3	4	7	21	2	1	1	3	2	0	2	2	2	4	1	1	2	1	3	10	3	10	6
OG0000476	5	5	4	1	3	3	3	3	3	2	1	3	3	2	3	4	3	4	3	3	3	3	3	3	3	4	10	4	6	8	5	5	2	2	10	4	4	4	5	3	3	4	5	7	4	6	8	3	4
OG0000477	5	3	1	0	0	0	0	0	0	0	0	0	0	1	0	0	1	0	2	3	2	0	3	6	3	7	5	6	2	4	0	7	4	3	1	3	4	7	2	7	2	6	3	8	6	5	5	7	6
OG0000478	5	5	3	4	5	3	5	7	6	3	5	3	2	3	3	3	4	5	2	3	2	10	2	6	1	15	3	2	9	4	3	3	1	8	4	0	3	3	3	1	0	4	3	3	4	3	2	2	8
OG0000479	5	3	4	2	3	3	3	3	3	3	4	3	3	4	3	4	3	4	3	2	3	2	3	3	3	3	3	6	5	9	3	5	2	2	4	2	3	4	4	3	5	4	4	6	4	5	3	4	3
OG0000480	3	5	5	1	3	3	3	3	3	3	2	3	3	9	2	6	3	3	2	2	2	4	3	2	2	3	3	6	3	5	5	10	1	1	7	3	6	4	4	1	3	5	5	13	4	4	3	3	3
OG0000481	1	0	0	0	0	0	0	0	0	0	0	0	0	0	0	0	0	0	0	1	0	0	0	0	0	0	0	1	1	0	21	23	11	3	37	10	26	19	20	2	12	23	18	25	1	0	0	0	0
OG0000482	3	3	6	4	4	3	3	3	3	3	4	3	3	4	2	5	3	7	3	3	3	4	3	3	3	3	3	4	4	6	4	4	1	3	7	1	3	4	3	3	2	3	5	5	5	3	3	3	3
OG0000483	4	2	3	1	3	2	3	3	2	2	3	3	2	2	4	4	2	6	1	1	1	3	2	1	2	2	3	4	3	8	7	23	4	3	7	3	6	6	6	4	3	7	6	16	2	5	2	9	2
OG0000484	4	3	5	3	4	3	6	5	3	3	4	3	3	2	3	3	3	3	2	2	2	6	4	2	2	5	2	4	6	5	4	5	3	1	8	2	6	4	3	3	3	4	5	5	7	5	3	3	3
OG0000485	4	3	3	3	3	4	4	5	4	3	4	4	4	3	2	6	3	4	3	2	3	4	3	4	3	3	3	6	2	4	4	5	3	4	7	3	3	4	4	3	4	4	3	4	5	4	4	4	4
OG0000486	9	0	2	8	12	6	7	5	7	7	5	7	7	7	8	11	3	5	21	22	26	9	2	14	2	20	0	12	0	2	0	0	0	3	0	0	0	0	0	5	0	0	0	0	0	0	0	0	0
OG0000487	5	14	2	1	1	2	2	4	3	2	5	2	2	2	3	3	4	5	2	0	0	3	2	1	1	5	6	7	1	12	2	1	2	0	3	1	1	2	1	5	1	1	3	2	3	3	2	15	12
OG0000488	2	3	0	2	9	11	16	9	9	9	9	9	13	9	14	10	8	6	7	6	4	13	2	1	5	0	0	0	0	8	2	3	1	2	2	0	2	2	2	1	0	3	1	4	1	3	1	7	2
OG0000489	0	5	4	3	2	3	4	3	3	3	2	3	3	3	3	3	3	3	3	3	3	3	3	14	3	3	3	3	3	3	5	8	2	3	6	3	5	4	5	3	4	5	5	6	6	4	5	3	3
OG0000490	0	2	0	6	21	11	5	25	20	15	17	15	21	16	20	22	21	0	0	0	0	15	0	0	0	0	0	0	0	0	0	0	0	0	0	0	0	0	0	0	0	0	0	0	0	0	0	2	0
OG0000491	0	0	0	0	0	0	0	0	0	0	0	0	0	0	0	0	0	0	0	0	0	0	0	0	0	0	0	0	0	0	0	0	0	0	0	0	0	0	0	0	0	0	0	0	0	0	0	0	0
OG0000492	3	2	5	1	2	7	3	2	2	2	4	2	2	3	2	2	9	2	2	4	2	5	2	2	2	2	4	6	3	20	4	6	1	3	8	3	4	4	4	2	2	5	4	9	3	2	2	9	2
OG0000493	2	2	2	2	2	15	2	2	2	2	3	2	2	2	3	2	2	3	4	2	2	3	1	4	2	42	4	3	2	7	3	9	2	3	4	2	3	2	2	3	1	3	3	5	3	3	3	3	2
OG0000494	8	3	4	2	2	3	2	3	2	2	6	2	2	3	2	2	2	2	2	4	2	3	3	2	3	2	3	8	1	9	4	13	0	2	6	1	7	5	5	2	2	5	4	5	3	3	2	2	2
OG0000495	0	1	0	4	0	1	1	0	0	1	0	0	2	1	1	1	0	0	0	0	0	3	5	2	0	61	0	0	0	16	13	0	0	0	3	0	0	0	0	3	0	0	0	0	16	9	5	8	14
OG0000496	16	8	19	1	1	1	1	1	1	0	1	1	1	2	2	1	1	32	1	1	1	2	1	1	1	26	0	1	3	6	1	1	0	0	2	2	1	2	1	0	0	4	1	1	6	19	4	7	7
OG0000497	0	0	0	0	0	0	0	0	0	0	0	0	0	0	0	0	0	0	0	0	0	0	0	0	0	0	0	0	0	0	0	0	0	0	0	0	0	0	0	0	0	0	0	0	254	0	1	0	0
OG0000498	3	4	4	1	3	2	3	5	5	2	2	3	3	3	3	3	2	7	1	1	2	1	2	1	1	3	2	6	4	11	5	14	5	1	12	2	1	3	3	1	4	4	1	8	2	2	4	4	4
OG0000499	5	6	3	1	3	3	3	3	3	3	3	3	3	4	2	4	3	10	4	3	8	3	3	4	3	3	2	6	4	3	5	6	2	2	6	2	5	4	5	2	3	5	5	5	3	5	3	3	3
OG0000500	0	0	0	0	0	0	0	38	34	25	10	0	32	36	38	13	9	0	0	0	0	0	0	0	0	0	0	2	0	0	0	0	0	0	0	0	0	0	0	0	0	0	0	0	0	0	0	1	0
OG0000501	4	5	6	2	4	4	3	4	4	3	5	4	3	5	3	4	4	6	2	2	1	5	1	3	3	5	2	14	1	4	6	5	2	1	16	4	6	4	5	1	3	8	7	5	3	4	2	2	7
OG0000502	4	1	8	2	2	1	3	6	3	2	12	4	3	1	4	3	1	21	3	1	2	6	3	4	2	2	6	7	2	11	4	8	3	1	8	1	4	2	3	1	1	3	4	4	3	1	1	3	2
OG0000503	4	7	4	1	3	3	4	2	3	3	4	4	3	4	4	3	3	4	3	3	3	2	4	2	3	4	3	5	3	6	4	5	5	3	6	3	3	4	3	3	4	5	4	4	5	4	3	3	3
OG0000504	1	4	0	3	4	3	2	5	2	2	8	2	3	2	1	2	27	4	0	0	0	4	1	0	0	0	3	2	3	5	9	3	4	1	10	0	7	3	3	1	1	4	7	9	4	7	2	3	4
OG0000505	2	3	6	2	4	2	2	2	2	2	2	2	2	2	2	2	2	8	1	1	1	2	2	0	1	2	4	12	5	1	6	5	1	5	6	3	6	6	6	1	3	6	6	6	3	1	3	4	3
OG0000506	4	3	4	1	3	5	2	2	2	1	1	2	2	3	2	3	2	2	2	2	2	5	2	1	2	3	2	9	2	4	8	11	7	1	14	1	5	6	6	2	0	7	8	9	0	6	2	10	2
OG0000507	4	2	3	4	5	7	9	5	5	4	7	7	7	5	9	8	7	4	1	1	2	11	1	4	5	1	1	4	2	11	3	7	1	1	6	1	3	1	2	1	2	8	3	3	4	1	1	2	2
OG0000508	4	5	3	2	3	2	3	4	3	3	3	4	3	3	3	2	3	3	3	3	3	2	3	4	4	4	3	4	4	3	5	12	2	4	9	3	4	3	4	3	3	4	6	5	3	7	5	4	3
OG0000509	10	8	0	1	2	2	3	3	3	4	2	2	5	2	5	5	1	2	2	4	1	5	1	1	1	0	0	0	4	4	4	1	0	3	3	1	3	8	2	2	1	2	3	6	17	5	6	12	6
OG0000510	3	2	6	13	4	5	3	4	6	4	3	2	5	3	4	6	3	7	0	0	0	7	1	0	0	26	9	4	5	5	4	2	1	1	5	1	0	2	1	2	3	6	2	4	0	0	2	3	5
OG0000511	6	7	4	0	6	6	6	6	7	6	3	6	6	5	5	4	6	4	4	6	6	7	3	4	4	4	4	12	1	6	3	3	2	0	5	0	2	2	1	0	3	4	3	4	3	2	3	2	4
OG0000512	2	28	0	0	1	0	0	0	0	0	0	0	0	0	0	0	0	0	0	0	0	1	0	1	1	0	0	0	2	51	3	3	2	9	4	1	3	3	4	5	2	4	3	6	2	19	1	19	3
OG0000513	2	8	2	3	4	4	3	3	3	4	3	5	3	3	3	3	3	5	1	1	1	8	1	1	2	15	1	4	15	13	2	5	2	3	3	1	2	1	2	3	1	1	4	2	2	7	3	1	7
OG0000514	4	2	2	2	3	2	3	2	2	2	3	2	3	4	3	5	2	2	2	2	2	3	2	3	2	2	5	6	1	4	4	6	5	3	9	6	6	6	5	3	5	5	5	8	4	2	3	5	2
OG0000515	4	2	3	2	1	1	2	2	2	15	3	1	19	2	10	15	1	2	1	4	1	15	1	1	1	1	2	2	2	17	5	5	3	2	10	3	4	5	5	4	4	5	5	5	2	8	5	4	3
OG0000516	0	0	3	5	5	6	10	9	9	28	2	5	36	8	29	26	5	22	1	1	1	16	1	1	1	5	7	4	0	0	0	0	0	0	0	0	0	0	0	0	0	0	0	0	0	0	0	0	0
OG0000517	0	0	0	1	9	13	12	15	16	27	0	11	37	4	25	24	11	20	0	0	0	18	1	0	0	1	0	3	0	0	0	0	0	0	0	0	0	0	0	0	0	0	0	0	0	0	0	0	0
OG0000518	0	0	0	0	0	0	0	0	0	0	0	0	0	0	0	0	0	0	0	0	0	0	0	0	0	0	0	0	0	0	0	0	0	0	249	0	0	0	0	0	0	0	0	0	0	0	0	0	0
OG0000519	19	14	0	0	0	0	0	0	0	0	0	0	0	0	0	0	0	0	3	1	3	0	1	2	1	0	1	1	10	22	3	1	2	3	0	0	0	1	0	5	0	1	4	1	6	17	11	12	10
OG0000520	2	1	2	2	5	3	6	5	5	6	4	6	6	4	4	8	1	3	1	3	1	5	1	2	1	3	2	3	4	2	5	6	1	2	8	3	7	5	6	5	3	5	5	8	2	2	1	1	8
OG0000521	5	9	2	1	3	2	3	1	1	4	5	3	5	2	3	4	2	3	11	9	10	1	2	24	5	1	2	1	1	3	1	3	2	1	3	1	2	1	1	1	0	1	1	2	6	3	5	6	3
OG0000522	11	50	0	0	0	0	0	0	0	0	0	0	0	0	0	0	0	0	0	0	0	0	0	0	0	0	0	0	8	0	0	0	0	0	0	0	0	0	0	0	0	0	0	0	0	0	0	0	22
OG0000523	8	3	4	2	4	2	2	2	2	2	2	2	4	5	2	4	3	1	1	2	1	4	2	1	1	3	1	12	5	14	4	10	2	1	8	1	3	4	3	2	2	4	4	25	1	2	2	3	3
OG0000524	6	4	3	2	2	2	2	2	2	2	3	2	3	3	2	2	2	3	3	1	4	2	3	2	2	2	1	6	6	8	5	17	3	1	6	2	3	6	4	2	3	6	6	5	6	7	4	10	5
OG0000525	2	4	3	1	1	0	1	1	1	1	1	1	1	1	0	2	1	2	5	7	11	0	4	4	2	3	5	6	3	22	4	1	0	3	7	1	1	2	1	1	1	1	5	1	0	4	7	14	15
OG0000526	9	2	2	3	2	2	3	2	2	2	6	2	2	4	2	2	2	3	3	4	5	2	1	3	2	2	3	2	2	10	4	8	1	1	9	2	6	2	4	2	4	4	7	10	10	4	2	3	2
OG0000527	2	3	4	3	3	3	6	7	3	2	3	3	2	6	2	2	2	3	2	6	2	8	2	4	2	3	3	3	7	7	3	5	1	2	6	0	3	1	3	3	0	3	4	3	8	4	3	4	4
OG0000528	4	4	5	2	2	3	3	2	2	2	3	2	3	3	1	2	3	3	2	3	3	2	5	5	3	3	6	5	8	3	5	3	3	3	7	1	6	3	3	2	2	10	5	4	4	4	3	4	2
OG0000529	1	2	1	0	3	7	11	39	45	7	16	7	2	54	3	3	8	0	0	0	0	20	0	1	0	2	0	11	0	0	0	0	0	0	0	0	0	0	0	0	0	0	0	0	0	0	0	0	0
OG0000530	2	3	5	1	2	2	2	2	2	2	4	2	2	3	2	2	2	1	3	5	4	7	2	3	4	3	5	19	0	3	9	5	6	0	8	5	5	4	5	0	3	6	8	6	2	1	1	1	7
OG0000531	6	3	3	2	4	3	3	3	2	2	4	2	2	2	4	3	3	4	2	2	2	2	3	1	2	2	1	3	4	14	2	6	1	2	2	1	2	2	3	5	1	2	2	4	5	30	5	2	7
OG0000532	8	5	3	2	2	2	2	2	2	2	2	2	2	3	2	3	2	1	1	1	2	2	2	1	2	1	3	7	3	3	5	4	4	2	7	2	4	6	5	3	3	7	4	9	3	5	3	5	4
OG0000533	1	1	4	2	1	1	1	1	1	1	1	1	1	2	1	1	1	1	1	1	2	1	1	3	1	3	1	2	1	9	2	2	1	3	4	5	5	3	2	1	4	2	2	2	4	10	4	0	9
OG0000534	0	0	0	4	9	15	22	26	20	11	32	13	6	25	13	8	23	9	1	1	1	2	0	1	2	0	0	0	0	0	0	0	0	0	0	0	0	0	0	0	0	0	0	0	0	0	0	0	0
OG0000535	5	2	4	3	5	3	3	4	4	3	3	3	3	4	2	2	12	2	2	2	2	8	2	7	1	3	2	5	2	1	3	13	1	3	6	1	2	3	2	1	2	3	3	9	1	4	2	2	2
OG0000536	4	2	4	4	4	3	2	2	2	2	3	2	2	3	3	6	2	2	2	2	2	7	3	3	2	4	2	8	3	2	5	14	1	3	5	1	6	3	3	3	2	3	3	6	4	3	3	2	1
OG0000537	8	8	6	3	4	3	4	5	5	3	5	3	4	4	3	4	3	3	3	2	4	5	2	3	3	4	2	6	2	16	4	4	0	1	9	4	5	3	4	1	4	4	4	4	4	2	2	3	1
OG0000538	4	9	3	1	1	1	1	1	1	2	0	1	1	0	1	1	3	1	2	1	2	6	4	3	1	1	1	4	1	2	4	3	1	5	2	0	2	2	2	1	3	3	2	3	1	1	1	1	8
OG0000539	1	1	9	3	6	5	8	4	3	3	4	4	3	3	2	2	4	2	2	3	2	3	2	3	2	6	8	4	3	5	4	5	1	5	5	2	4	3	4	1	3	4	5	4	1	2	1	2	1
OG0000540	0	0	0	0	0	1	0	0	1	2	0	0	2	1	3	0	1	0	0	0	0	3	6	0	0	0	0	21	0	23	30	10	7	0	17	2	7	8	6	3	3	7	9	14	0	0	1	20	0
OG0000541	3	3	7	1	1	3	1	1	1	2	4	2	5	2	3	1	1	2	1	1	1	4	2	2	1	1	2	8	6	15	4	35	2	3	9	3	6	4	3	1	4	4	4	11	2	2	1	2	1
OG0000542	2	1	4	0	9	6	7	11	12	11	2	8	11	3	11	8	8	2	2	2	2	11	3	3	2	3	1	9	1	3	2	1	2	0	3	1	1	2	1	0	1	2	1	2	0	1	1	0	3
OG0000543	3	4	3	3	4	3	3	3	3	3	3	3	3	3	2	5	3	3	3	3	5	4	4	6	3	5	3	5	3	15	3	2	3	3	5	1	3	3	2	3	2	3	3	3	4	3	3	3	3
OG0000544	1	2	0	4	4	3	3	3	3	4	4	3	8	4	5	7	4	2	0	0	0	5	0	2	0	0	0	0	0	5	5	7	2	4	7	1	3	6	4	3	2	6	5	7	9	6	7	1	12
OG0000545	2	8	4	3	3	3	3	45	13	3	3	3	3	3	3	3	3	4	3	3	3	4	2	2	2	4	1	4	1	2	2	3	3	1	4	2	3	3	3	2	2	3	3	4	2	1	2	2	7
OG0000546	1	5	2	0	5	5	5	4	5	6	6	7	4	5	7	6	5	9	5	7	3	5	1	0	1	3	2	5	2	11	2	1	1	2	3	0	3	1	2	1	1	5	1	2	9	17	7	6	4
OG0000547	2	4	2	1	2	2	2	3	2	2	2	2	3	2	2	2	3	2	1	2	2	7	2	2	2	3	5	4	3	9	5	6	1	3	7	3	4	6	4	4	6	6	5	6	6	8	5	6	3
OG0000548	2	3	5	5	3	2	2	2	2	2	5	2	3	6	2	5	2	2	2	2	2	3	2	3	2	2	2	6	3	14	5	4	4	4	12	3	7	6	6	1	5	9	5	9	4	2	2	6	2
OG0000549	1	0	0	1	11	12	24	21	21	11	23	13	7	14	8	7	18	8	0	0	0	3	1	0	0	3	2	10	0	1	0	0	0	0	0	0	0	0	0	0	0	0	0	0	0	0	0	0	1
OG0000550	0	7	1	18	0	10	0	5	6	1	20	0	14	47	0	1	7	0	0	1	0	23	0	12	0	0	0	0	1	0	0	0	0	0	0	0	0	0	0	0	0	0	0	0	1	4	0	0	6
OG0000551	2	3	3	3	3	3	3	4	3	3	2	3	3	3	3	2	3	3	3	2	4	3	3	3	2	3	8	5	4	7	4	7	1	4	5	3	3	4	3	2	3	4	4	6	3	3	3	3	3
OG0000552	2	1	12	1	1	1	1	1	1	1	1	1	1	0	1	1	1	4	1	1	1	1	0	1	1	3	6	1	4	14	3	8	4	3	6	1	3	3	3	2	1	3	4	11	10	8	2	2	4
OG0000553	2	3	5	2	2	2	2	2	2	2	2	3	2	3	3	3	2	2	2	2	2	3	2	2	2	2	4	11	3	7	4	7	3	3	8	3	6	4	4	3	2	4	4	10	4	3	2	5	2
OG0000554	4	3	14	2	3	2	3	2	2	2	3	3	3	4	2	2	2	2	3	4	3	7	4	3	4	4	4	4	4	6	4	8	0	2	9	2	8	4	4	2	2	5	4	5	3	2	3	5	0
OG0000555	2	5	3	3	1	3	2	3	3	4	2	1	4	4	3	2	4	0	0	0	0	8	1	0	0	1	0	3	8	24	1	1	0	0	1	1	1	2	1	4	1	2	1	1	16	17	12	13	12
OG0000556	0	0	13	2	5	9	8	8	8	6	7	6	8	9	8	7	11	16	18	7	6	13	3	8	9	5	1	19	0	2	0	0	0	1	0	0	0	0	0	2	0	0	0	0	0	0	0	0	0
OG0000557	0	0	0	0	0	0	0	0	0	0	0	0	0	0	0	0	0	0	0	0	0	0	0	0	0	0	0	0	0	72	26	12	0	0	10	1	1	5	1	17	1	4	2	5	14	35	14	20	0
OG0000558	2	4	2	0	2	1	1	1	1	1	1	1	1	0	1	1	1	1	1	1	1	1	1	1	1	1	1	5	1	13	5	13	7	1	15	6	6	5	6	1	5	7	7	10	11	22	7	7	3
OG0000559	6	6	2	2	2	2	2	2	2	2	2	2	2	2	2	2	3	2	2	2	5	2	2	2	2	3	2	4	3	14	3	5	1	2	6	2	3	3	3	3	3	5	3	15	3	4	4	8	3
OG0000560	1	1	4	2	2	3	3	2	2	1	3	3	2	3	2	2	3	3	2	2	2	2	1	2	2	3	6	10	2	1	8	6	4	1	14	2	6	7	6	2	3	7	8	8	2	1	1	3	1
OG0000561	0	2	0	2	10	5	10	16	17	16	18	12	16	22	21	23	13	18	0	0	0	18	0	0	0	0	0	0	0	0	0	0	0	0	0	0	0	0	0	0	0	0	0	0	0	0	0	0	0
OG0000562	0	9	8	8	21	6	4	4	5	0	46	8	1	46	0	0	2	0	0	0	0	3	0	0	0	20	0	0	2	0	0	0	0	0	0	0	0	0	0	0	0	0	0	0	3	4	0	1	0
OG0000563	0	0	0	0	0	0	0	0	0	0	0	0	0	0	0	0	0	0	0	0	0	0	0	0	0	0	0	0	0	0	0	1	0	0	0	0	0	0	0	0	0	0	0	0	0	0	0	0	0
OG0000564	6	31	0	0	0	0	0	0	0	0	0	0	0	0	0	0	0	0	0	0	0	0	0	0	0	0	0	0	0	0	0	0	0	0	0	0	0	0	0	0	0	0	0	0	28	45	83	43	0
OG0000565	3	3	4	6	4	3	3	3	3	3	3	3	3	3	3	4	3	3	2	1	2	6	3	4	2	3	5	3	5	6	3	5	2	3	4	2	3	3	3	3	2	4	4	3	6	3	3	2	3
OG0000566	3	3	3	2	3	2	3	4	3	3	4	3	3	3	2	3	3	3	3	3	3	3	2	3	3	4	4	3	2	3	3	4	2	2	3	3	4	3	3	3	3	3	3	5	4	3	2	4	4
OG0000567	5	3	3	1	3	4	3	3	3	3	2	3	4	3	3	3	3	3	2	3	2	5	3	7	2	3	3	3	3	5	4	4	2	3	4	2	4	4	4	3	1	4	4	5	6	4	3	3	3
OG0000568	7	2	6	4	2	2	3	4	2	2	5	3	5	5	5	3	3	2	1	1	1	1	3	1	1	2	3	5	4	8	4	15	0	1	11	2	6	5	5	2	5	5	5	11	4	3	2	2	2
OG0000569	1	3	1	4	6	3	2	3	2	2	2	3	2	2	3	4	4	3	1	5	1	7	1	1	1	2	1	18	0	23	3	8	1	1	8	2	4	3	3	3	0	3	3	4	3	2	1	2	3
OG0000570	1	5	0	0	0	0	0	0	0	0	0	0	0	0	0	0	0	1	0	0	0	0	0	0	0	0	3	0	2	15	3	2	2	7	5	2	8	3	8	2	3	6	3	19	15	15	14	9	12
OG0000571	0	0	0	2	4	18	21	15	18	24	23	10	17	23	20	9	29	0	0	0	0	4	0	0	0	0	0	0	0	0	0	0	0	0	0	0	0	0	0	0	0	0	0	0	0	0	0	0	0
OG0000572	0	0	0	2	23	5	21	17	15	35	6	22	27	3	25	22	3	0	0	0	1	10	0	0	0	0	0	0	0	0	0	0	0	0	0	0	0	0	0	0	0	0	0	0	0	0	0	0	0
OG0000573	0	0	0	0	0	0	0	0	0	0	0	18	0	0	0	0	0	0	0	0	0	9	0	0	0	0	26	0	0	9	5	0	0	0	0	0	0	0	0	0	0	0	5	0	0	2	0	36	15
OG0000574	3	2	6	1	2	2	2	2	2	2	2	4	2	3	3	3	2	3	6	7	4	14	4	6	6	7	4	3	3	6	3	3	1	4	4	2	3	3	3	3	3	4	3	4	4	3	2	3	5
OG0000575	0	0	0	0	5	5	9	14	10	18	7	6	17	9	25	32	4	21	3	2	3	35	7	3	1	0	0	0	0	0	0	0	0	0	0	0	0	0	0	0	0	0	0	0	0	0	0	0	0
OG0000576	0	0	0	0	0	0	0	0	0	0	0	0	0	0	0	0	0	0	0	0	0	0	0	0	0	0	0	0	0	0	0	0	0	0	0	0	0	0	0	0	0	0	0	0	0	0	0	0	0
OG0000577	5	3	3	6	3	3	4	4	5	5	5	4	5	4	6	5	3	3	2	2	2	4	1	0	2	1	2	9	3	1	5	16	2	1	11	1	6	2	5	1	1	5	6	11	3	3	3	1	2
OG0000578	0	2	224	0	0	0	0	0	0	0	0	0	0	0	0	0	0	0	0	0	0	0	0	0	0	0	0	0	0	0	0	0	0	0	0	0	0	0	0	0	0	0	0	0	0	0	0	1	0
OG0000579	0	0	0	0	0	0	0	0	0	0	0	0	0	0	0	0	0	0	0	0	0	0	0	0	0	0	0	0	0	0	0	0	0	0	0	0	0	0	0	0	0	0	0	0	0	0	0	0	0
OG0000580	3	2	3	2	2	2	3	2	2	2	2	2	2	2	2	2	2	3	3	0	4	3	2	3	3	2	8	10	4	2	3	13	3	2	5	1	2	3	2	2	2	5	3	6	2	2	2	3	2
OG0000581	1	0	54	6	0	2	7	23	20	2	4	0	1	2	15	16	7	0	0	0	0	0	0	6	0	6	0	12	4	0	0	0	0	0	0	0	0	0	0	0	0	1	0	0	0	0	0	1	4
OG0000582	5	4	9	3	3	1	2	1	1	1	3	3	1	1	3	1	1	2	1	1	1	2	3	1	1	1	1	4	11	35	3	5	0	1	9	2	6	3	3	1	2	3	5	4	3	2	1	1	3
OG0000583	0	3	3	2	3	2	2	2	2	1	3	2	3	4	5	2	2	2	2	2	2	3	5	3	2	2	2	7	4	33	4	6	0	3	6	0	6	6	6	2	1	6	6	6	2	3	2	2	2
OG0000584	2	3	5	5	2	2	2	2	2	2	5	3	4	2	2	3	2	2	2	2	2	3	3	2	2	2	2	5	1	9	4	10	1	0	10	1	6	3	4	0	1	9	5	5	1	4	2	2	2
OG0000585	1	3	4	1	3	3	3	2	2	3	2	3	3	2	4	4	3	2	1	2	1	7	7	1	1	1	1	8	1	23	4	13	3	0	4	3	5	4	6	2	3	4	5	5	2	1	1	3	6
OG0000586	1	2	8	2	6	3	5	7	5	10	4	3	12	6	11	11	4	5	2	1	2	6	4	1	2	7	2	4	1	3	1	1	1	1	2	1	1	1	1	1	1	1	1	1	2	1	3	2	5
OG0000587	1	2	6	2	3	3	3	3	3	3	4	6	3	3	3	4	2	1	1	1	1	7	12	1	1	4	0	3	1	12	4	12	3	5	5	3	4	3	4	3	3	3	4	8	2	2	1	3	1
OG0000588	0	0	8	0	10	9	7	8	8	9	8	9	7	10	8	9	7	13	5	5	5	5	4	6	5	5	7	23	0	0	0	0	0	0	0	0	0	0	0	0	0	0	0	0	0	0	0	0	0
OG0000589	0	0	0	0	0	3	1	21	37	0	21	0	1	2	0	1	11	1	0	0	0	48	11	0	0	0	0	0	0	0	2	0	1	0	1	0	0	0	0	0	0	0	0	1	34	2	1	2	7
OG0000590	5	2	6	4	2	2	2	2	2	2	3	2	2	3	2	3	2	2	3	3	3	3	2	2	3	2	3	10	5	3	3	6	2	12	10	1	3	2	2	6	2	2	5	6	3	2	2	3	2
OG0000591	2	2	3	1	3	2	2	2	2	2	2	2	2	2	2	3	2	2	3	1	6	3	2	2	2	2	3	11	1	16	3	9	3	3	7	1	5	6	4	3	2	6	5	9	2	3	2	5	2
OG0000592	5	4	2	2	4	3	3	3	3	3	3	3	3	3	3	4	3	2	2	2	2	3	2	2	2	2	2	4	3	9	5	11	1	1	9	3	5	5	5	2	4	4	5	12	4	3	2	2	1
OG0000593	4	6	4	2	1	1	1	1	1	1	3	1	1	3	1	1	1	3	2	3	2	3	1	1	2	3	7	5	6	17	1	0	0	8	7	0	0	0	0	1	0	0	1	0	0	0	0	0	12
OG0000594	2	1	7	3	8	7	10	12	9	8	9	10	10	5	9	11	8	2	4	2	4	11	4	1	3	7	1	10	0	1	1	0	1	9	2	0	1	1	0	4	1	1	1	1	3	1	1	2	1
OG0000595	0	7	0	1	2	2	2	2	2	2	1	2	2	1	1	2	2	6	2	5	6	4	4	0	1	0	4	0	9	19	0	1	0	2	1	0	0	0	0	6	0	0	0	0	4	16	7	4	13
OG0000596	1	0	0	4	6	44	10	5	4	17	6	33	20	6	30	40	5	0	0	0	0	0	0	0	0	0	0	0	0	0	0	0	0	0	0	0	0	0	0	0	0	0	0	0	0	0	0	0	0
OG0000597	2	3	3	8	6	3	7	4	3	3	5	5	3	5	3	3	3	3	3	2	2	5	2	2	2	2	2	5	1	2	4	8	3	5	5	1	4	5	5	2	3	5	5	5	2	2	4	2	3
OG0000598	3	2	3	4	3	2	2	5	3	4	3	3	4	3	5	4	3	14	4	2	2	6	2	3	3	2	2	2	5	13	4	4	3	2	5	0	3	3	3	2	3	3	5	4	3	3	2	2	3
OG0000599	3	4	3	2	3	3	4	3	3	3	5	2	3	2	3	3	3	3	3	4	3	4	3	6	3	2	3	4	4	6	3	7	1	5	4	1	3	3	3	2	1	3	2	3	3	7	4	3	3
OG0000600	0	2	3	1	1	1	1	3	3	1	0	1	1	0	1	2	1	6	0	0	0	2	1	0	0	4	10	8	5	1	5	4	3	6	9	3	4	4	4	1	4	5	4	4	2	4	4	2	5
OG0000601	3	3	4	1	2	3	2	3	5	3	10	3	3	9	3	2	3	2	3	6	5	4	1	2	3	4	2	8	4	1	5	4	4	1	8	3	4	4	4	1	3	6	5	7	1	1	3	2	2
OG0000602	2	2	9	2	4	3	3	3	3	3	3	3	2	3	3	4	3	5	1	1	1	4	2	3	2	3	5	6	3	3	10	4	0	3	4	1	5	4	3	1	1	5	2	6	4	6	5	3	2
OG0000603	1	5	2	3	2	3	2	2	2	2	3	2	4	2	2	2	2	2	1	3	1	3	2	0	1	2	3	3	5	2	6	9	5	2	10	3	7	5	6	2	4	7	6	11	3	4	4	2	3
OG0000604	3	6	3	2	3	4	3	3	3	2	3	3	3	2	3	3	3	5	3	3	3	3	3	4	3	3	3	3	5	3	3	3	1	3	4	1	2	2	2	5	1	10	2	3	4	4	3	6	3
OG0000605	2	4	3	2	2	3	2	2	2	2	3	2	2	2	4	2	2	3	2	2	2	3	2	2	2	2	2	6	2	11	4	6	2	4	8	4	6	6	5	2	4	6	6	10	2	2	2	2	2
OG0000606	7	1	5	1	3	2	2	2	3	2	2	2	1	3	2	3	2	3	2	2	2	2	2	1	2	2	1	15	1	2	4	19	2	2	7	1	5	5	4	2	3	6	5	15	7	2	2	3	3
OG0000607	1	2	6	3	7	4	5	5	5	4	2	3	4	3	4	5	4	1	1	0	1	4	6	1	1	2	18	2	1	7	3	6	2	2	5	1	5	2	3	2	2	3	3	6	2	18	3	2	0
OG0000608	5	2	4	5	2	2	3	2	1	2	2	2	2	2	2	2	12	6	2	1	1	3	2	3	2	2	2	3	7	3	5	4	0	2	6	1	3	3	3	2	0	2	3	2	3	3	3	2	2
OG0000609	4	3	7	3	3	3	3	3	2	3	4	3	4	3	3	4	3	8	3	2	3	3	5	3	2	13	3	5	5	7	1	7	0	1	1	0	0	1	1	2	1	1	1	3	4	3	3	6	3
OG0000610	2	6	6	3	9	5	7	6	6	3	5	7	3	5	7	3	3	7	2	3	3	7	3	3	3	3	2	4	2	2	3	4	1	2	2	0	2	3	2	1	1	4	2	4	4	2	2	2	2
OG0000611	0	0	0	1	0	6	0	3	2	15	13	0	25	7	14	12	7	24	31	19	39	6	1	0	0	0	0	0	0	0	0	0	0	0	0	0	0	0	0	0	0	0	0	1	0	0	1	0	0
OG0000612	4	1	1	2	1	1	2	1	1	2	2	4	3	1	2	3	1	1	1	1	1	4	1	1	1	1	0	2	4	22	7	6	5	0	14	3	5	4	6	4	2	6	8	5	2	2	4	10	9
OG0000613	5	8	7	1	3	3	3	3	3	3	3	4	3	4	4	2	2	3	3	3	3	5	4	2	3	3	4	3	2	4	10	3	2	1	6	1	4	3	3	6	2	3	3	3	2	3	3	2	6
OG0000614	4	3	2	3	3	3	3	4	2	3	3	3	3	3	3	3	3	2	3	3	7	4	2	3	3	2	3	2	4	5	7	3	1	3	4	1	2	2	2	4	2	3	2	4	5	4	3	3	3
OG0000615	3	2	3	2	2	3	2	2	3	1	3	2	2	4	2	2	3	2	1	2	4	3	3	3	2	3	1	4	6	3	6	16	3	1	8	0	5	5	5	3	4	5	5	6	2	2	2	3	5
OG0000616	1	2	9	6	6	2	3	2	2	2	3	2	3	2	2	2	2	1	1	1	1	9	2	2	2	2	2	6	4	23	2	2	0	1	4	0	4	2	2	2	0	2	2	2	11	6	2	4	3
OG0000617	0	3	2	9	6	7	4	9	12	8	5	5	7	5	7	7	5	3	4	5	5	6	0	4	2	21	4	5	0	1	1	1	0	0	3	0	1	1	1	2	0	1	1	1	3	1	2	0	1
OG0000618	0	0	0	9	11	11	12	11	11	9	16	11	15	12	11	10	11	8	7	8	9	25	0	4	5	0	0	0	0	2	0	0	0	0	0	0	0	0	0	0	0	0	0	0	0	0	0	0	0
OG0000619	2	3	5	6	2	3	2	5	2	2	2	2	3	3	5	2	2	7	1	2	2	8	3	2	2	2	1	4	5	14	3	5	0	4	4	1	5	3	3	1	1	3	3	5	9	2	2	2	2
OG0000620	2	1	5	1	3	2	2	2	1	1	4	1	3	4	1	4	2	1	1	6	1	3	1	1	1	1	1	6	1	27	4	10	2	3	8	1	6	4	5	1	4	4	4	7	2	3	1	1	1
OG0000621	2	3	4	4	1	2	2	2	2	1	3	1	1	4	2	4	2	2	0	0	0	1	1	0	1	2	4	6	5	2	3	6	2	2	6	2	4	3	3	1	1	3	3	4	4	3	2	2	7
OG0000622	0	10	0	0	0	0	0	0	0	0	0	0	0	0	0	0	0	0	0	0	0	0	5	1	0	0	0	0	0	0	3	0	0	0	9	0	0	0	0	1	0	0	1	0	9	9	2	3	19
OG0000623	2	3	2	2	3	3	3	4	4	3	4	3	4	4	2	2	3	3	3	3	3	7	2	4	3	2	2	5	1	8	5	7	2	2	10	2	3	5	3	4	1	3	5	3	4	2	2	2	3
OG0000624	3	2	2	3	2	4	4	6	6	5	1	4	5	2	5	4	4	4	3	4	3	4	1	2	4	1	2	4	2	9	5	6	4	1	5	2	5	5	4	3	2	4	5	6	4	4	2	3	3
OG0000625	3	3	4	4	5	3	4	5	3	3	4	3	4	4	2	2	3	5	3	2	2	3	3	3	3	3	2	3	6	5	3	3	2	4	3	2	3	3	3	3	3	3	3	3	3	3	3	2	3
OG0000626	3	4	4	2	3	2	2	2	2	1	5	2	2	3	2	3	2	2	2	2	2	2	2	2	2	2	1	3	4	23	5	13	0	2	8	2	4	5	4	2	1	5	5	7	3	2	2	3	2
OG0000627	3	3	2	2	3	1	2	1	1	3	1	3	8	1	4	2	2	0	1	1	1	1	3	1	0	2	2	1	17	3	3	1	1	1	3	0	1	1	1	1	1	1	3	1	7	10	2	2	2
OG0000628	6	1	0	2	3	4	2	0	0	1	16	5	2	12	1	1	2	0	0	0	0	9	3	0	0	0	0	1	5	4	3	4	1	0	2	0	2	1	2	0	0	1	4	2	5	16	5	5	20
OG0000629	0	2	0	0	0	0	0	3	2	1	0	8	3	0	4	6	0	0	0	0	0	1	6	6	0	0	10	0	2	10	0	0	0	4	0	0	0	0	0	0	0	0	0	0	9	0	0	3	25
OG0000630	0	0	34	0	0	0	0	0	0	0	2	0	0	0	3	2	0	0	0	0	0	1	0	0	8	0	31	7	5	0	0	0	0	0	0	0	0	0	0	0	0	1	0	0	0	0	0	2	0
OG0000631	2	4	3	0	1	1	0	1	1	1	0	1	1	0	1	1	1	3	0	0	0	1	2	0	1	2	1	5	4	3	6	6	6	2	6	1	3	4	3	3	2	3	4	5	0	4	1	5	19
OG0000632	2	1	0	3	0	2	2	4	4	3	3	0	5	17	5	4	32	0	0	0	0	7	0	0	0	0	0	0	17	15	3	1	0	13	2	0	3	2	1	5	0	2	1	1	4	2	3	5	5
OG0000633	4	5	1	2	4	3	3	3	3	3	4	3	3	4	5	3	3	2	1	2	2	4	1	1	2	3	1	4	0	4	4	11	1	3	5	1	3	3	3	3	3	4	4	5	4	4	5	6	5
OG0000634	2	2	4	2	5	2	3	2	2	2	3	3	3	3	3	2	3	3	2	3	4	3	1	2	2	3	2	9	2	2	5	6	3	2	11	3	4	7	4	3	3	6	6	7	2	3	2	2	2
OG0000635	2	2	2	2	3	2	3	2	2	2	2	4	2	2	2	2	2	2	2	2	7	2	2	7	2	2	5	3	2	3	4	9	3	7	9	2	3	3	3	2	3	3	5	5	2	2	2	3	2
OG0000636	2	2	0	5	7	5	5	4	6	9	10	8	9	6	11	10	6	1	0	0	0	13	0	0	0	0	0	0	9	7	1	1	0	0	1	0	1	1	1	2	1	1	1	1	1	4	4	1	7
OG0000637	2	2	1	1	3	2	2	23	3	1	3	2	4	6	2	2	2	5	2	1	2	4	3	2	2	2	3	4	2	5	5	4	1	1	11	3	9	5	5	2	2	8	5	14	2	2	2	2	2
OG0000638	3	6	2	4	3	4	3	2	2	3	2	2	3	2	3	3	2	2	3	2	2	2	2	1	1	8	3	3	7	17	2	10	2	0	5	1	2	2	2	3	2	2	1	2	2	3	1	7	7
OG0000639	0	0	0	2	9	2	10	17	20	22	10	9	32	12	29	32	2	0	0	0	0	15	0	0	0	0	0	0	0	0	0	0	0	0	0	0	0	0	0	0	0	0	0	0	0	0	0	0	0
OG0000640	0	0	0	0	0	0	0	0	0	0	0	0	0	0	0	0	0	0	0	0	0	0	0	0	0	0	0	0	0	0	0	0	0	0	0	0	0	0	0	0	0	0	0	0	0	0	0	0	0
OG0000641	3	3	2	0	1	1	1	1	1	1	1	1	2	1	1	1	1	1	0	0	0	2	2	0	0	1	5	1	2	10	6	31	2	1	7	4	9	7	8	0	3	6	6	6	1	2	4	2	5
OG0000642	3	4	4	2	2	2	2	2	2	2	3	2	3	1	4	3	2	1	1	1	1	4	2	2	2	2	2	10	2	2	5	9	1	1	12	1	5	4	4	1	0	5	7	6	9	6	4	7	9
OG0000643	2	2	3	5	6	8	8	8	7	5	1	8	8	2	7	5	8	4	3	3	3	29	3	4	5	2	1	10	1	4	2	3	2	2	2	0	2	2	2	2	1	2	3	3	1	1	1	1	2
OG0000644	2	3	6	3	2	2	2	3	2	2	3	3	3	3	4	3	2	2	2	2	2	2	2	3	2	2	3	3	4	2	4	13	2	2	7	1	5	3	4	2	2	4	5	4	4	3	2	3	2
OG0000645	2	2	4	3	2	2	2	2	2	1	2	2	2	2	2	2	2	3	2	2	1	3	2	2	2	2	3	8	4	12	7	14	4	1	12	2	5	6	5	1	5	6	5	8	3	2	2	2	2
OG0000646	6	2	4	2	2	3	2	2	2	2	3	3	3	6	2	3	2	2	2	2	2	2	1	2	1	3	3	10	2	7	4	16	1	1	7	2	5	4	4	1	3	4	3	14	2	3	2	3	2
OG0000647	3	3	1	5	7	5	7	3	3	9	4	7	8	9	11	11	4	1	2	2	3	5	2	5	2	0	1	3	3	3	2	5	1	5	5	1	3	2	2	2	0	2	2	2	3	2	2	5	2
OG0000648	1	3	1	8	4	7	4	4	3	3	5	5	4	7	3	5	8	1	1	1	1	0	2	1	1	63	0	4	1	8	2	0	0	0	2	0	1	1	1	1	2	7	1	5	0	1	1	2	2
OG0000649	0	0	0	221	0	0	0	0	0	0	0	0	0	0	0	0	0	1	0	0	0	0	0	0	0	0	0	0	0	0	0	0	0	0	0	0	0	0	0	0	0	0	0	0	0	0	0	0	0
OG0000650	1	4	2	2	2	4	2	2	2	1	1	3	2	1	3	4	4	1	1	0	1	5	1	0	1	1	0	7	3	8	5	7	3	6	11	0	5	4	5	2	0	11	5	12	5	7	8	6	3
OG0000651	2	7	2	2	3	2	2	4	3	2	2	2	2	2	3	2	2	2	1	0	2	5	1	2	1	1	1	2	5	4	5	10	1	2	6	1	5	5	5	4	3	5	5	7	3	4	8	2	6
OG0000652	3	2	6	4	2	3	2	2	2	2	2	2	2	2	2	3	3	4	2	1	1	6	2	2	2	1	2	1	2	8	3	3	2	6	5	1	3	3	3	11	0	3	3	4	3	3	3	8	1
OG0000653	0	0	0	0	0	0	0	0	0	0	0	0	0	0	0	0	0	0	0	0	0	0	0	0	0	0	0	0	0	0	0	0	0	0	0	0	0	0	0	0	0	0	0	0	0	0	0	0	0
OG0000654	2	2	3	1	3	2	2	5	3	2	2	2	2	3	2	3	2	3	1	1	1	3	2	1	2	2	4	7	3	4	6	10	2	2	11	2	4	6	4	1	4	6	7	9	6	2	2	2	2
OG0000655	7	12	2	1	5	4	4	4	4	4	4	4	5	4	4	5	4	3	3	3	3	3	5	3	3	3	1	6	1	4	3	2	2	0	3	2	2	2	3	2	0	2	3	2	1	3	2	6	5
OG0000656	3	4	4	2	3	3	3	3	3	3	3	3	3	2	3	3	3	5	1	1	1	3	3	2	3	3	0	8	2	2	10	7	7	1	11	5	6	6	6	0	5	7	8	7	3	4	3	3	3
OG0000657	3	5	1	1	2	3	2	2	2	2	5	2	3	4	2	3	2	3	1	1	1	6	2	0	1	10	0	1	6	12	4	6	0	4	5	0	2	3	1	3	2	5	4	3	7	4	4	6	4
OG0000658	2	3	2	3	2	3	3	3	3	3	3	3	2	2	3	3	3	3	5	3	3	3	2	3	3	3	2	9	3	2	4	7	0	2	12	3	4	5	4	2	3	5	5	7	2	4	2	2	2
OG0000659	2	2	5	4	4	4	5	3	4	3	4	4	4	6	4	4	4	3	2	2	2	4	1	2	2	1	1	3	3	8	6	4	1	1	10	4	3	4	4	2	2	3	4	6	1	5	2	3	3
OG0000660	0	6	0	0	0	2	0	0	0	0	0	0	0	0	0	0	0	6	2	0	0	0	1	21	0	72	0	0	0	1	0	0	0	0	10	0	0	0	0	1	0	0	0	0	30	9	3	2	1
OG0000661	0	0	0	9	13	14	12	1	1	12	32	35	13	14	9	13	25	0	0	0	0	17	0	0	0	0	0	0	0	0	0	0	0	0	0	0	0	0	0	0	0	0	0	0	0	0	0	0	0
OG0000662	0	0	0	0	0	0	0	0	0	0	0	0	0	0	0	0	0	0	0	0	0	0	0	0	0	0	0	0	0	1	5	33	16	0	56	0	2	17	1	1	1	1	66	4	1	2	1	4	0
OG0000663	1	2	4	2	4	4	6	4	4	5	4	3	6	5	5	6	4	5	2	2	2	6	2	2	2	3	1	5	2	6	4	5	1	2	2	1	3	3	3	5	1	7	3	4	8	4	2	3	2
OG0000664	3	5	1	3	2	2	2	2	2	2	2	2	2	2	2	2	2	2	2	2	2	3	3	3	2	1	3	4	6	2	4	11	1	3	8	2	4	4	4	3	2	3	5	5	3	3	4	5	3
OG0000665	0	1	0	0	0	0	0	0	0	0	0	0	0	0	0	0	0	0	1	0	0	0	0	0	2	0	0	0	1	14	14	21	12	4	24	6	12	15	11	6	7	18	16	22	2	1	0	1	3
OG0000666	1	4	3	4	2	3	2	2	2	9	2	2	9	2	12	9	3	3	2	2	2	3	2	2	2	1	1	4	2	4	5	9	2	2	9	0	4	4	4	1	2	6	3	5	15	3	4	2	2
OG0000667	4	3	5	4	4	4	4	3	3	3	5	4	3	3	5	2	3	3	2	2	2	5	1	1	2	2	1	5	3	1	3	9	1	2	3	3	5	3	5	1	3	3	3	7	1	1	1	1	2
OG0000668	1	4	9	4	1	2	1	1	1	2	1	1	2	2	3	5	1	3	1	4	0	7	0	1	0	2	0	7	5	2	6	4	1	1	5	0	3	3	4	2	0	4	5	3	11	1	1	4	2
OG0000669	2	4	2	1	6	3	4	4	3	3	5	3	4	4	4	1	3	9	3	8	3	6	4	21	2	4	5	3	4	7	4	3	0	1	2	1	3	2	2	2	1	5	2	3	3	3	3	2	2
OG0000670	0	1	0	0	0	0	0	0	0	0	0	0	0	0	0	0	0	0	0	0	0	0	0	0	0	0	0	0	0	0	0	0	0	0	0	0	0	0	0	0	0	0	0	0	0	0	0	0	0
OG0000671	3	3	4	3	3	3	5	3	3	3	3	3	3	3	2	3	3	2	2	3	2	4	3	2	3	2	3	3	6	6	3	7	3	3	4	2	5	3	3	3	3	3	3	3	4	3	3	2	1
OG0000672	2	2	0	3	5	3	4	4	3	2	2	3	3	2	2	2	3	3	1	3	1	3	1	3	1	1	1	1	2	3	4	3	2	1	7	3	4	3	4	1	3	3	4	4	1	1	4	1	3
OG0000673	1	2	0	8	4	7	3	4	4	2	17	3	4	6	3	2	5	0	0	0	0	4	0	0	0	0	0	0	0	8	10	10	5	0	14	1	4	4	5	4	1	6	4	6	0	7	5	3	4
OG0000674	1	1	1	1	5	2	2	4	4	2	1	2	2	2	3	2	2	5	11	9	11	9	1	14	7	1	0	7	1	1	2	5	0	3	2	1	2	2	2	1	1	4	2	2	1	1	1	4	3
OG0000675	1	4	1	1	1	2	1	2	2	2	2	1	2	2	2	3	2	3	1	2	1	4	1	0	0	7	3	3	4	13	6	6	3	2	9	4	8	5	5	3	1	8	6	6	3	4	2	4	6
OG0000676	3	2	2	4	2	2	2	2	2	2	3	2	2	16	3	3	2	1	2	2	2	2	3	2	2	2	1	5	3	15	5	4	3	1	6	3	5	5	4	2	4	4	5	4	2	2	2	1	2
OG0000677	0	3	2	3	3	3	3	3	3	3	4	3	3	3	3	4	3	4	2	2	3	3	2	3	2	2	1	6	3	2	4	8	1	1	9	2	4	4	4	2	2	6	5	12	1	3	2	3	3
OG0000678	0	2	5	3	3	3	3	3	3	3	3	3	3	3	2	3	3	2	2	1	2	4	3	2	3	3	4	5	2	19	4	7	2	3	5	4	5	5	3	2	4	4	3	6	2	3	3	2	2
OG0000679	0	0	0	0	0	0	0	0	0	0	0	0	0	0	0	0	0	0	0	0	0	0	0	0	0	0	0	0	0	2	27	5	5	1	32	8	14	27	14	0	9	36	12	25	0	0	0	0	0
OG0000680	0	0	0	0	0	0	0	0	0	0	0	0	0	0	0	0	0	0	0	0	0	0	0	0	0	0	0	0	0	0	0	0	0	0	0	0	0	0	0	0	0	0	0	0	0	0	0	0	0
OG0000681	3	5	2	3	3	3	3	3	3	3	3	4	3	3	6	3	3	1	2	3	0	6	2	1	1	1	0	5	5	8	5	7	1	1	5	0	4	4	3	2	2	14	4	5	3	2	2	3	5
OG0000682	1	1	2	4	1	1	1	1	1	1	4	1	1	1	1	2	1	1	2	4	2	12	1	2	4	2	3	5	1	28	3	13	2	1	1	3	3	2	2	1	2	1	1	5	0	1	1	7	1
OG0000683	3	4	4	1	4	3	5	3	3	3	1	3	3	1	4	3	3	2	2	2	3	3	2	2	2	2	1	4	6	0	0	0	0	0	0	0	0	0	0	0	0	0	0	0	0	0	0	0	8
OG0000684	1	1	2	4	9	6	10	7	11	6	5	5	8	3	8	6	7	1	2	2	2	13	1	1	1	1	1	11	1	10	3	1	1	5	5	1	2	2	2	1	1	3	3	3	3	3	1	1	1
OG0000685	4	9	2	3	2	3	3	3	3	3	2	3	3	3	3	2	3	1	1	1	1	1	3	1	1	3	0	3	1	35	6	9	5	0	11	4	6	4	5	0	3	6	7	11	3	3	1	2	2
OG0000686	4	4	2	2	5	5	4	5	4	4	5	5	4	5	4	5	4	4	2	3	2	8	4	3	2	2	2	3	10	5	2	3	3	2	3	1	4	3	3	2	0	3	3	5	5	2	2	5	3
OG0000687	8	5	5	9	6	11	5	7	8	14	7	8	12	10	13	6	6	3	0	0	0	10	2	1	1	1	2	5	1	3	1	2	0	5	1	0	1	1	1	1	0	1	1	0	3	2	1	2	1
OG0000688	1	6	3	1	6	1	1	3	2	1	1	2	1	1	1	1	2	1	6	9	2	5	1	2	1	13	2	9	4	1	5	2	0	2	4	2	3	4	3	7	2	3	3	5	7	2	4	6	3
OG0000689	0	0	1	0	0	0	0	0	0	0	0	0	0	0	0	0	0	0	0	0	0	0	0	0	0	0	1	0	0	0	0	0	0	0	0	0	0	0	0	0	0	0	0	0	0	0	0	0	0
OG0000690	6	3	0	0	1	3	2	2	2	3	3	2	2	2	2	2	2	2	2	2	2	1	2	4	2	0	0	11	5	4	15	9	2	0	4	1	6	7	5	1	2	8	3	6	2	4	3	4	2
OG0000691	5	2	8	0	3	2	2	3	2	2	2	2	2	1	2	2	2	2	2	2	2	8	2	2	3	2	2	5	1	3	4	5	0	2	6	1	5	4	3	4	1	4	3	4	5	2	2	2	2
OG0000692	2	2	4	2	3	4	5	7	5	3	4	4	4	3	4	6	4	2	3	3	5	16	4	2	3	3	3	5	1	1	3	5	3	7	6	2	2	2	2	3	1	3	3	3	0	2	1	1	2
OG0000693	1	3	4	0	7	8	4	5	5	7	4	5	6	1	13	7	4	6	2	1	3	6	1	2	2	1	1	2	2	2	3	2	0	1	8	3	3	3	3	1	1	3	2	4	2	2	1	1	1
OG0000694	3	1	2	0	4	2	2	3	3	3	4	3	3	3	3	2	2	1	1	1	1	3	1	15	1	10	3	5	1	5	4	10	2	1	8	3	4	13	3	1	2	4	3	8	2	1	1	1	1
OG0000695	0	1	4	1	2	8	4	6	6	6	4	1	7	4	7	6	6	13	7	8	2	12	1	2	1	3	5	8	0	10	0	2	0	6	3	1	1	1	1	1	0	1	2	1	0	3	1	8	8
OG0000696	0	6	0	4	10	2	6	6	5	2	5	6	2	5	2	2	7	5	1	1	3	3	0	0	1	0	5	5	6	21	0	1	1	1	1	0	0	0	0	7	0	0	0	0	4	4	3	9	3
OG0000697	1	4	0	0	0	0	0	0	0	0	0	0	0	0	0	0	0	5	6	7	1	2	0	9	1	0	0	0	2	14	6	4	1	7	9	0	3	4	5	5	2	4	5	5	9	12	3	11	9
OG0000698	12	4	4	1	3	1	1	1	1	2	3	1	3	4	1	2	1	1	1	4	1	1	2	1	1	1	20	8	3	1	1	6	1	1	3	0	2	2	1	1	0	2	2	4	1	2	2	1	1
OG0000699	7	4	6	2	3	2	1	2	2	2	2	2	2	2	2	2	2	2	2	2	1	7	2	2	2	2	3	3	2	12	4	14	2	1	4	2	3	4	3	4	2	4	3	6	5	3	3	3	4
OG0000700	3	2	2	2	1	1	2	1	1	1	1	1	1	1	1	2	1	1	1	1	1	2	2	2	2	3	7	13	1	16	5	19	2	1	8	1	10	5	5	2	3	5	5	7	4	3	2	4	3
OG0000701	1	3	2	3	3	3	3	3	3	3	4	3	3	4	5	3	3	3	2	3	2	6	5	4	2	2	3	3	4	5	3	3	2	4	4	2	4	2	3	2	2	3	3	6	3	3	2	3	3
OG0000702	1	3	4	3	4	5	3	3	3	4	4	4	4	7	2	4	4	3	2	2	2	5	4	2	1	1	1	8	2	4	7	5	4	2	6	1	5	3	4	1	3	5	6	5	1	1	2	3	4
OG0000703	1	1	3	2	3	2	2	2	2	2	3	2	3	2	2	2	2	2	1	1	1	2	3	1	1	3	2	3	3	8	4	5	4	2	4	0	3	3	3	3	3	4	3	3	4	5	3	5	1
OG0000704	0	0	0	0	0	0	3	1	1	0	0	0	0	0	0	0	0	0	0	0	0	0	0	2	0	0	0	0	0	0	0	0	0	0	1	0	0	0	0	0	0	0	0	0	0	0	0	0	0
OG0000705	1	2	2	1	5	2	2	4	3	2	2	4	3	2	3	3	2	4	7	4	8	4	2	4	2	4	6	4	0	21	3	5	2	2	2	1	2	2	2	2	2	2	2	4	5	7	3	4	2
OG0000706	1	1	12	3	4	3	3	3	3	4	2	4	6	3	6	5	3	2	2	5	2	3	2	2	2	5	2	5	2	19	4	6	2	0	9	2	8	1	4	1	1	4	4	5	4	2	1	2	1
OG0000707	2	1	2	1	9	2	4	1	1	9	1	5	7	1	9	19	2	1	1	1	1	3	1	9	1	10	2	6	1	1	1	13	0	0	2	0	1	1	1	12	0	1	1	1	2	12	1	2	2
OG0000708	0	0	0	0	0	0	0	0	0	0	0	0	0	0	0	0	0	0	0	0	0	0	0	0	0	0	0	0	0	0	0	0	0	0	0	0	0	0	0	0	0	0	0	0	0	0	0	0	0
OG0000709	2	2	4	4	2	2	2	2	1	2	2	3	1	2	2	4	2	2	2	2	1	3	2	1	1	2	1	8	1	16	5	7	1	3	10	2	9	4	5	2	3	6	5	6	3	4	2	2	3
OG0000710	3	1	6	1	2	2	2	2	2	3	2	4	4	3	3	2	2	2	2	1	2	6	2	3	2	4	2	7	2	2	5	7	2	1	11	2	3	4	3	2	4	5	5	8	2	1	2	3	1
OG0000711	4	3	2	1	2	2	2	2	2	2	2	2	3	2	3	3	2	2	1	1	1	8	2	3	0	2	2	2	3	6	4	10	2	4	4	3	3	3	3	4	3	3	4	4	3	2	3	5	4
OG0000712	4	2	4	0	2	3	2	4	2	2	2	2	3	2	2	2	2	2	2	3	2	2	2	2	2	2	4	5	4	9	4	5	3	1	7	3	4	4	4	2	3	6	4	5	3	2	2	3	2
OG0000713	2	2	3	0	2	3	3	2	2	2	2	2	3	3	2	3	5	2	2	1	2	2	3	2	2	2	1	5	1	4	6	18	2	1	10	4	5	6	5	2	5	7	5	8	2	2	2	2	1
OG0000714	2	2	4	4	2	2	2	2	2	2	2	2	2	2	2	3	2	2	2	2	2	2	2	2	2	3	1	5	4	2	4	10	3	8	8	0	2	4	3	4	4	4	4	7	5	3	2	4	4
OG0000715	1	4	5	2	2	3	2	2	2	2	3	3	2	2	3	4	2	3	1	2	1	4	2	2	1	2	4	11	7	9	4	5	1	1	8	0	3	3	3	2	0	2	4	2	4	3	2	5	6
OG0000716	20	27	0	0	0	0	0	0	0	0	0	0	0	0	0	0	0	0	0	0	0	0	0	0	0	0	0	0	0	0	0	0	0	0	0	0	0	0	0	8	0	0	0	0	0	0	0	0	25
OG0000717	2	2	3	2	2	2	3	2	2	4	3	2	2	3	4	4	3	8	2	2	2	3	2	2	1	2	0	6	2	2	4	17	3	3	6	1	6	4	4	2	2	5	4	4	2	3	2	2	2
OG0000718	0	1	1	0	0	8	7	29	30	3	23	0	9	11	4	8	28	0	3	0	5	5	0	8	2	0	0	0	0	0	7	0	0	0	0	0	0	0	0	0	0	0	0	0	0	0	0	0	0
OG0000719	1	4	0	0	0	1	0	0	0	0	0	0	0	0	0	0	0	0	0	0	0	0	1	0	0	0	0	1	0	20	20	5	2	0	8	0	0	2	0	0	0	0	3	4	2	0	7	32	0
OG0000720	6	5	1	1	1	1	1	1	1	1	1	1	1	1	1	1	1	5	2	3	1	4	1	1	1	1	2	5	4	11	4	5	1	1	3	0	1	2	1	1	1	1	2	2	4	2	2	5	10
OG0000721	4	8	3	2	3	4	3	4	4	3	1	3	3	3	2	2	3	4	1	1	2	3	2	0	1	3	0	4	3	6	3	2	3	3	3	1	2	3	2	3	2	4	3	3	2	3	6	4	5
OG0000722	2	4	5	3	2	2	3	2	2	2	2	4	3	3	2	4	3	3	2	6	2	2	1	7	2	2	3	5	1	12	3	3	3	4	7	0	4	1	3	3	1	3	4	3	3	1	2	2	2
OG0000723	2	2	3	5	5	7	4	5	5	6	3	3	6	4	6	5	6	1	4	1	3	4	2	2	1	1	1	2	4	6	1	5	1	2	1	0	1	1	1	3	1	1	1	1	7	2	2	4	4
OG0000724	2	6	3	0	2	4	2	6	5	11	3	1	2	2	3	4	3	2	1	1	1	1	11	1	1	25	1	4	5	0	0	0	0	0	0	0	0	0	0	0	0	0	0	0	0	0	0	0	13
OG0000725	2	7	1	1	1	2	1	2	0	1	1	1	1	2	1	1	1	1	1	1	1	1	2	1	1	1	1	1	15	12	1	1	1	3	1	0	2	1	2	2	1	1	1	2	7	16	2	6	10
OG0000726	0	0	0	2	3	2	2	2	2	2	4	3	2	2	5	2	3	1	0	0	0	8	1	0	0	0	0	0	0	9	8	12	8	0	15	4	5	7	6	2	7	8	11	8	1	1	1	0	5
OG0000727	2	2	7	9	3	4	7	8	5	5	4	3	4	3	6	6	5	3	3	3	2	10	3	2	1	4	1	6	6	5	2	3	0	0	3	0	2	2	2	3	0	2	2	3	5	3	4	3	2
OG0000728	1	1	1	1	1	1	1	3	6	1	1	1	1	1	2	1	1	4	3	1	1	1	1	28	0	9	6	1	3	2	1	1	0	2	2	0	2	1	1	1	0	2	1	1	2	1	6	2	2
OG0000729	1	2	3	2	4	2	2	2	2	3	3	2	3	2	4	3	2	2	2	2	2	3	2	2	3	5	7	4	2	10	3	7	3	2	4	2	4	4	3	2	1	3	3	4	4	3	2	4	2
OG0000730	0	1	0	0	0	0	0	0	0	0	0	0	0	0	0	0	0	0	0	0	0	0	0	0	0	0	0	0	0	0	0	0	0	0	0	0	0	0	0	0	0	0	0	0	0	0	0	0	0
OG0000731	0	4	7	2	2	6	3	3	2	3	2	4	3	1	3	3	4	2	1	1	1	2	1	1	1	0	0	3	0	1	1	1	1	2	13	2	9	0	6	0	0	0	3	21	2	4	2	2	4
OG0000732	0	0	1	3	12	7	6	6	6	7	9	10	7	7	6	8	5	5	1	2	2	8	1	1	2	3	1	3	1	3	1	1	1	1	1	0	3	1	3	2	1	2	1	4	2	4	3	1	3
OG0000733	1	2	12	1	2	2	2	1	1	3	2	3	3	1	4	2	1	8	0	0	0	4	0	0	0	3	2	9	4	8	5	5	2	4	9	0	10	3	4	4	0	4	5	4	13	5	3	3	3
OG0000734	3	0	0	1	8	12	8	8	8	10	11	7	10	11	11	13	9	8	0	0	0	19	0	0	0	0	0	0	0	0	5	0	1	0	2	1	1	1	1	0	0	1	1	4	0	0	0	0	1
OG0000735	2	2	3	3	2	2	2	2	2	2	2	2	2	1	2	3	2	11	2	2	2	7	8	3	2	2	2	2	5	4	3	5	1	6	2	2	3	3	3	2	1	1	2	3	3	2	2	4	2
OG0000736	3	2	3	0	5	1	1	1	3	2	2	1	3	2	3	2	2	2	1	4	1	4	5	4	1	33	3	7	3	15	1	1	1	6	1	0	1	1	1	1	1	1	1	1	5	7	2	17	1
OG0000737	0	0	1	0	0	0	0	0	0	0	0	0	0	14	0	0	0	1	0	0	0	5	3	3	0	31	1	0	0	28	0	0	0	0	11	0	0	0	0	0	0	0	0	0	17	19	0	8	2
OG0000738	8	6	2	3	2	2	2	2	2	2	2	2	2	2	2	2	2	5	1	0	0	2	1	1	1	2	5	4	7	6	2	2	1	3	3	1	3	3	2	3	2	2	3	4	7	7	4	7	4
OG0000739	0	11	2	2	2	2	2	2	2	3	2	2	3	2	5	4	2	1	2	9	3	3	4	1	1	3	6	2	14	5	3	10	0	1	6	0	2	2	2	3	2	2	2	4	6	4	3	2	1
OG0000740	2	2	6	2	4	4	4	2	2	3	5	4	2	7	4	4	4	2	2	2	2	3	1	3	1	3	0	6	0	1	5	6	3	0	7	3	7	6	6	2	2	6	7	5	3	3	2	2	1
OG0000741	3	2	3	1	2	2	2	2	2	1	3	2	2	3	3	2	2	2	2	3	3	3	2	5	2	2	3	4	2	8	2	5	0	5	3	2	1	2	2	2	2	3	2	9	2	3	2	2	1
OG0000742	0	0	0	37	0	2	0	1	3	0	5	0	0	43	0	1	1	0	0	0	0	0	0	0	0	0	0	0	2	0	0	0	0	0	0	0	0	0	0	0	0	0	0	0	0	0	0	0	0
OG0000743	2	2	1	0	2	1	1	1	2	1	1	1	1	1	1	3	1	1	1	1	1	1	1	1	1	1	0	1	1	2	1	5	1	0	1	1	1	0	1	1	1	1	1	2	5	1	1	1	1
OG0000744	3	2	2	1	3	3	4	3	3	8	4	4	6	4	8	6	3	2	1	2	2	6	1	1	1	1	2	4	5	2	4	3	0	1	5	1	5	5	5	1	2	5	4	7	2	1	2	5	3
OG0000745	2	2	6	4	3	2	4	3	2	2	2	2	2	8	2	3	2	3	2	1	2	4	2	1	2	3	1	7	1	17	2	12	0	4	4	1	5	2	2	3	1	2	3	7	5	2	2	5	1
OG0000746	1	6	2	1	2	2	2	1	1	1	2	2	2	4	1	1	2	1	1	3	2	2	3	2	1	3	0	6	0	6	7	4	4	0	10	1	4	4	4	3	2	5	6	6	3	9	7	6	4
OG0000747	1	2	2	1	2	3	2	2	2	2	2	2	2	4	2	3	2	2	2	2	2	2	1	6	2	2	3	8	2	5	5	9	4	2	6	3	6	5	5	2	4	6	5	6	4	3	2	3	2
OG0000748	2	2	4	2	3	2	2	2	2	2	2	2	2	2	2	2	2	2	2	2	4	2	2	4	2	2	11	4	3	11	2	7	2	5	7	2	2	2	2	2	2	3	3	3	3	2	2	2	2
OG0000749	2	1	3	2	2	1	2	2	2	2	2	5	4	1	2	3	2	5	2	2	1	2	1	1	3	2	2	8	1	4	4	10	0	1	11	2	7	5	6	2	6	7	5	14	2	1	1	7	1
OG0000750	5	6	2	1	5	2	3	2	2	2	4	2	3	3	2	3	2	1	2	2	3	4	2	2	2	2	2	2	2	3	3	10	0	1	5	2	3	2	3	1	0	3	3	4	9	4	4	5	4
OG0000751	3	3	5	4	1	2	2	4	4	4	4	3	5	2	5	3	2	3	2	3	2	2	2	2	2	7	3	3	7	2	2	2	1	2	3	0	2	2	1	4	1	2	2	3	5	4	2	2	2
OG0000752	2	3	10	3	2	2	2	2	3	3	4	2	3	3	2	3	2	4	2	4	2	3	1	3	2	2	2	9	1	21	3	6	0	2	7	0	4	3	3	2	1	4	3	4	3	2	2	4	2
OG0000753	3	6	0	0	0	0	0	0	0	0	0	0	0	0	0	0	0	0	0	0	0	0	0	0	0	0	0	0	13	24	4	0	0	0	0	0	0	1	0	0	0	0	0	0	8	10	9	1	31
OG0000754	2	0	1	2	1	1	1	1	1	1	1	1	3	1	1	3	1	2	1	1	1	1	1	1	1	1	2	6	2	48	4	13	3	2	12	0	3	2	3	1	1	4	4	7	1	4	1	1	3
OG0000755	0	3	1	0	0	0	0	0	0	0	0	0	0	0	0	0	0	146	0	0	0	0	0	0	0	0	0	0	1	9	0	1	0	0	0	0	0	0	0	3	0	0	1	0	2	16	8	2	0
OG0000756	3	4	2	2	1	1	1	1	1	1	2	1	1	1	1	1	1	2	1	1	1	5	2	3	1	2	3	3	6	29	6	4	3	1	6	1	4	4	4	2	3	5	4	8	4	4	4	5	4
OG0000757	2	2	3	2	2	1	2	2	2	2	4	3	2	2	2	5	2	2	4	4	6	3	1	2	2	1	3	5	7	10	4	7	2	2	5	1	3	4	3	2	4	4	4	8	1	2	1	1	3
OG0000758	2	1	1	4	5	8	6	10	9	6	5	5	4	16	7	6	6	3	1	3	3	7	1	2	1	3	1	5	2	5	2	4	1	0	5	1	1	1	1	5	1	2	2	1	1	1	3	1	1
OG0000759	2	3	4	2	3	2	2	3	2	2	3	2	4	2	2	3	2	2	2	2	2	3	2	2	1	2	2	4	3	21	5	8	2	1	5	1	4	4	5	2	1	5	5	6	2	3	2	3	2
OG0000760	9	8	3	2	2	1	1	1	1	1	1	1	3	1	1	1	1	1	1	2	1	2	2	1	1	1	2	6	6	15	3	15	1	0	8	2	2	3	2	1	2	3	3	7	2	2	1	6	8
OG0000761	3	3	2	1	5	3	3	3	4	3	3	2	3	2	6	3	3	4	0	1	1	6	3	2	1	1	5	3	2	3	3	3	1	2	4	1	3	3	3	1	2	4	3	4	3	3	2	4	3
OG0000762	1	3	1	2	4	2	4	4	4	5	9	4	5	6	5	7	3	0	4	6	2	4	2	4	1	10	0	3	1	11	1	2	1	0	2	0	2	2	2	1	1	1	1	6	1	4	2	5	8
OG0000763	3	2	6	4	3	6	1	1	1	0	4	1	5	2	4	2	1	4	1	1	1	9	2	3	1	7	0	5	4	1	4	9	1	2	9	0	3	4	3	3	0	4	4	6	5	3	3	3	0
OG0000764	2	2	1	3	2	2	2	2	2	2	2	2	2	2	1	2	2	2	2	2	2	2	0	3	2	2	4	3	3	11	4	6	4	3	8	4	4	5	4	3	3	5	4	8	2	2	2	3	1
OG0000765	3	5	8	0	3	4	3	2	2	3	3	3	2	3	2	3	3	2	2	2	4	2	2	1	2	4	2	14	2	5	4	3	4	1	3	0	3	3	4	3	1	5	3	3	1	3	3	2	5
OG0000766	4	3	6	2	3	2	3	2	2	2	2	3	2	2	2	4	3	3	2	2	2	3	2	2	4	2	5	3	3	4	4	4	1	1	8	1	6	3	4	2	1	3	4	4	4	3	2	3	2
OG0000767	2	3	11	9	2	2	3	4	2	2	2	2	2	6	3	3	2	2	1	1	1	7	2	1	1	2	1	5	6	2	2	3	0	0	2	1	3	2	2	0	1	3	2	2	10	3	2	3	2
OG0000768	1	1	9	4	1	1	1	1	1	2	3	1	2	9	1	2	1	34	1	1	1	4	1	1	0	1	1	2	13	1	3	4	0	1	6	3	4	3	3	1	1	3	3	5	3	1	1	3	3
OG0000769	3	3	4	1	3	2	2	5	2	2	3	2	2	2	2	3	2	3	2	2	3	8	2	1	2	2	0	4	4	12	3	12	1	4	8	1	6	3	3	3	1	3	4	5	6	3	2	2	4
OG0000770	0	0	41	14	0	22	0	0	0	0	10	0	0	9	0	0	22	0	0	0	0	0	0	0	0	1	0	0	0	0	0	0	0	0	0	0	0	0	0	1	0	0	0	0	26	2	0	0	8
OG0000771	2	2	5	1	2	2	2	2	2	1	1	2	2	1	3	2	2	2	2	3	2	4	2	2	2	2	1	10	4	2	6	9	2	0	13	2	6	5	6	2	3	6	7	7	2	3	2	3	3
OG0000772	2	4	3	4	2	2	2	3	3	4	5	3	5	3	4	4	5	4	3	2	2	4	1	3	2	3	1	3	2	4	2	3	1	1	2	0	2	2	2	2	1	2	2	3	3	8	4	9	6
OG0000773	2	1	2	0	1	1	1	1	1	1	1	1	1	1	1	1	1	1	1	1	1	1	1	5	1	2	1	5	2	41	3	3	3	1	7	3	4	4	4	1	4	6	4	27	0	1	1	1	2
OG0000774	3	3	3	2	3	2	3	3	2	2	3	2	2	3	3	3	2	3	2	1	2	5	3	3	2	2	3	3	6	3	3	7	3	2	5	0	4	3	3	2	2	3	3	3	4	5	3	3	5
OG0000775	3	2	6	1	3	2	3	2	2	2	3	2	2	4	3	4	2	2	2	4	2	3	1	1	2	2	4	7	2	6	2	6	3	2	4	1	2	3	3	2	1	3	3	7	1	3	2	2	2
OG0000776	0	1	3	0	2	1	2	1	1	2	1	1	2	4	1	2	1	1	1	3	1	1	2	1	1	1	2	7	2	20	3	29	3	1	3	3	3	3	3	1	3	3	3	25	1	1	1	1	1
OG0000777	0	0	0	0	0	0	0	0	0	0	0	0	0	0	0	0	0	0	0	0	0	0	0	0	0	0	0	0	0	0	0	0	0	0	0	0	0	0	0	0	0	0	0	0	0	0	0	0	0
OG0000778	1	4	3	2	2	2	2	2	2	2	3	2	4	4	1	3	2	7	2	2	4	2	5	2	2	3	3	3	3	3	3	4	3	6	4	2	1	3	3	2	3	3	2	7	2	4	3	1	1
OG0000779	9	1	2	7	3	1	1	1	1	2	2	1	1	3	1	1	1	3	3	2	2	1	1	3	3	1	5	7	3	15	3	11	0	3	8	0	7	3	3	1	0	3	3	4	2	1	1	0	1
OG0000780	2	3	2	2	2	2	2	2	2	2	2	2	3	3	4	2	2	5	2	2	3	4	3	2	2	2	2	3	1	12	3	8	2	2	4	1	3	2	2	2	1	3	4	4	2	4	3	3	3
OG0000781	0	1	0	0	0	0	0	0	0	0	0	0	0	0	0	0	0	0	0	0	0	0	0	0	0	0	0	0	0	3	0	0	0	0	0	0	0	0	0	0	0	0	0	0	1	0	1	2	39
OG0000782	0	1	0	0	0	0	0	0	0	0	0	0	0	0	0	0	0	0	0	0	0	0	0	0	0	0	0	0	0	56	8	1	2	1	11	1	3	1	5	5	1	2	4	1	11	34	2	4	2
OG0000783	0	0	0	0	0	0	0	0	0	0	0	0	0	0	0	0	0	0	0	0	0	0	0	0	0	0	0	0	0	0	1	0	0	0	0	4	54	65	3	0	1	13	0	59	0	0	0	0	0
OG0000784	3	3	3	2	2	2	2	2	2	2	4	2	3	2	2	3	2	2	2	2	2	3	2	4	2	2	4	3	1	5	3	4	2	2	4	2	4	3	3	2	3	3	3	4	3	2	2	2	2
OG0000785	2	3	2	2	1	2	2	1	2	2	3	2	3	2	2	3	2	3	2	3	2	3	1	2	2	2	1	4	4	3	5	6	1	1	7	4	7	6	5	2	3	7	6	8	3	2	2	3	2
OG0000786	4	5	4	0	4	2	2	3	3	3	2	4	3	2	4	2	5	5	3	3	3	6	3	5	2	2	7	7	1	2	2	2	0	0	6	0	4	1	2	0	1	3	2	2	4	4	3	2	2
OG0000787	1	1	1	2	2	2	2	2	2	2	3	2	2	5	2	3	2	1	1	2	1	2	1	2	1	1	7	6	5	3	4	8	2	1	8	1	3	5	3	1	4	4	4	8	1	1	1	2	1
OG0000788	5	5	2	1	3	3	3	3	3	2	2	2	3	2	3	4	3	4	1	1	2	4	5	1	3	1	8	7	3	5	3	2	3	3	8	2	2	2	2	1	1	3	2	4	4	5	4	4	6
OG0000789	2	1	1	3	8	2	3	3	3	2	2	3	2	2	2	2	2	17	8	13	8	8	6	13	7	1	10	4	1	8	1	1	0	6	1	0	1	1	1	1	0	1	1	1	3	3	2	2	0
OG0000790	2	6	1	2	1	1	1	1	1	1	3	1	1	2	2	2	1	1	1	1	1	2	10	1	4	1	0	1	2	9	2	3	2	0	4	2	2	2	2	3	2	2	2	1	10	3	1	9	1
OG0000791	0	0	16	0	5	5	6	5	5	5	12	5	5	8	5	9	5	6	2	4	5	7	8	5	3	6	5	28	0	0	0	0	0	0	0	0	0	0	0	0	0	0	0	0	0	0	0	0	0
OG0000792	0	0	0	10	16	8	17	11	9	10	12	19	11	10	14	10	10	0	0	0	0	30	0	0	0	0	0	0	0	0	0	0	0	0	0	0	0	0	0	0	0	0	0	0	0	0	0	0	0
OG0000793	0	0	0	0	8	0	5	22	20	20	8	9	27	10	27	29	0	0	0	0	0	13	0	0	0	0	0	0	0	0	0	0	0	0	0	0	0	0	0	0	0	0	0	0	0	0	0	0	0
OG0000794	3	4	2	0	3	2	4	3	2	2	4	4	2	3	3	5	3	2	2	3	2	2	2	1	2	3	2	6	3	17	3	3	0	0	10	1	5	2	3	1	0	3	2	4	6	5	3	4	4
OG0000795	1	0	2	4	1	2	3	3	3	3	5	1	4	7	4	4	2	0	0	0	0	3	1	0	0	0	0	2	0	17	3	1	1	9	8	1	2	3	2	11	2	4	3	5	2	22	3	2	6
OG0000796	3	5	4	4	2	3	2	4	2	2	3	2	3	3	3	4	2	2	2	2	2	3	2	2	2	4	2	3	3	3	3	8	1	2	5	3	4	3	3	2	3	3	3	5	3	2	2	2	2
OG0000797	1	9	2	1	3	1	1	1	1	1	1	2	0	0	1	1	1	0	2	1	6	1	3	3	4	8	0	4	2	3	1	4	1	0	2	1	1	1	1	0	1	1	2	1	15	1	6	19	6
OG0000798	2	2	2	0	1	1	1	1	1	1	1	1	1	1	1	2	1	1	1	1	1	1	1	1	1	2	2	5	2	4	6	6	5	2	8	6	5	6	5	1	6	6	6	7	3	2	3	7	3
OG0000799	1	1	2	1	2	1	1	1	1	1	3	1	1	3	1	1	3	6	1	1	4	2	1	1	1	1	6	4	0	21	4	3	1	2	8	2	4	3	3	1	1	10	3	13	1	2	1	2	1
OG0000800	2	2	4	0	2	1	2	1	1	1	1	1	1	3	2	1	1	3	1	3	1	1	2	3	1	2	4	6	4	1	5	3	2	1	5	1	4	3	3	1	2	4	5	4	1	1	1	2	6
OG0000801	2	4	3	1	2	2	2	3	2	2	2	2	3	3	2	2	2	2	2	2	2	3	2	2	1	3	1	5	2	2	4	9	1	3	9	4	4	3	4	2	2	3	4	4	7	2	2	3	2
OG0000802	2	2	4	4	4	2	4	2	2	2	2	2	2	2	2	3	2	2	2	2	2	5	2	1	2	2	1	4	3	4	5	6	1	1	10	3	7	5	4	2	3	4	6	6	4	4	2	3	2
OG0000803	1	1	1	2	2	1	3	2	2	2	2	1	2	2	2	2	1	3	1	1	1	2	1	1	1	2	6	4	2	24	4	6	1	1	7	2	3	4	3	3	3	4	4	4	1	3	2	2	2
OG0000804	1	3	7	4	2	2	2	2	2	5	13	1	5	6	5	4	2	0	0	0	0	4	1	0	0	0	3	1	4	5	1	2	1	1	1	0	1	1	1	11	1	1	1	2	9	9	7	6	4
OG0000805	5	2	2	3	2	2	3	4	1	1	6	2	1	4	1	1	3	4	0	0	0	5	0	0	0	3	0	2	25	4	4	0	0	0	5	2	1	2	1	13	0	0	3	1	6	7	9	8	1
OG0000806	3	3	7	1	2	2	2	2	2	2	2	2	3	2	5	2	2	3	2	1	2	3	5	2	2	2	3	3	4	11	2	4	0	2	3	1	2	1	2	3	1	2	2	3	7	3	2	2	6
OG0000807	0	0	0	0	0	0	0	0	0	0	1	0	0	195	0	0	0	0	0	0	0	0	0	0	0	0	0	0	0	0	0	0	0	0	0	0	0	0	0	0	0	0	0	0	0	0	0	0	0
OG0000808	3	2	4	2	2	2	2	2	2	2	2	2	2	2	4	2	3	2	2	1	2	3	5	4	2	4	2	3	4	4	3	4	1	1	3	3	3	3	3	2	1	3	3	5	5	3	3	3	4
OG0000809	2	3	5	2	4	3	3	3	2	2	4	2	2	3	2	2	2	3	2	3	2	2	3	5	2	2	2	2	6	3	2	3	0	3	6	1	2	3	2	2	2	3	3	3	3	2	2	4	2
OG0000810	2	4	3	3	2	2	2	2	2	2	1	2	2	3	2	2	2	6	2	2	2	4	3	2	2	2	5	2	4	2	2	2	1	3	2	0	2	1	1	2	1	7	2	2	7	2	2	3	2
OG0000811	3	3	7	4	2	2	2	3	2	2	2	2	3	2	2	2	2	2	1	1	1	2	2	4	2	2	1	3	1	8	4	9	2	2	7	3	4	4	4	1	3	4	2	4	6	2	2	2	2
OG0000812	3	2	3	4	3	2	2	2	2	2	4	2	3	5	2	4	2	2	4	2	3	2	5	6	3	4	2	3	2	2	3	7	2	2	4	1	3	2	3	2	1	2	3	3	4	4	2	2	2
OG0000813	3	3	5	2	4	3	3	8	4	3	3	3	3	3	4	3	3	4	2	3	2	7	1	2	1	2	0	5	5	2	3	2	1	9	4	1	1	2	1	2	2	9	1	4	0	2	3	3	2
OG0000814	6	2	4	1	2	1	4	2	1	2	7	3	2	2	2	3	2	2	1	0	1	1	3	2	1	1	1	6	2	13	5	6	1	2	10	0	8	3	3	1	0	3	3	2	3	1	1	1	2
OG0000815	0	194	0	0	0	0	0	0	0	0	0	0	0	0	0	0	0	0	0	0	0	0	0	0	0	0	0	0	0	0	0	0	0	0	0	0	0	0	0	0	0	0	0	0	0	0	0	0	0
OG0000816	0	10	1	0	0	0	0	0	0	0	0	0	5	0	0	0	0	11	0	2	0	5	0	0	0	9	0	0	0	2	0	0	0	0	0	0	0	0	0	0	0	0	0	0	16	8	8	0	13
OG0000817	0	0	0	0	15	3	18	4	4	20	14	31	21	5	14	29	4	1	1	0	1	7	0	0	2	0	0	0	0	0	0	0	0	0	0	0	0	0	0	0	0	0	0	0	0	0	0	0	0
OG0000818	3	2	3	2	2	2	2	2	1	2	2	2	2	1	3	4	2	2	2	2	2	2	1	2	2	4	2	6	1	2	7	14	6	2	12	6	6	7	5	2	5	8	5	9	1	2	2	2	2
OG0000819	1	1	2	2	2	2	2	3	3	2	2	4	2	3	2	2	2	1	1	1	1	20	1	1	1	1	2	6	2	7	4	13	2	2	7	1	4	3	2	1	4	5	3	5	4	1	1	1	1
OG0000820	1	2	2	0	2	2	2	2	2	2	3	2	2	2	2	2	2	2	1	1	1	5	2	1	1	1	2	4	2	2	5	7	5	2	10	2	5	6	5	1	5	12	5	7	0	2	1	3	3
OG0000821	1	2	9	5	1	1	2	6	10	1	0	1	2	28	2	6	1	3	1	2	1	9	1	1	1	2	1	4	2	1	3	3	0	1	3	1	1	1	1	1	0	1	1	1	10	2	1	1	1
OG0000822	1	1	3	1	1	1	1	1	1	1	2	1	1	3	1	2	1	1	1	1	2	1	1	1	1	1	2	7	1	38	4	11	1	0	11	3	4	4	4	1	2	4	4	18	3	1	1	0	1
OG0000823	1	4	0	1	2	1	2	3	4	3	3	3	4	1	3	4	3	4	1	2	2	8	0	0	4	0	3	0	3	13	3	3	2	1	7	0	2	1	2	2	0	1	3	1	6	5	3	3	2
OG0000824	2	1	4	2	2	1	1	1	1	2	3	1	3	4	1	2	1	2	1	2	1	2	1	3	1	1	1	8	3	1	4	3	0	1	8	1	4	1	2	2	1	3	3	5	2	3	1	3	3
OG0000825	3	2	3	2	2	3	3	7	2	2	2	2	2	2	2	3	2	2	2	5	3	3	2	5	2	2	1	3	6	5	2	3	2	4	3	0	3	2	2	1	1	2	2	4	5	4	2	4	2
OG0000826	4	2	3	1	2	2	2	2	2	1	1	2	2	5	2	2	1	4	2	1	2	2	2	2	2	2	2	4	3	3	3	5	2	3	7	3	4	5	4	2	5	5	3	6	2	4	3	1	2
OG0000827	5	2	5	2	1	3	1	1	1	1	1	5	1	5	2	2	2	7	1	1	2	3	3	2	3	1	8	4	1	1	5	3	0	4	12	0	3	5	2	2	4	6	5	5	1	2	1	2	2
OG0000828	1	2	1	4	3	2	3	2	2	3	4	3	3	6	4	5	2	5	0	0	0	5	1	0	0	0	0	4	1	8	3	4	3	0	6	1	3	3	3	3	2	7	4	4	5	3	4	5	5
OG0000829	2	3	3	3	4	3	3	3	3	3	2	3	3	2	3	3	3	3	1	1	1	3	3	2	1	2	2	7	3	7	4	5	2	1	7	1	3	3	3	1	3	4	5	3	4	4	4	2	4
OG0000830	0	0	0	190	0	0	0	0	0	1	0	0	0	1	0	0	0	0	0	0	0	0	0	0	0	0	0	0	0	0	0	0	0	0	0	0	0	0	0	0	0	0	0	0	0	0	0	0	0
OG0000831	0	0	0	0	0	0	0	0	0	0	0	0	0	0	0	0	0	0	0	0	0	0	0	0	0	0	0	0	0	0	0	0	0	0	0	0	0	0	0	0	0	0	0	0	0	0	0	0	0
OG0000832	2	3	3	2	2	2	2	2	2	2	3	2	4	2	2	2	2	2	2	4	3	3	6	2	2	2	6	4	3	11	2	5	0	2	5	1	2	2	2	2	2	2	2	5	1	2	2	3	2
OG0000833	3	3	3	0	5	2	3	2	2	2	3	2	2	3	2	3	2	8	3	2	2	6	2	7	2	5	3	5	3	5	2	5	2	4	4	0	2	2	2	3	1	2	2	3	4	3	2	2	2
OG0000834	2	2	2	0	2	2	2	2	2	2	2	2	2	2	2	3	2	2	2	2	1	2	2	2	2	2	2	7	3	8	5	10	1	2	8	2	4	4	5	2	3	5	5	5	3	3	2	3	2
OG0000835	2	3	1	0	0	0	0	0	0	0	0	0	0	0	0	0	0	0	0	0	0	0	1	0	0	0	0	2	1	11	10	15	6	2	14	5	8	10	7	3	7	9	10	17	3	4	2	2	4
OG0000836	3	2	2	1	2	2	2	3	2	1	2	2	2	2	2	2	3	1	6	3	2	4	2	1	1	4	1	2	2	14	5	12	3	2	7	2	4	4	4	2	3	5	5	4	6	5	3	4	4
OG0000837	2	1	3	1	2	2	2	2	2	2	2	2	2	2	2	3	2	7	2	2	1	3	2	1	2	2	1	5	1	7	5	7	5	1	5	4	7	5	5	3	3	5	5	5	3	3	3	2	2
OG0000838	1	3	1	1	2	2	2	4	2	2	3	2	3	2	3	3	2	1	2	2	2	3	2	3	4	12	1	7	1	2	4	8	3	2	5	4	3	3	4	1	2	5	5	8	2	2	1	2	3
OG0000839	0	0	0	0	0	0	0	0	0	0	0	0	0	0	0	0	0	0	0	0	0	0	0	0	0	0	0	0	0	0	16	14	14	4	34	7	10	12	10	6	9	14	25	16	0	0	0	0	0
OG0000840	0	0	0	0	0	0	0	0	0	0	0	0	0	0	0	0	0	0	0	0	0	0	0	0	0	0	0	0	0	0	0	0	0	0	0	0	0	0	0	0	0	0	0	0	0	0	0	0	0
OG0000841	4	3	2	2	2	2	2	2	2	2	2	2	2	2	2	2	2	2	2	2	3	2	4	2	2	2	2	4	3	9	3	7	2	5	5	2	3	3	3	2	3	3	3	3	3	2	2	5	2
OG0000842	4	4	4	2	2	2	2	4	2	2	2	2	2	1	2	2	3	2	2	2	2	4	2	7	1	4	2	4	1	6	2	2	2	1	3	0	2	2	2	1	1	2	2	3	2	2	6	3	4
OG0000843	8	5	3	2	2	1	1	1	1	1	2	1	1	1	1	1	1	4	1	1	1	1	3	1	5	3	0	4	2	5	6	8	4	0	9	1	5	6	6	4	5	7	7	7	5	4	3	2	3
OG0000844	4	3	3	0	2	2	2	3	2	2	1	2	2	1	3	2	2	3	1	1	1	3	2	2	2	1	3	2	7	3	4	8	2	3	2	0	3	4	3	3	2	5	5	4	8	3	3	4	3
OG0000845	1	1	1	1	1	1	1	1	1	1	1	1	1	2	1	1	1	1	1	2	1	2	4	1	1	2	1	6	5	9	6	9	2	1	9	4	7	6	6	2	5	6	6	9	2	2	1	1	2
OG0000846	1	1	2	2	1	1	1	1	1	1	1	1	2	4	2	2	1	1	0	1	2	2	1	1	1	1	1	9	1	19	4	13	2	1	8	1	4	2	4	1	1	13	3	4	5	2	1	1	1
OG0000847	0	1	1	12	15	10	17	12	13	11	6	13	10	7	11	11	10	0	1	0	1	8	1	1	0	1	0	6	0	1	0	0	0	0	0	0	0	0	0	0	0	0	0	0	0	0	0	0	1
OG0000848	0	1	7	0	1	2	2	2	1	2	4	1	2	1	1	2	2	0	1	1	1	2	1	0	2	7	2	6	4	11	2	5	2	3	6	0	2	4	2	3	1	3	3	3	4	3	5	1	4
OG0000849	0	0	0	0	0	0	0	0	0	0	0	0	0	0	0	0	0	0	0	0	0	0	0	0	0	0	0	0	0	0	0	0	0	0	0	0	0	0	0	0	0	0	0	0	0	0	0	0	0
OG0000850	17	9	3	0	0	0	0	0	0	0	0	0	0	0	0	0	0	0	0	0	0	0	1	0	0	1	0	2	2	32	0	0	0	0	0	0	0	0	0	0	0	0	0	0	6	35	6	11	14
OG0000851	3	2	5	1	2	2	2	2	2	2	3	2	2	3	2	3	2	2	1	1	1	5	1	1	2	2	4	6	4	0	3	4	2	2	7	1	3	3	3	2	6	4	3	3	2	2	2	1	2
OG0000852	4	1	1	0	1	1	1	2	1	1	1	1	1	1	2	2	1	1	1	1	1	2	1	1	1	1	1	6	1	1	7	17	2	2	14	4	9	6	7	2	3	7	7	8	4	1	1	3	2
OG0000853	3	5	4	3	2	2	2	2	2	2	2	2	3	2	1	2	2	3	2	0	2	2	2	2	2	6	1	4	2	9	3	8	3	0	4	2	3	3	3	1	1	3	3	4	6	4	2	2	3
OG0000854	0	2	0	4	2	4	2	2	2	5	2	2	5	2	4	6	3	2	4	4	0	3	0	1	1	1	0	1	1	14	5	4	0	1	5	1	2	2	2	3	1	2	2	7	5	8	7	6	3
OG0000855	3	4	0	2	2	2	2	2	2	2	1	1	2	1	1	3	2	2	1	2	4	1	1	2	2	5	6	1	1	10	3	1	0	0	2	0	1	1	1	5	2	2	1	1	2	4	5	7	6
OG0000856	6	5	3	3	3	3	2	5	5	3	2	2	4	2	3	4	3	2	1	2	0	4	3	7	1	4	1	4	1	8	1	1	1	3	3	1	2	2	2	2	1	2	2	2	2	1	1	2	3
OG0000857	2	2	2	2	1	2	2	2	2	2	2	2	2	2	3	3	2	2	4	4	4	2	2	6	4	2	4	4	4	4	2	8	1	4	2	2	3	2	2	2	2	3	2	2	6	2	2	2	2
OG0000858	4	2	3	4	2	2	2	2	2	2	2	2	2	2	3	3	2	1	0	0	0	6	3	1	1	2	0	4	8	6	3	3	1	2	3	1	4	2	3	2	2	2	3	3	6	4	3	3	4
OG0000859	1	2	5	2	5	4	3	3	2	3	4	4	2	5	5	4	3	2	1	1	1	3	3	2	2	2	1	13	4	4	4	4	2	1	5	3	4	3	4	4	2	4	4	3	4	6	2	1	3
OG0000860	1	2	4	1	2	2	1	2	2	1	2	1	1	2	2	4	1	2	1	2	1	2	2	1	1	1	2	3	2	1	4	8	3	3	10	1	4	3	3	1	4	5	4	8	2	2	2	1	1
OG0000861	1	2	2	4	3	3	3	3	3	2	3	3	3	3	3	3	3	2	2	2	2	3	5	1	1	2	2	6	5	3	4	5	2	2	4	3	5	3	4	2	2	3	3	6	3	2	2	3	2
OG0000862	1	2	3	3	2	3	2	2	2	2	2	2	3	2	3	5	1	6	1	1	1	4	1	5	1	1	1	1	4	3	4	9	1	1	9	1	8	4	4	2	0	5	5	6	6	2	2	3	1
OG0000863	0	2	0	10	5	1	0	0	0	0	3	2	0	0	0	0	0	0	0	0	0	4	0	0	0	0	117	0	0	0	0	0	0	0	0	0	0	0	0	0	0	0	0	0	0	0	0	0	0
OG0000864	11	7	1	0	2	6	5	3	3	6	3	3	4	4	6	5	4	4	1	1	1	5	0	1	1	2	0	3	0	2	0	0	0	0	0	0	0	0	0	0	0	0	0	0	0	0	0	0	9
OG0000865	2	5	4	2	3	3	1	5	5	2	2	2	3	2	3	1	3	2	3	4	2	4	3	5	1	1	3	5	2	7	2	2	1	2	4	2	2	1	3	2	0	1	2	3	5	5	4	5	6
OG0000866	6	22	0	0	2	4	3	4	3	3	3	1	0	3	2	2	3	1	2	2	1	6	1	1	1	7	0	1	0	2	0	0	0	0	0	0	0	0	0	0	0	0	0	0	0	0	0	0	13
OG0000867	2	2	4	5	3	2	3	2	2	2	2	2	1	2	2	2	2	2	2	1	2	2	2	2	2	2	3	7	2	2	3	6	3	3	4	2	3	3	3	2	1	3	3	4	2	2	2	4	2
OG0000868	0	0	0	8	4	6	12	16	21	12	30	7	5	29	5	8	16	0	0	0	0	7	0	0	0	0	0	0	0	0	0	0	0	0	0	0	0	0	0	0	0	0	0	0	0	0	0	0	0
OG0000869	3	4	4	2	3	2	3	2	2	2	3	2	3	4	3	3	2	1	2	2	2	5	2	2	2	3	1	3	6	4	4	7	2	1	8	0	4	4	4	2	2	4	4	6	4	2	2	2	2
OG0000870	4	2	3	3	6	9	6	6	6	6	8	5	7	6	7	4	7	0	1	0	1	14	1	2	1	2	0	2	1	3	0	0	0	1	0	0	0	0	0	3	0	0	0	0	1	5	6	0	3
OG0000871	3	1	2	1	1	1	1	1	2	1	8	1	1	6	1	3	2	3	1	3	1	1	2	2	2	2	2	9	0	14	2	2	1	4	8	1	3	4	2	1	0	2	2	4	1	1	5	4	2
OG0000872	2	5	1	1	2	1	3	1	1	1	1	1	1	2	2	1	1	1	2	2	1	3	1	3	1	1	1	2	1	7	7	8	1	4	11	4	6	6	5	2	5	7	6	9	2	1	1	4	2
OG0000873	2	2	4	0	1	1	1	1	1	1	1	1	1	1	4	1	1	5	2	2	1	2	2	2	1	2	1	5	2	1	7	10	4	1	10	1	8	6	6	1	2	7	7	9	3	2	2	3	2
OG0000874	2	2	3	2	4	2	3	2	2	2	2	2	2	2	2	3	2	2	2	1	2	2	1	2	2	2	2	3	4	10	4	7	2	1	6	3	3	4	3	2	4	4	4	7	4	2	2	2	2
OG0000875	1	14	0	0	0	0	0	0	0	0	0	0	0	0	0	0	0	0	0	0	0	0	0	0	0	0	0	0	0	4	1	1	0	0	1	0	1	0	1	0	0	1	1	1	20	58	31	35	0
OG0000876	0	0	40	0	0	0	0	0	2	0	42	0	0	31	0	5	0	0	2	0	0	0	0	4	0	0	0	0	0	0	0	0	0	0	0	0	0	0	0	0	0	0	0	0	0	18	0	0	0
OG0000877	0	0	0	0	0	0	0	0	0	0	0	0	0	0	0	0	0	0	0	0	0	0	0	0	0	0	0	0	0	0	14	25	15	2	28	7	12	12	13	3	7	14	17	17	0	0	0	0	0
OG0000878	0	0	0	0	0	0	0	0	0	0	0	0	0	0	0	0	0	0	0	0	0	0	0	0	0	0	0	0	0	0	12	1	7	0	0	5	14	42	5	0	6	40	3	51	0	0	0	0	0
OG0000879	1	1	1	1	1	1	1	1	1	1	2	2	1	1	1	2	1	2	1	0	1	1	1	2	1	1	4	3	3	20	2	11	1	1	5	2	2	4	2	1	3	4	4	10	1	2	1	24	2
OG0000880	2	1	2	3	1	1	1	2	1	1	3	1	1	2	1	2	1	1	1	1	1	3	1	2	1	1	2	8	4	10	3	13	0	1	4	1	2	2	2	1	2	2	2	13	2	1	1	3	2
OG0000881	2	3	0	1	4	4	5	5	6	7	3	5	8	10	10	10	4	1	1	1	1	1	3	3	3	0	1	0	0	9	1	1	1	1	1	0	1	1	1	3	1	1	1	5	4	5	3	1	3
OG0000882	3	3	2	2	3	2	3	3	3	3	3	4	3	3	3	4	3	3	3	4	5	3	2	3	3	2	3	12	9	6	2	4	2	0	6	0	2	2	2	1	1	2	3	2	4	3	2	1	2
OG0000883	4	1	6	5	4	3	2	3	3	2	5	2	2	4	4	2	2	1	2	1	1	2	2	2	1	3	0	4	4	3	3	5	2	0	5	1	2	2	2	2	1	3	3	7	1	1	1	8	1
OG0000884	2	3	3	3	2	2	2	4	2	2	3	2	2	3	3	4	2	7	2	3	2	3	1	2	1	2	5	1	4	7	4	7	1	2	9	0	4	2	3	2	0	4	4	4	5	2	2	2	3
OG0000885	3	0	6	1	1	1	1	1	1	2	1	1	1	1	3	2	1	1	1	1	1	6	2	1	1	1	2	10	6	2	4	5	0	1	13	3	6	4	4	3	3	4	4	4	4	1	2	2	2
OG0000886	1	2	6	2	1	1	1	2	1	1	2	0	1	1	1	1	2	1	4	3	4	2	2	5	2	4	0	2	2	10	4	5	1	0	4	2	4	2	4	3	0	1	3	3	4	7	1	2	5
OG0000887	1	5	1	0	1	1	1	1	1	1	1	1	1	1	0	2	1	1	1	1	2	1	1	1	1	7	2	3	4	10	2	4	1	2	5	2	3	2	2	0	2	3	4	9	9	9	4	5	6
OG0000888	0	3	5	5	1	3	3	2	3	4	5	1	6	2	4	3	3	5	3	2	2	10	0	3	1	1	0	3	3	10	4	3	1	3	9	3	4	2	3	0	2	2	5	4	5	4	3	0	3
OG0000889	2	3	1	1	1	1	1	2	2	1	1	1	1	1	1	2	1	1	1	3	3	4	2	1	1	6	6	1	4	1	7	5	3	0	4	3	4	6	5	1	3	7	4	5	2	3	5	2	1
OG0000890	2	0	3	2	8	9	9	7	7	9	5	8	6	4	11	9	8	4	4	4	6	8	5	8	4	3	1	9	0	1	0	0	0	0	0	0	0	0	0	0	0	0	0	0	1	2	0	0	0
OG0000891	2	1	3	0	1	1	1	1	1	1	1	1	1	1	1	1	1	1	1	2	1	3	2	1	1	2	0	7	3	1	7	10	8	2	11	4	9	6	7	2	6	7	7	8	3	0	1	0	1
OG0000892	2	9	2	6	2	1	2	3	2	2	1	2	2	1	1	3	1	4	0	0	0	4	1	2	1	3	9	2	4	9	3	2	2	2	2	0	1	1	1	1	1	2	1	2	7	11	8	6	2
OG0000893	2	2	3	2	2	2	2	2	2	2	4	2	2	3	2	2	2	6	2	2	2	2	2	4	2	2	2	3	1	5	2	5	2	5	5	1	3	2	2	2	2	2	2	3	3	2	2	2	2
OG0000894	2	3	3	2	2	2	2	2	2	2	2	2	2	2	2	2	2	2	3	1	0	4	1	2	2	2	2	3	3	4	3	4	3	1	5	2	3	3	3	2	3	3	3	3	2	3	2	2	2
OG0000895	0	6	0	38	0	0	1	1	1	0	27	0	2	10	0	0	0	6	0	0	0	3	0	2	0	0	0	1	0	0	0	0	0	0	0	0	0	0	0	0	0	0	0	0	9	5	0	1	5
OG0000896	0	0	0	0	3	3	12	15	13	31	2	2	31	3	33	26	2	0	0	0	0	5	0	0	1	1	0	1	0	0	0	0	0	0	0	0	0	0	0	0	0	0	0	0	0	0	0	0	0
OG0000897	6	11	2	0	4	2	4	4	3	3	7	4	3	4	3	3	2	1	7	10	7	3	2	2	3	3	0	3	0	14	0	0	0	1	0	0	0	0	0	2	0	0	0	0	3	3	8	1	9
OG0000898	1	3	8	2	2	2	5	3	2	2	2	2	3	4	5	2	2	2	2	2	1	2	1	1	2	3	2	3	2	9	7	6	2	0	3	0	3	2	2	2	1	2	2	3	5	4	2	2	4
OG0000899	2	3	4	1	2	2	3	2	3	2	4	2	3	3	2	4	2	7	1	3	1	4	3	2	2	4	1	4	3	2	4	3	2	3	6	2	3	3	4	2	2	3	3	4	5	2	2	4	2
OG0000900	1	5	4	0	2	6	6	5	9	4	7	5	2	3	4	3	6	5	0	0	0	9	6	0	1	3	1	7	0	9	0	0	0	0	0	0	0	0	0	0	0	0	0	0	2	1	3	4	2
OG0000901	2	2	2	1	2	2	2	2	2	2	2	2	2	2	2	2	2	2	2	2	4	2	1	2	2	2	2	7	2	5	4	3	2	2	8	2	2	4	2	2	4	6	4	5	2	2	2	2	2
OG0000902	1	1	3	1	2	2	2	1	1	1	3	1	1	1	1	1	2	1	1	1	1	2	2	1	1	1	1	13	3	19	3	4	3	3	4	0	3	3	2	1	3	4	3	4	1	1	1	1	0
OG0000903	0	0	0	0	0	0	0	0	0	0	0	0	0	0	0	0	0	0	0	0	0	0	0	0	0	0	0	0	0	0	14	13	10	0	27	7	14	18	14	1	13	19	20	13	0	0	0	0	0
OG0000904	2	1	5	1	2	2	2	2	2	2	2	2	2	1	2	2	2	1	2	1	2	3	2	2	2	1	1	6	1	5	6	6	3	1	5	4	6	5	5	1	3	8	5	7	1	2	2	2	1
OG0000905	3	1	3	2	2	2	2	2	2	2	2	2	2	2	2	2	2	2	2	2	1	3	3	2	2	2	4	5	0	4	3	12	3	2	8	3	3	3	3	3	3	3	3	5	1	4	2	4	1
OG0000906	3	2	2	3	3	3	2	3	2	1	3	2	2	2	2	3	2	3	1	1	1	3	2	2	2	7	3	2	0	5	2	2	1	3	3	1	2	2	2	2	0	2	4	2	7	3	2	2	2
OG0000907	0	0	0	62	0	8	0	0	0	1	39	6	6	39	2	5	14	0	0	0	0	0	0	0	0	0	0	0	0	0	0	0	0	0	0	0	0	0	0	0	0	0	0	0	0	0	0	0	0
OG0000908	3	3	2	1	2	2	2	2	2	2	2	2	4	2	2	3	2	2	3	2	2	2	3	2	2	2	3	10	1	2	3	9	2	1	8	2	5	3	4	3	2	4	5	4	2	2	2	2	2
OG0000909	1	1	4	1	1	1	1	1	1	1	1	1	1	1	1	1	1	0	1	1	1	1	1	1	1	1	0	1	2	2	2	3	1	0	3	1	1	2	2	1	1	2	2	3	8	1	1	2	1
OG0000910	3	3	2	3	2	2	5	3	2	2	3	2	2	2	2	3	2	2	2	2	2	2	3	1	2	2	2	4	4	4	2	5	1	1	3	1	2	2	2	1	1	2	2	2	5	5	2	2	3
OG0000911	4	2	6	0	3	1	0	4	2	1	2	1	0	1	1	0	0	1	3	1	2	5	2	3	2	6	0	3	5	6	4	8	2	2	9	0	4	5	4	1	0	5	4	4	5	5	3	4	4
OG0000912	1	2	4	3	1	2	3	2	2	2	3	3	3	2	1	3	2	2	1	1	1	2	2	1	2	3	2	2	2	9	2	6	1	1	2	1	11	2	2	3	1	9	2	3	4	5	4	4	3
OG0000913	2	1	2	1	2	1	2	1	1	1	1	1	1	1	2	1	1	1	1	1	1	1	1	2	1	1	2	5	1	11	3	19	0	2	6	2	3	3	3	1	3	4	2	12	1	1	1	9	1
OG0000914	1	1	1	2	1	2	1	1	1	1	2	1	1	2	3	2	16	1	0	2	1	2	6	0	1	1	3	1	2	19	2	7	0	3	5	1	2	2	2	1	1	2	2	6	4	1	1	1	1
OG0000915	0	2	4	2	2	2	2	3	2	2	2	2	3	2	2	2	2	3	2	2	2	2	2	1	2	2	5	3	5	2	3	8	2	2	7	3	3	3	3	2	0	3	3	4	4	4	4	1	2
OG0000916	0	3	8	1	4	4	3	3	2	4	4	3	4	3	4	4	3	5	6	5	5	5	5	3	5	13	0	7	2	3	2	2	1	0	4	0	1	0	2	0	0	1	2	2	1	2	3	1	5
OG0000917	2	3	3	2	2	2	2	2	2	2	2	2	2	2	3	2	2	2	1	1	1	3	3	1	1	1	1	3	3	3	5	6	1	2	6	2	5	4	5	2	4	5	5	5	2	3	2	2	2
OG0000918	4	2	3	1	1	2	1	1	1	1	2	1	1	1	0	2	2	1	0	0	0	1	3	2	1	2	0	6	3	5	3	3	4	0	4	3	3	1	3	0	2	6	3	3	2	5	3	2	5
OG0000919	2	3	5	2	5	4	4	5	5	5	4	2	5	8	8	5	5	2	2	4	1	3	2	0	2	3	1	2	4	5	2	1	0	2	1	1	1	2	1	1	0	2	1	4	0	2	2	4	3
OG0000920	0	0	0	0	0	3	1	4	2	0	34	0	0	43	0	0	0	0	0	0	1	2	0	0	0	15	0	0	0	0	0	0	0	0	25	0	0	0	0	0	0	0	0	0	23	5	1	0	0
OG0000921	1	2	1	0	1	1	1	1	1	1	3	1	1	4	1	1	1	1	1	0	1	1	3	2	1	1	2	8	1	6	5	11	5	1	5	2	6	4	6	2	4	5	5	11	1	2	1	2	2
OG0000922	1	4	3	3	2	1	1	2	1	1	4	1	1	3	1	4	1	1	1	3	1	6	1	1	1	1	1	2	5	19	3	7	2	1	9	2	5	3	3	1	0	3	3	5	8	1	1	2	1
OG0000923	3	3	2	2	2	2	2	6	2	2	3	2	2	2	3	2	2	2	2	2	2	2	1	5	1	2	0	4	1	3	3	6	4	1	8	3	3	4	3	2	2	4	4	3	2	2	2	2	2
OG0000924	4	2	5	2	2	2	2	2	2	3	3	2	3	2	3	4	2	2	1	1	1	6	2	1	1	2	2	5	23	13	2	2	1	1	3	0	1	2	1	1	2	2	1	2	2	2	2	5	2
OG0000925	5	6	5	2	4	2	2	2	2	2	2	2	3	2	2	3	2	1	1	3	1	3	1	1	1	2	4	3	3	2	4	2	1	5	6	1	1	3	1	4	2	3	2	4	2	2	2	2	5
OG0000926	2	2	1	1	2	2	2	3	2	2	3	2	2	3	2	2	2	4	3	3	2	1	1	2	2	4	1	2	2	6	3	3	2	6	4	3	3	3	3	3	1	3	3	2	0	1	2	2	2
OG0000927	3	1	3	0	1	1	3	1	1	1	1	3	2	1	3	1	1	1	1	1	1	2	2	1	1	1	4	3	2	1	2	12	0	1	9	1	14	1	3	1	0	3	3	6	8	2	1	1	1
OG0000928	0	26	0	0	1	1	1	1	1	1	1	1	1	1	1	1	1	0	0	0	0	2	0	0	0	0	0	0	4	6	1	1	1	1	3	0	1	1	1	0	1	1	1	1	24	20	3	0	7
OG0000929	0	0	32	0	0	5	2	3	3	1	19	0	2	2	1	0	1	1	0	0	0	28	7	26	0	11	0	0	0	1	0	0	0	0	0	0	0	0	0	3	0	0	0	0	0	5	2	0	0
OG0000930	0	0	0	0	0	0	0	0	0	0	0	0	0	0	0	0	0	0	0	0	0	0	0	0	0	0	0	0	0	0	0	0	0	0	0	0	0	0	0	0	0	0	0	0	0	0	0	0	0
OG0000931	2	2	1	1	2	2	2	4	2	2	2	6	2	3	2	2	2	3	2	10	3	4	0	16	1	1	4	5	0	7	2	2	1	5	3	1	2	3	2	4	1	2	2	3	1	1	1	2	2
OG0000932	2	2	2	0	2	2	2	2	2	2	2	2	2	2	2	2	2	2	3	2	8	3	3	3	4	2	7	6	2	2	2	1	1	4	3	1	1	3	2	3	1	2	1	2	3	4	2	2	2
OG0000933	3	2	2	1	2	2	2	2	2	2	2	2	2	1	2	2	2	2	1	1	1	2	2	1	1	2	2	3	2	1	5	12	2	2	7	4	5	4	4	2	3	5	4	5	1	2	2	2	2
OG0000934	1	2	4	1	2	2	2	3	2	2	1	3	2	2	2	2	2	2	2	1	1	8	3	4	2	2	3	3	4	6	3	3	3	1	5	3	3	3	3	3	2	3	3	3	4	2	2	2	2
OG0000935	1	1	8	2	5	3	2	3	3	2	3	3	4	2	4	4	2	4	2	3	2	13	2	3	2	3	3	2	2	1	1	1	1	2	2	0	3	1	1	1	1	1	1	1	6	1	1	1	1
OG0000936	2	2	3	4	1	1	1	1	1	1	2	1	1	1	1	2	1	0	1	3	2	2	2	1	1	5	3	8	2	11	3	4	0	3	4	0	6	3	2	2	0	2	3	3	5	1	1	1	3
OG0000937	2	3	2	1	3	2	2	3	3	3	2	3	4	2	3	3	3	1	2	3	2	2	2	2	2	2	1	3	0	11	2	3	1	6	3	1	2	2	2	2	2	4	1	5	3	2	2	3	7
OG0000938	1	3	1	3	1	1	2	1	1	1	1	1	1	2	1	2	1	1	1	1	1	1	1	1	1	1	1	8	2	12	3	10	4	7	8	2	8	5	3	4	2	4	4	17	4	1	1	1	1
OG0000939	2	2	2	0	2	4	2	3	2	2	3	2	2	3	2	2	2	3	3	3	3	2	2	3	2	2	2	3	3	4	3	8	0	4	3	1	3	3	3	2	2	3	3	3	2	2	2	2	2
OG0000940	1	4	4	2	2	2	2	2	2	2	2	2	5	2	3	4	2	3	2	2	2	6	2	2	2	2	2	2	4	2	2	2	0	3	3	0	2	1	2	2	0	2	2	3	3	2	2	2	3
OG0000941	2	3	3	2	3	2	2	2	2	2	3	2	2	2	3	2	2	2	2	2	2	3	2	1	2	2	2	4	3	6	4	4	1	2	5	4	4	4	4	2	2	4	4	5	1	2	2	2	2
OG0000942	3	0	4	2	2	3	3	2	2	2	2	2	3	2	2	3	2	4	2	1	2	3	2	2	2	2	2	3	1	6	2	6	1	2	2	1	4	2	2	3	1	2	2	2	5	2	3	5	2
OG0000943	2	7	4	2	2	3	2	2	2	2	2	2	2	3	2	3	3	2	2	2	2	4	2	6	2	2	2	5	2	2	3	3	0	3	4	2	3	2	3	2	3	3	3	4	3	2	2	2	2
OG0000944	0	1	0	1	19	4	12	5	5	14	5	18	16	4	18	13	4	0	0	0	0	33	0	0	0	0	0	0	0	3	0	0	0	0	0	0	0	0	0	1	0	0	0	0	0	0	0	0	0
OG0000945	0	0	3	1	1	1	1	1	1	1	1	1	1	1	2	1	1	1	1	1	1	1	1	1	1	1	2	4	0	0	0	0	0	0	0	0	0	0	0	0	0	0	0	0	0	0	0	0	0
OG0000946	0	0	0	5	0	3	3	9	14	1	62	0	3	53	8	4	0	11	0	0	0	0	0	0	1	0	0	0	0	0	0	0	0	0	0	0	0	0	0	0	0	0	0	0	0	0	0	0	0
OG0000947	8	6	0	0	0	0	0	0	0	0	0	0	0	0	0	0	0	0	0	0	0	0	1	0	0	0	0	0	11	11	2	3	1	1	3	0	1	1	0	2	0	1	2	2	3	3	2	5	10
OG0000948	2	0	2	3	4	2	2	2	2	2	3	3	2	14	2	3	2	3	2	1	1	3	1	2	2	2	1	2	2	2	2	13	0	1	2	1	3	2	2	2	0	2	2	2	3	3	2	2	2
OG0000949	2	2	2	3	4	3	3	3	3	3	4	4	4	3	4	4	3	1	2	1	2	6	3	2	2	2	1	4	2	3	2	4	1	1	3	2	2	3	2	2	3	4	2	3	2	3	2	3	2
OG0000950	1	2	4	2	4	2	3	3	2	2	3	2	4	3	6	2	3	1	1	2	1	4	2	1	1	2	4	2	6	2	2	1	1	3	3	0	1	2	1	2	1	3	2	3	5	2	2	4	3
OG0000951	0	2	4	0	1	2	1	1	1	1	2	1	1	1	0	2	1	3	9	9	4	2	0	7	2	20	0	2	4	15	1	1	0	1	1	0	1	0	1	0	1	1	1	1	12	4	3	9	3
OG0000952	0	5	2	1	1	3	1	1	2	1	2	1	1	1	1	2	1	1	1	0	1	1	2	1	1	4	3	5	1	7	3	2	2	8	4	2	2	2	2	2	3	4	2	9	2	4	2	4	4
OG0000953	0	0	6	1	3	3	3	4	4	3	4	3	4	3	3	2	4	4	5	7	3	7	0	4	2	2	1	7	0	14	3	5	0	0	6	1	2	1	2	0	2	2	4	2	0	2	1	8	2
OG0000954	0	0	0	0	0	0	0	0	0	0	0	0	0	0	0	0	0	0	0	0	0	0	0	0	0	0	0	0	0	0	0	0	0	176	0	0	0	0	0	0	0	0	0	0	0	0	0	0	0
OG0000955	2	2	2	1	2	1	1	3	2	1	2	1	2	1	1	2	15	1	2	2	2	3	3	2	2	2	2	2	3	2	2	3	1	2	2	1	3	2	1	1	0	2	2	4	3	4	2	2	2
OG0000956	2	6	0	3	1	2	2	3	2	4	2	2	4	2	5	2	2	3	0	0	0	1	0	0	0	18	0	1	4	8	1	1	1	1	2	1	1	1	1	2	1	1	1	1	8	7	5	5	6
OG0000957	3	2	6	2	2	2	3	2	2	2	2	2	3	2	2	2	2	3	2	2	3	2	2	2	3	2	0	6	3	4	5	9	1	0	9	0	4	5	4	2	3	5	5	6	5	3	3	3	4
OG0000958	1	1	2	2	1	2	1	3	2	1	2	1	1	1	2	2	1	3	1	1	1	2	2	1	1	1	2	5	1	5	3	6	0	1	3	1	3	3	3	2	2	3	3	4	6	3	2	1	2
OG0000959	2	5	1	0	0	0	0	0	0	0	0	0	0	0	0	0	0	0	0	0	0	0	1	0	0	6	0	3	8	5	5	8	3	4	8	1	4	4	4	2	4	5	6	6	1	1	4	6	4
OG0000960	1	2	4	2	2	2	2	2	2	2	3	2	2	2	2	2	2	12	2	1	2	3	1	3	2	2	5	4	1	7	2	2	0	1	2	1	2	3	2	1	2	2	2	1	6	1	2	3	2
OG0000961	3	3	3	3	2	2	5	2	2	2	3	2	2	2	3	2	2	2	2	2	2	3	3	2	2	3	2	2	3	2	2	1	0	1	2	0	1	2	0	2	1	13	1	2	1	2	2	1	1
OG0000962	0	0	1	0	6	4	7	19	19	12	9	7	16	12	16	13	4	1	0	0	0	23	0	0	0	0	0	1	0	1	0	0	0	0	0	0	0	0	0	0	0	0	0	0	0	0	0	0	1
OG0000963	2	1	1	2	1	1	1	1	1	1	1	1	1	1	1	2	1	4	1	1	3	1	32	2	1	1	2	3	1	14	4	7	0	1	7	3	4	3	4	1	3	3	3	6	1	1	1	1	1
OG0000964	11	4	0	0	0	0	0	0	0	0	0	0	0	0	0	0	0	0	0	0	0	0	0	0	0	0	0	0	13	9	0	0	0	0	0	0	0	0	0	2	0	0	1	0	2	39	4	10	16
OG0000965	4	3	1	1	2	3	2	1	2	2	3	2	2	3	1	2	2	2	2	2	2	2	2	2	1	2	2	8	2	5	4	8	2	0	10	0	5	4	3	1	1	4	4	5	2	3	2	2	2
OG0000966	3	2	3	2	2	2	2	3	2	2	2	2	2	2	3	3	2	5	2	2	2	2	5	3	1	2	2	3	1	3	3	5	0	3	6	1	2	2	2	2	1	4	2	3	4	3	2	2	2
OG0000967	1	1	3	1	2	2	3	1	1	1	1	2	2	2	1	1	1	2	1	2	1	4	2	1	1	1	1	8	2	16	4	8	3	2	6	3	6	4	3	1	3	4	4	13	2	1	1	1	1
OG0000968	2	3	2	2	2	2	2	2	2	2	2	2	2	2	2	2	2	2	2	1	2	2	3	2	2	1	1	5	1	4	5	4	4	2	9	3	4	5	4	2	4	4	8	7	2	3	2	2	5
OG0000969	1	5	3	5	4	4	5	7	9	4	3	5	3	4	4	3	4	8	0	0	0	3	1	0	0	19	0	5	2	5	2	1	1	0	6	1	1	0	1	0	2	2	0	5	2	1	2	3	1
OG0000970	1	2	2	2	1	3	2	3	3	3	2	1	3	2	3	5	3	1	1	2	1	3	1	1	1	1	2	2	1	3	3	3	0	2	5	1	4	4	3	3	1	3	3	16	6	3	1	1	3
OG0000971	0	1	14	0	2	1	1	1	1	1	1	1	1	1	1	1	1	31	1	2	1	1	1	1	2	2	5	4	6	1	2	5	2	1	3	2	2	2	2	1	1	2	2	5	2	1	1	1	1
OG0000972	0	0	0	0	10	1	13	23	20	20	3	14	21	3	24	13	1	0	0	0	0	7	0	0	0	0	0	0	0	0	0	0	0	0	0	0	0	0	0	0	0	0	0	0	0	0	0	0	0
OG0000973	1	1	2	0	3	3	4	4	3	3	0	4	3	1	3	3	3	4	3	5	4	13	1	4	4	2	1	7	2	5	3	4	2	2	4	2	4	3	4	1	3	3	3	3	2	2	1	2	1
OG0000974	2	4	2	2	2	2	3	2	2	2	1	4	2	2	2	2	2	2	2	2	2	2	3	2	2	2	0	4	2	3	3	3	3	4	7	1	2	3	2	2	2	4	3	3	4	5	3	3	1
OG0000975	4	6	4	5	2	2	2	2	2	2	3	2	2	2	2	2	2	3	2	1	2	3	3	2	2	2	3	4	2	1	2	3	0	4	4	0	3	2	2	1	0	2	2	2	1	1	1	2	4
OG0000976	7	0	3	1	1	2	4	1	1	1	3	2	1	3	3	3	2	1	1	0	1	3	1	2	1	1	3	4	2	15	1	9	0	2	3	1	3	2	2	1	1	2	3	12	5	1	2	2	3
OG0000977	1	1	4	2	3	3	4	4	4	3	4	4	4	4	5	5	4	2	1	1	1	5	6	1	2	3	1	3	2	1	2	7	1	1	3	1	2	2	2	0	1	1	2	2	1	2	1	2	3
OG0000978	0	7	0	0	1	3	2	3	1	5	5	5	3	3	4	3	1	10	7	3	3	2	3	2	2	0	1	1	3	5	0	0	0	3	0	0	0	0	0	2	0	0	0	0	3	5	2	8	3
OG0000979	3	3	2	2	2	2	2	2	2	2	2	2	2	2	2	2	2	1	2	3	2	4	1	2	1	2	2	4	2	2	3	9	4	1	7	1	4	3	4	2	2	3	3	7	3	3	2	2	2
OG0000980	1	3	0	1	2	2	2	3	3	3	4	2	3	4	2	2	2	1	0	0	0	2	7	0	1	5	1	2	4	7	3	5	2	0	2	3	3	5	3	3	1	3	2	5	4	7	3	7	4
OG0000981	1	0	0	0	0	0	0	0	0	0	0	0	0	0	0	0	0	0	0	0	0	0	0	0	0	0	0	0	0	10	0	0	0	0	0	0	0	0	0	0	0	0	0	0	0	0	9	0	13
OG0000982	3	5	4	2	1	4	2	2	2	2	2	1	2	2	1	5	3	4	1	2	1	3	2	1	1	2	2	14	4	4	2	3	0	2	4	2	3	2	2	1	1	2	2	5	2	2	1	2	2
OG0000983	2	2	3	3	2	2	2	2	2	2	3	2	2	2	2	4	2	2	2	2	2	2	2	2	2	2	2	3	2	2	2	3	0	2	6	2	2	2	2	2	2	2	2	2	4	2	2	2	2
OG0000984	0	0	1	0	0	0	0	0	0	0	0	0	0	0	0	0	0	0	2	0	0	0	0	0	0	0	0	0	0	0	0	0	0	0	0	0	0	0	0	0	0	0	0	0	0	0	0	0	0
OG0000985	2	4	5	3	2	3	2	2	2	2	3	2	2	2	2	3	1	3	1	2	1	2	2	2	1	2	4	2	2	4	3	6	0	4	5	1	3	2	3	2	1	2	4	4	7	3	2	2	2
OG0000986	2	2	4	2	2	2	2	2	2	2	2	2	2	3	1	1	2	5	1	1	1	2	1	0	1	2	5	2	1	3	5	6	1	5	8	3	4	4	5	3	1	3	4	4	1	1	2	1	5
OG0000987	3	5	1	0	1	1	1	1	1	1	1	1	1	1	1	1	1	0	0	0	0	3	1	1	1	1	1	3	3	39	0	0	0	0	1	0	0	0	0	0	0	0	0	0	3	2	3	13	1
OG0000988	2	5	0	0	0	0	0	0	0	0	0	0	0	0	0	0	0	1	0	0	0	0	0	0	0	1	0	1	1	26	1	2	0	0	2	0	4	0	2	0	0	1	2	1	3	2	1	10	7
OG0000989	2	3	2	0	2	3	2	3	2	2	2	2	1	2	2	3	2	1	1	1	2	2	2	3	3	1	2	3	3	3	3	5	1	3	3	1	3	2	1	3	2	3	3	4	6	3	2	3	3
OG0000990	0	2	3	1	1	1	2	2	1	2	2	1	1	2	2	4	1	3	1	3	1	1	1	1	1	1	6	5	2	48	2	4	0	1	2	1	4	1	2	1	2	3	2	2	2	1	1	1	1
OG0000991	4	10	10	3	7	9	8	6	5	5	7	7	5	7	6	6	6	6	1	1	1	8	3	1	1	2	1	9	4	0	0	0	0	0	0	0	0	0	0	0	0	0	0	0	0	0	0	0	1
OG0000992	6	1	1	1	1	1	2	1	1	1	2	2	1	2	2	1	1	1	1	1	1	1	3	1	1	1	1	3	2	1	4	29	3	1	6	2	7	4	4	1	3	4	4	17	2	1	1	1	1
OG0000993	3	3	1	1	4	3	4	2	2	1	4	2	3	3	3	2	1	1	1	3	1	3	3	1	1	1	1	7	2	10	2	3	1	1	4	0	7	2	2	1	1	2	2	2	4	3	1	1	2
OG0000994	2	2	7	5	3	2	3	2	2	2	4	2	3	4	2	6	2	11	1	1	1	4	1	1	1	2	2	9	6	6	2	5	0	1	1	0	1	1	1	5	0	2	1	1	4	2	1	5	3
OG0000995	2	2	2	2	4	3	2	3	4	4	4	2	5	3	4	5	3	2	2	3	2	3	2	2	2	2	2	3	1	2	2	2	0	2	2	0	2	2	2	2	1	2	2	2	3	2	2	3	2
OG0000996	2	4	2	0	2	3	2	2	2	2	2	2	2	1	2	2	2	2	2	2	2	2	2	2	2	2	2	3	3	3	2	12	2	3	4	2	3	3	3	1	0	4	3	5	5	3	2	2	3
OG0000997	2	3	3	3	2	2	2	5	3	2	2	3	3	2	3	3	4	3	3	1	2	5	2	1	3	4	3	2	8	3	2	1	1	1	2	0	2	2	2	1	1	2	2	3	2	2	2	2	3
OG0000998	2	2	2	2	2	2	3	3	2	2	3	2	2	1	2	2	2	10	2	2	2	3	2	2	2	2	3	4	3	2	2	2	1	2	3	1	2	2	2	2	1	2	2	2	2	3	2	2	2
OG0000999	4	1	2	2	2	2	2	2	2	2	2	2	2	2	2	2	2	3	2	2	1	7	1	2	2	1	1	3	3	13	4	6	2	2	7	0	4	4	2	1	3	4	4	8	1	1	1	1	2
OG0001000	3	1	5	1	1	1	1	1	1	1	3	1	1	3	2	2	1	1	1	1	1	1	1	1	1	1	1	0	1	27	5	6	3	2	7	1	6	4	4	1	2	4	4	7	1	1	1	2	1
OG0001001	5	1	2	2	1	1	1	1	1	1	1	1	1	1	2	3	1	1	1	1	1	1	1	1	1	1	1	6	3	1	3	10	3	2	6	2	5	3	2	1	2	3	3	24	1	2	1	11	0
OG0001002	2	3	5	1	1	2	1	2	1	1	0	1	1	0	1	2	1	2	3	2	1	1	3	1	4	6	1	8	1	5	4	6	4	5	11	1	6	3	4	3	2	5	6	4	2	2	3	0	1
OG0001003	0	0	0	4	24	5	7	2	7	19	5	20	15	6	29	17	5	0	0	0	0	4	0	0	0	0	0	0	0	0	0	0	0	0	0	0	0	0	0	0	0	0	0	0	0	0	0	0	0
OG0001004	0	0	0	0	0	0	0	0	0	0	0	0	0	0	0	0	0	0	0	0	0	0	0	0	0	0	0	0	0	0	0	0	0	0	0	0	0	0	0	0	0	0	0	0	0	0	0	0	0
OG0001005	3	4	2	2	2	2	2	2	2	2	2	2	2	3	2	3	2	2	1	1	1	2	1	1	1	4	1	6	5	4	3	7	2	0	6	0	3	3	2	2	2	3	4	5	3	3	3	3	5
OG0001006	2	3	4	4	3	3	2	2	2	2	5	5	2	5	2	2	3	2	1	1	1	3	1	1	0	2	1	3	4	3	4	10	3	3	4	1	5	4	4	0	1	4	4	4	5	4	2	2	3
OG0001007	4	7	0	0	0	0	0	0	0	0	0	0	0	0	0	0	0	0	0	0	0	0	1	0	0	0	0	0	5	5	3	2	0	3	5	0	2	1	2	5	1	1	4	2	9	5	3	9	6
OG0001008	3	3	2	0	1	2	2	2	2	2	2	2	1	2	2	2	2	2	2	2	1	2	0	2	2	1	5	4	3	4	4	5	0	0	4	1	5	2	4	0	0	4	4	3	4	4	4	6	4
OG0001009	1	2	2	1	2	3	2	2	2	2	2	1	3	2	2	2	2	5	2	1	2	4	2	2	2	4	1	3	4	4	3	12	3	1	2	1	3	2	3	1	1	3	2	2	4	3	2	3	2
OG0001010	0	0	0	125	1	8	1	0	0	1	6	0	3	0	4	5	12	0	0	0	0	0	0	0	0	0	0	0	0	0	0	0	0	0	0	0	0	0	0	0	0	0	0	0	2	0	0	0	0
OG0001011	4	2	4	1	1	1	1	1	1	1	1	1	1	1	1	1	1	2	1	1	1	1	1	1	1	1	0	1	1	7	3	8	2	2	6	2	4	4	3	1	3	6	4	4	0	1	1	2	1
OG0001012	9	9	4	1	1	1	1	0	1	1	1	2	1	1	2	1	1	1	1	0	1	1	1	3	1	1	1	2	4	6	3	2	1	3	2	1	3	2	2	3	2	2	2	3	6	4	3	4	3
OG0001013	2	2	2	2	3	2	2	2	2	2	3	2	4	2	1	2	2	1	2	2	2	2	1	2	2	2	1	3	4	3	3	4	4	0	4	2	3	3	3	2	2	3	4	4	2	4	2	2	2
OG0001014	3	3	0	2	2	2	2	4	4	3	2	2	3	2	3	3	2	1	1	1	1	2	1	2	1	3	3	3	4	6	4	3	2	0	4	0	2	3	2	1	2	3	4	3	2	2	2	4	3
OG0001015	2	2	0	1	0	1	1	1	2	1	1	0	0	1	1	0	1	1	1	1	1	4	0	0	1	0	2	0	0	10	2	2	0	3	5	0	1	1	1	4	1	1	3	1	5	8	12	5	9
OG0001016	1	1	2	1	1	1	1	0	1	2	1	1	2	1	2	2	1	1	2	1	2	5	3	3	3	2	2	3	1	5	2	3	4	4	6	3	3	3	3	3	2	5	3	4	3	2	2	2	5
OG0001017	2	2	4	5	2	2	2	2	2	2	3	2	2	2	2	2	2	2	2	2	3	2	1	3	2	2	2	4	2	2	2	4	1	5	3	2	2	2	2	2	0	3	2	3	3	4	2	3	4
OG0001018	6	4	1	0	0	0	0	0	0	0	0	0	0	0	0	0	0	1	1	1	2	0	2	2	1	0	4	2	5	11	4	2	0	2	2	0	0	1	0	7	0	2	5	2	12	4	4	6	4
OG0001019	2	4	1	0	1	1	1	1	1	2	1	1	2	1	2	2	1	1	0	0	0	1	1	0	0	0	0	1	2	10	4	7	3	0	8	3	4	4	3	4	3	5	6	7	3	4	3	2	5
OG0001020	1	1	1	1	4	4	4	5	5	3	6	5	4	5	4	4	5	2	2	3	2	5	1	2	2	1	1	10	1	6	3	5	0	0	2	2	2	2	2	2	1	2	2	5	0	1	1	1	1
OG0001021	2	5	1	0	3	7	5	6	6	5	2	5	5	0	6	5	5	2	2	3	3	8	1	3	2	1	4	4	4	6	0	0	0	1	0	0	0	0	0	1	0	0	0	0	2	4	3	5	3
OG0001022	1	1	4	2	1	1	1	1	1	1	1	1	1	1	1	1	1	1	1	2	1	2	1	1	1	2	1	4	7	3	2	1	0	1	2	0	1	1	1	0	1	1	2	1	1	1	1	1	1
OG0001023	1	2	3	2	3	4	3	3	3	2	1	3	3	2	4	3	3	2	3	2	1	3	0	2	3	3	1	3	1	2	3	4	2	2	4	3	3	4	3	3	3	4	3	5	1	1	1	2	2
OG0001024	3	5	2	1	0	1	1	1	1	1	2	8	1	2	1	1	0	1	0	0	0	1	1	0	0	1	1	4	2	5	5	7	3	0	5	3	5	4	4	1	2	5	4	6	3	5	4	4	4
OG0001025	2	5	1	1	2	2	2	2	2	2	2	2	2	2	2	3	2	4	0	0	0	7	1	0	0	3	2	3	1	7	2	3	1	2	5	2	2	2	2	5	0	2	2	2	9	5	3	6	4
OG0001026	1	2	1	3	3	2	2	4	2	2	3	2	2	3	3	2	3	3	1	1	1	9	1	1	1	1	3	2	1	1	1	1	0	0	2	1	1	1	1	1	0	1	1	1	8	2	1	1	1
OG0001027	6	15	3	1	1	2	2	2	3	2	2	1	2	1	2	4	2	3	1	1	1	8	2	0	1	1	1	3	0	14	1	2	0	0	2	1	1	1	1	7	0	1	1	1	2	1	1	11	10
OG0001028	2	1	2	4	3	3	3	4	5	4	2	2	4	2	5	3	2	1	2	1	2	6	2	4	1	5	1	3	2	2	3	2	2	1	4	1	2	2	2	1	1	1	1	2	1	1	1	4	2
OG0001029	4	3	1	2	4	2	2	1	2	5	2	2	3	5	7	12	2	6	2	6	2	4	2	3	5	4	0	1	1	1	1	2	0	1	4	0	1	1	1	2	0	1	1	1	4	2	2	2	1
OG0001030	1	7	3	4	2	2	2	2	2	1	3	2	2	3	2	3	2	3	4	3	4	2	2	1	5	2	3	4	1	1	2	2	1	1	3	2	3	2	2	1	2	2	2	3	1	2	2	1	2
OG0001031	1	2	1	3	2	2	3	2	2	2	3	2	2	2	2	3	2	5	2	2	2	4	1	2	2	2	3	3	2	5	2	4	2	4	2	1	2	2	2	2	2	2	2	2	3	2	2	2	2
OG0001032	3	1	1	1	2	1	1	1	1	1	2	1	3	1	1	2	1	1	1	1	1	1	1	2	1	1	1	7	2	14	4	10	2	3	11	2	5	4	4	1	3	4	4	5	3	1	1	1	1
OG0001033	1	8	3	0	0	0	1	0	0	1	1	2	1	0	0	1	0	1	1	0	1	1	4	0	0	6	0	6	2	13	3	2	2	0	3	1	2	2	2	1	1	2	3	2	9	11	8	7	6
OG0001034	2	3	3	6	2	2	1	2	2	2	5	3	3	3	2	2	6	0	2	3	3	2	1	2	1	1	7	0	1	2	2	1	1	1	2	0	1	0	1	1	1	1	1	5	2	5	3	7	3
OG0001035	0	1	2	1	2	1	1	3	2	2	1	1	1	2	3	2	1	5	2	4	5	6	2	7	1	2	0	5	2	6	3	4	2	6	7	2	3	3	3	1	3	3	4	6	2	1	1	3	1
OG0001036	2	2	2	7	2	2	3	2	2	2	2	2	4	3	2	2	2	2	2	2	2	3	2	2	2	2	3	2	4	2	2	2	1	1	2	1	4	2	2	2	0	2	2	2	3	2	2	2	3
OG0001037	1	3	4	2	1	1	1	2	1	1	2	1	1	1	1	1	1	1	1	1	1	3	1	1	1	1	1	7	2	12	4	9	1	2	9	0	5	4	3	2	1	4	4	8	2	3	1	1	1
OG0001038	2	5	3	1	2	2	2	2	2	2	2	2	2	2	2	2	2	2	2	2	2	2	2	3	2	0	2	2	9	4	2	4	2	2	5	2	2	2	2	2	2	2	2	5	5	2	2	2	2
OG0001039	3	2	1	1	2	2	2	2	2	2	3	1	3	2	2	1	2	2	2	2	3	1	2	2	1	4	2	3	2	6	4	7	2	2	2	2	4	4	4	1	2	4	4	4	1	3	2	3	2
OG0001040	1	2	1	3	1	2	2	9	9	2	2	4	4	1	2	4	4	1	1	0	1	9	0	1	1	24	4	5	1	2	2	2	1	2	4	0	2	2	2	3	1	2	2	3	1	2	1	2	1
OG0001041	1	1	1	2	1	1	1	4	4	2	3	3	2	3	1	3	2	0	2	4	4	4	1	1	1	0	1	1	3	2	2	2	1	0	6	1	2	3	2	1	2	6	3	3	5	24	9	2	4
OG0001042	2	1	4	2	4	2	3	3	3	3	5	3	3	3	3	4	3	2	4	3	3	3	3	3	3	1	2	5	1	2	3	4	3	0	4	0	3	2	3	3	2	3	4	3	7	1	2	2	1
OG0001043	1	1	2	2	5	6	5	4	3	12	7	4	10	4	10	18	5	0	1	1	1	1	1	1	1	1	1	1	1	2	1	0	0	1	3	1	1	1	1	1	0	1	1	1	2	2	1	1	2
OG0001044	1	2	3	1	4	1	3	1	1	2	2	3	1	1	1	3	1	1	1	2	1	2	1	1	1	1	0	3	3	16	6	18	2	0	7	3	6	6	6	2	2	5	7	6	1	1	1	2	1
OG0001045	0	1	2	3	3	2	5	3	3	4	5	4	4	5	8	6	4	4	1	2	1	5	2	1	1	2	1	5	2	13	2	5	0	1	4	1	4	2	4	1	0	3	2	3	2	1	1	1	2
OG0001046	0	1	2	1	1	1	1	2	1	2	3	1	3	2	2	2	1	1	1	1	1	3	1	1	1	1	1	5	1	6	6	16	2	0	9	0	4	4	4	2	3	9	8	8	1	1	1	1	1
OG0001047	0	0	0	164	0	0	0	0	0	0	0	0	0	0	0	0	0	0	0	0	0	0	0	0	0	0	0	0	0	0	0	0	0	0	0	0	0	0	0	0	0	0	0	0	0	0	0	0	0
OG0001048	0	0	0	0	0	0	0	0	0	0	0	0	0	0	0	0	0	0	0	0	0	0	0	0	0	0	0	0	0	0	0	0	0	0	0	0	0	0	0	0	0	0	0	0	0	0	0	0	0
OG0001049	3	6	2	4	2	1	2	2	2	2	3	2	2	2	3	2	2	2	2	2	1	2	5	1	2	4	1	4	2	3	2	6	0	1	2	2	2	2	1	2	2	2	1	4	3	3	3	3	3
OG0001050	4	4	2	1	1	1	1	1	1	1	1	1	1	1	1	2	1	1	1	2	1	1	2	1	3	1	2	4	5	4	2	4	3	4	6	1	3	3	1	2	2	4	2	4	3	3	2	2	4
OG0001051	5	2	2	0	2	2	2	3	3	3	1	2	3	0	4	3	2	1	1	2	1	1	3	1	1	1	2	5	2	3	3	5	3	0	6	3	3	3	3	2	2	3	3	3	1	1	1	1	1
OG0001052	1	1	5	4	1	2	2	1	1	1	3	1	1	4	2	2	2	2	1	1	1	2	2	1	1	2	1	10	3	18	1	7	1	1	7	1	5	2	2	1	1	3	3	7	3	2	1	1	1
OG0001053	2	3	2	1	2	2	2	2	2	2	4	2	2	3	2	2	2	1	2	2	3	2	1	2	2	2	2	2	3	8	3	3	3	1	4	2	2	3	3	2	2	4	3	4	2	3	2	1	2
OG0001054	1	2	1	1	3	1	1	4	1	1	1	1	1	4	2	2	1	3	1	1	1	7	1	1	1	2	1	4	11	8	3	5	0	3	3	0	7	3	3	1	0	2	3	4	7	3	1	4	1
OG0001055	5	10	4	0	2	2	2	2	2	2	0	2	1	3	2	2	2	1	1	0	0	10	4	1	2	2	0	6	4	9	7	0	1	0	0	0	1	1	1	2	0	1	0	0	1	5	5	5	2
OG0001056	5	1	1	7	3	3	3	3	3	2	3	2	3	1	3	3	3	3	0	0	0	2	1	0	0	1	1	4	1	2	2	3	3	9	4	2	2	3	9	3	3	4	5	6	1	1	1	1	1
OG0001057	1	2	1	3	2	2	5	3	2	2	5	2	2	2	3	4	2	1	2	1	1	4	2	1	1	1	2	3	3	2	2	4	1	2	3	1	4	2	2	2	2	2	2	2	7	5	2	3	1
OG0001058	1	2	2	2	2	3	2	2	2	2	1	2	2	1	2	2	2	2	2	2	2	3	2	2	1	2	2	3	5	4	2	4	0	2	4	2	2	2	2	2	1	2	2	3	2	2	2	2	2
OG0001059	2	5	1	2	1	1	2	1	1	1	2	1	1	1	1	1	1	5	1	1	1	2	1	1	1	1	1	2	3	5	2	3	0	1	2	0	2	2	2	1	0	2	2	2	6	4	3	1	5
OG0001060	2	2	3	2	1	1	2	2	2	2	2	2	2	2	2	2	2	2	1	1	1	3	2	1	1	5	3	5	0	3	3	4	2	2	3	1	3	4	3	2	1	6	3	5	3	3	2	4	2
OG0001061	2	1	9	1	3	1	2	1	1	1	5	2	2	2	1	2	1	2	1	1	1	3	1	2	1	1	5	7	0	19	3	5	0	1	4	0	6	1	3	1	0	3	3	3	2	1	1	3	1
OG0001062	0	0	0	163	0	0	0	0	0	0	0	0	0	0	0	0	0	0	0	0	0	0	0	0	0	0	0	0	0	0	0	0	0	0	0	0	0	0	0	0	0	0	0	0	0	0	0	0	0
OG0001063	1	7	7	0	0	0	3	0	0	0	0	0	0	0	0	0	0	0	5	7	10	0	9	0	4	6	2	2	0	15	3	2	1	2	4	0	1	5	1	0	2	4	2	3	4	4	5	3	8
OG0001064	2	3	1	3	1	2	1	1	2	1	1	1	1	1	1	1	1	1	1	1	0	2	1	1	1	1	1	2	2	4	5	5	1	2	10	0	7	5	4	3	0	5	6	4	4	2	2	4	3
OG0001065	2	1	4	0	1	1	1	1	1	1	3	1	1	4	1	1	1	5	6	10	6	3	3	9	8	5	0	11	1	3	1	2	0	0	2	0	2	1	2	1	1	2	2	2	7	1	1	1	0
OG0001066	2	1	2	1	1	1	1	1	1	2	1	21	2	1	2	1	1	2	1	2	1	6	1	2	1	2	1	4	2	2	2	3	2	2	7	2	4	2	2	1	2	2	3	3	1	1	1	3	2
OG0001067	2	2	3	1	2	2	2	2	2	2	3	2	2	2	2	3	2	2	2	1	3	5	2	5	4	1	0	1	6	5	2	3	1	4	2	0	3	2	2	2	1	2	2	3	1	5	2	2	2
OG0001068	1	2	4	1	3	2	2	2	2	2	1	2	3	1	2	2	2	1	2	3	2	3	3	6	1	2	3	9	1	4	2	8	3	1	4	2	3	2	3	2	3	3	3	3	5	5	3	1	1
OG0001069	2	2	4	1	2	3	2	3	3	2	2	2	2	2	2	2	2	2	2	2	2	7	2	1	1	2	4	5	4	9	3	4	0	1	5	1	2	1	2	1	2	2	4	7	3	2	2	3	2
OG0001070	2	4	2	5	1	1	3	1	1	2	0	1	1	8	3	1	1	1	1	2	1	2	1	1	1	1	4	3	6	3	2	4	0	0	2	0	2	2	2	2	0	2	2	4	10	2	2	2	2
OG0001071	1	1	3	3	3	3	3	4	4	2	4	3	4	3	4	5	3	2	2	5	2	5	3	1	2	3	1	9	1	1	2	2	1	2	2	0	1	2	2	2	0	2	2	2	7	3	2	3	1
OG0001072	2	4	2	3	1	2	2	2	2	2	1	3	2	1	2	2	2	2	2	1	2	3	2	1	2	2	1	4	1	7	3	4	2	2	6	3	3	3	3	2	2	3	3	3	3	2	2	2	2
OG0001073	1	3	1	0	2	2	3	2	2	3	1	2	6	3	3	3	4	1	5	2	8	8	1	0	2	1	2	3	1	1	1	1	1	2	3	1	2	2	2	1	2	2	2	2	4	1	1	3	2
OG0001074	3	2	2	4	3	2	2	4	1	2	2	2	3	2	1	2	2	2	2	2	3	2	2	5	2	2	2	2	2	4	2	3	1	2	4	2	2	2	2	2	1	2	2	5	1	4	2	2	3
OG0001075	2	2	1	1	1	1	1	1	1	1	1	1	1	2	1	1	1	1	1	1	1	1	1	1	1	1	0	1	2	4	2	7	0	0	3	0	2	2	2	2	0	2	3	2	14	10	5	5	9
OG0001076	3	4	5	1	2	2	4	2	2	2	3	2	1	2	3	2	2	2	2	2	2	2	4	2	1	2	2	2	3	4	2	2	1	3	2	1	3	2	2	3	1	5	2	4	2	3	2	3	3
OG0001077	0	1	1	1	1	1	1	1	1	1	3	1	1	4	1	1	1	79	1	1	1	3	1	1	1	1	1	1	1	1	1	1	0	1	1	0	1	1	1	1	0	2	1	1	1	4	1	1	1
OG0001078	0	0	0	162	0	0	0	0	0	0	0	0	0	0	0	0	0	0	0	0	0	0	0	0	0	0	0	0	0	0	0	0	0	0	0	0	0	0	0	0	0	0	0	0	0	0	0	0	0
OG0001079	0	0	0	0	0	0	0	0	0	0	17	0	0	15	0	0	0	0	0	0	0	2	0	0	0	0	0	0	0	0	0	0	0	0	0	0	0	0	0	0	0	0	0	0	0	0	0	0	0
OG0001080	0	0	0	0	0	0	0	0	0	0	0	0	0	0	0	0	0	1	0	0	0	0	0	0	0	0	0	0	0	0	0	0	0	0	0	0	0	0	0	0	0	0	0	0	0	0	0	0	0
OG0001081	5	3	1	1	1	1	2	2	2	3	3	2	3	3	3	3	1	1	2	2	2	3	2	3	2	1	1	2	1	2	3	9	2	2	3	2	3	3	3	1	2	3	3	5	1	3	1	2	3
OG0001082	1	2	1	2	1	1	2	1	1	1	1	1	1	2	1	1	1	2	1	1	1	2	1	0	1	1	1	6	6	2	4	11	3	1	11	0	4	5	4	1	0	3	4	5	1	4	1	1	1
OG0001083	2	3	3	3	2	3	2	2	2	2	3	2	2	2	2	2	2	2	3	1	2	3	2	3	1	2	1	2	2	3	2	8	1	3	3	0	2	2	2	2	0	1	2	4	3	2	2	2	3
OG0001084	1	2	0	2	4	4	3	4	4	5	5	4	7	4	5	7	4	2	7	5	4	7	2	0	1	0	7	0	1	17	0	1	0	0	0	0	0	0	0	1	0	0	0	0	0	0	0	0	2
OG0001085	1	1	6	0	3	5	4	5	5	4	5	4	5	7	4	4	4	3	3	2	3	13	4	3	3	7	3	7	3	2	0	0	0	0	0	0	0	0	0	0	0	0	0	0	6	9	4	1	0
OG0001086	1	0	4	1	1	2	3	1	2	2	2	2	2	1	2	2	2	3	7	4	2	2	2	12	7	1	0	4	6	5	3	5	2	2	7	3	5	3	3	1	3	3	4	3	2	2	1	5	1
OG0001087	1	4	3	2	4	4	4	5	4	4	4	4	4	3	4	5	4	4	2	3	2	6	2	2	2	2	3	2	3	2	2	3	1	0	3	0	2	2	2	2	1	2	2	2	1	2	2	3	2
OG0001088	1	3	2	1	2	3	3	4	5	3	6	4	4	5	2	2	4	6	1	1	1	6	2	1	1	0	1	6	0	11	0	0	0	0	0	0	0	0	0	0	0	0	0	0	1	2	1	5	6
OG0001089	2	1	2	0	0	0	0	0	0	0	0	0	0	0	0	0	0	2	0	0	0	0	2	0	0	2	9	2	8	3	7	7	1	0	17	3	7	7	5	0	2	7	6	7	2	3	2	3	1
OG0001090	0	0	0	0	0	0	0	0	0	0	0	0	0	0	0	0	0	161	0	0	0	0	0	0	0	0	0	0	0	0	0	0	0	0	0	0	0	0	0	0	0	0	0	0	0	0	0	0	0
OG0001091	0	0	0	0	0	0	0	0	0	0	0	0	0	0	0	0	0	0	0	0	0	0	0	0	0	0	0	0	0	0	0	0	0	0	0	0	0	0	0	0	0	0	0	0	0	0	0	0	0
OG0001092	2	2	2	2	1	2	2	2	2	2	2	2	2	2	2	4	2	2	2	1	2	2	2	2	2	2	2	3	2	3	3	2	2	2	3	1	3	3	3	2	2	3	3	4	2	3	2	2	1
OG0001093	1	1	3	1	2	1	1	1	1	1	1	1	1	1	1	1	1	2	1	1	1	1	1	1	1	1	0	7	1	1	4	11	3	0	9	2	3	4	3	1	1	4	4	9	2	1	1	1	1
OG0001094	1	2	1	1	1	1	1	1	1	0	1	1	1	1	2	1	1	2	1	1	1	1	1	1	1	1	2	2	1	5	7	10	5	2	9	2	7	6	6	1	3	7	6	8	2	1	1	1	1
OG0001095	2	1	2	2	1	1	1	1	1	1	1	1	2	1	1	1	1	1	1	3	1	1	4	1	1	1	1	4	3	7	2	9	2	3	8	2	4	4	3	2	0	4	3	10	2	3	1	4	1
OG0001096	3	2	1	1	2	2	1	6	6	1	2	1	1	2	1	1	1	1	1	1	1	5	2	1	1	3	3	2	8	7	1	0	0	0	1	0	0	1	0	0	1	1	1	0	4	2	4	3	4
OG0001097	8	5	5	0	1	1	0	1	1	1	2	1	1	1	1	1	1	1	0	0	0	2	2	0	0	1	0	2	6	14	1	3	0	3	1	0	2	0	0	3	0	0	1	1	4	3	4	6	7
OG0001098	1	2	5	8	1	1	1	1	1	1	2	1	2	2	6	2	1	2	1	2	1	13	1	1	1	1	0	1	9	1	1	2	0	2	2	0	3	1	1	1	0	1	1	2	4	4	1	2	1
OG0001099	1	2	3	2	3	2	2	2	2	2	2	2	2	2	3	2	2	2	2	2	2	4	2	2	2	2	3	2	2	2	2	11	1	1	2	1	2	2	2	2	1	2	2	3	2	3	2	2	2
OG0001100	4	14	0	0	0	0	0	0	0	0	0	0	0	0	0	0	0	0	0	0	0	0	0	0	0	0	0	3	32	4	2	3	0	0	5	0	1	1	1	5	0	0	3	1	0	0	0	15	6
OG0001101	0	3	3	0	2	2	2	3	2	2	2	2	2	1	2	3	2	1	1	3	2	3	2	3	1	2	2	5	4	4	4	3	3	2	4	0	1	3	2	2	3	3	3	4	2	5	3	4	3
OG0001102	0	2	1	0	4	4	4	2	2	3	6	3	3	8	3	3	4	6	2	2	1	2	0	1	1	2	0	2	1	6	3	4	2	0	2	2	2	3	2	5	0	1	2	2	6	8	6	11	3
OG0001103	2	2	2	1	2	2	2	4	2	2	2	2	2	2	1	2	2	2	2	4	2	3	2	2	2	2	2	2	1	8	2	3	1	2	2	0	3	2	2	2	2	2	2	2	4	2	2	2	2
OG0001104	2	3	1	2	2	1	2	2	2	2	1	2	2	1	2	2	2	2	2	4	2	1	1	2	2	2	2	1	3	2	3	8	2	3	4	1	3	3	3	1	4	4	4	3	2	3	2	2	2
OG0001105	2	3	3	2	2	2	2	3	2	2	3	2	3	2	2	3	2	2	2	2	2	2	3	2	2	2	2	2	4	3	2	2	2	3	5	2	2	2	2	2	1	2	2	3	3	2	2	4	2
OG0001106	3	11	1	5	1	1	1	2	3	1	2	1	1	1	0	1	2	0	0	0	0	7	1	0	0	3	0	1	0	3	1	3	2	2	2	1	1	2	1	3	1	1	3	1	2	3	3	4	1
OG0001107	3	1	2	2	1	1	1	1	1	1	1	1	1	1	1	1	1	1	1	1	1	2	1	1	1	1	3	9	2	14	3	4	2	1	6	3	3	3	3	2	2	3	3	5	2	2	1	1	1
OG0001108	3	2	1	4	2	3	2	2	2	2	2	2	2	1	3	2	3	2	2	2	2	4	1	2	2	2	3	2	2	5	2	2	1	2	3	2	2	2	2	2	2	4	2	2	5	4	2	4	1
OG0001109	1	5	2	0	1	1	1	1	1	1	3	1	2	5	2	1	1	1	1	5	1	1	3	2	1	4	1	2	2	5	3	7	3	2	6	1	3	3	2	1	2	3	4	3	3	6	1	1	1
OG0001110	0	6	0	1	0	1	0	2	3	0	4	0	0	2	0	0	0	0	5	0	0	0	1	0	2	19	0	0	0	0	0	0	0	0	0	0	0	0	0	0	0	0	0	0	13	0	0	1	12
OG0001111	1	13	1	2	4	4	4	4	3	3	1	4	2	2	4	2	4	4	2	2	2	6	1	3	1	1	3	4	3	4	2	2	1	0	2	3	3	2	3	0	3	3	3	3	8	4	5	2	2
OG0001112	2	2	3	3	3	3	1	2	2	2	2	1	2	2	2	2	2	2	2	2	2	2	2	2	2	2	3	3	4	3	2	2	2	3	2	1	2	2	2	2	0	2	2	2	4	2	2	2	2
OG0001113	6	2	2	2	2	2	2	2	2	2	2	2	2	2	2	2	2	2	2	1	2	2	3	2	2	2	2	10	5	7	2	4	0	2	4	0	3	2	2	1	2	2	3	2	2	1	1	4	2
OG0001114	2	1	2	2	2	4	4	3	3	2	2	2	3	2	3	3	2	2	1	1	1	3	3	2	2	2	1	3	4	4	2	2	0	1	3	2	2	2	2	2	3	3	2	4	2	2	2	5	3
OG0001115	2	1	3	2	1	1	1	1	1	1	1	1	1	1	1	1	1	1	1	1	1	1	1	1	1	1	1	4	1	6	3	11	1	3	14	1	5	3	3	1	1	4	4	3	5	2	1	1	1
OG0001116	1	2	2	3	1	3	1	6	4	2	3	2	2	1	2	2	3	11	8	8	2	1	1	0	1	2	0	2	0	6	1	1	1	0	1	1	1	1	1	6	1	1	1	1	3	5	2	11	4
OG0001117	2	2	3	2	3	2	1	3	2	1	2	2	1	1	1	1	1	2	2	1	1	5	1	1	2	0	2	5	1	6	4	6	1	4	7	2	4	3	5	1	0	4	4	4	1	2	1	1	1
OG0001118	1	1	1	0	6	6	6	6	5	4	2	6	5	5	7	7	6	3	4	2	3	8	2	3	3	2	1	7	0	1	2	3	1	0	7	2	1	1	2	1	1	2	4	1	0	1	0	0	2
OG0001119	1	3	9	1	3	4	2	3	2	3	2	4	2	1	2	5	2	2	3	4	2	2	1	2	2	1	2	8	1	6	2	2	0	0	2	0	1	2	1	1	2	2	2	1	4	5	2	2	2
OG0001120	0	1	0	2	1	1	1	2	2	1	3	1	1	2	1	1	1	1	0	0	0	1	4	0	0	0	0	31	6	3	0	0	0	0	0	0	0	0	0	0	0	0	0	0	1	3	1	2	3
OG0001121	3	1	2	1	2	1	1	3	1	1	1	1	2	1	1	1	1	1	1	1	3	1	1	2	1	1	1	3	1	2	5	11	3	3	10	3	5	4	4	1	4	4	5	8	2	2	1	2	1
OG0001122	2	2	3	3	2	2	2	2	2	2	5	2	2	4	2	4	2	2	2	2	2	3	2	2	2	2	2	3	2	3	2	2	1	3	2	2	2	2	2	2	2	2	2	2	2	2	2	2	1
OG0001123	7	5	0	0	0	0	0	0	0	0	0	0	0	0	0	0	0	0	0	0	0	0	0	0	0	0	2	0	7	12	9	2	2	0	1	2	4	4	4	1	1	3	3	7	2	5	4	2	2
OG0001124	1	3	3	1	2	1	1	6	4	2	1	1	2	1	2	2	1	5	1	2	1	4	1	1	1	1	1	4	1	1	11	1	2	1	8	3	4	3	3	1	4	7	4	8	1	1	1	1	1
OG0001125	3	2	1	1	1	1	1	1	1	1	0	0	1	0	1	1	1	1	0	0	0	0	1	1	0	1	0	1	7	12	5	21	2	1	6	1	5	3	4	2	3	4	5	8	4	2	2	2	2
OG0001126	2	2	2	0	3	2	2	3	2	2	3	2	3	2	3	2	2	5	2	2	3	2	2	2	2	2	2	2	5	7	2	2	2	2	5	1	3	2	2	2	2	2	2	2	2	2	2	2	1
OG0001127	4	3	3	2	2	2	3	2	2	2	2	2	2	2	2	2	2	3	1	2	1	2	1	1	1	2	1	2	4	5	3	9	1	4	3	2	3	3	3	1	1	3	3	5	2	2	2	2	3
OG0001128	2	3	3	2	2	4	2	2	2	2	2	2	2	2	2	2	2	2	2	1	3	2	2	2	2	2	5	2	4	2	2	0	0	2	3	0	2	2	2	2	1	2	2	3	4	3	1	2	1
OG0001129	1	1	2	2	3	1	4	2	3	3	1	3	1	2	1	2	1	0	1	1	1	1	2	1	0	1	1	4	0	1	8	9	9	2	14	2	7	5	7	5	4	6	9	10	0	1	0	1	1
OG0001130	1	1	3	1	4	3	3	9	5	3	4	3	3	3	4	3	3	2	1	1	0	13	1	2	2	1	1	6	1	3	1	1	1	3	3	1	1	1	1	1	0	1	1	1	1	1	1	2	3
OG0001131	1	5	2	0	0	0	1	1	1	2	0	0	2	0	2	2	0	1	0	0	0	1	1	0	0	0	2	1	3	9	6	5	3	3	7	1	3	3	3	2	1	4	5	6	4	5	2	6	3
OG0001132	1	2	1	1	3	2	1	1	1	1	1	1	1	1	1	1	1	1	1	1	1	1	1	1	1	1	1	7	3	26	4	18	1	1	5	1	3	3	4	1	1	3	3	8	2	1	1	1	0
OG0001133	1	1	1	4	1	2	1	1	3	1	4	1	1	1	1	2	1	1	1	3	1	6	1	1	1	1	1	2	1	4	6	6	4	3	7	3	5	5	5	2	3	5	6	8	1	1	1	1	1
OG0001134	0	22	0	0	0	0	0	4	1	0	0	0	0	17	0	0	0	56	0	0	0	0	0	0	0	0	0	0	1	0	0	0	1	0	0	0	0	0	0	0	0	0	1	0	28	16	0	2	0
OG0001135	0	0	0	11	0	0	0	2	0	0	11	0	0	3	0	0	0	0	0	0	0	73	0	0	0	0	0	0	0	2	0	0	0	0	0	0	0	0	0	1	0	0	0	0	3	0	0	3	0
OG0001136	0	0	0	0	0	0	0	0	0	0	0	0	0	0	0	0	0	0	0	0	0	0	0	0	0	0	0	0	0	0	0	0	0	0	0	0	0	0	0	0	0	0	0	0	0	0	0	0	0
OG0001137	1	1	5	1	2	2	2	3	3	2	2	2	2	2	2	2	2	5	1	1	1	4	1	2	1	1	0	2	2	1	4	2	0	1	6	0	3	2	3	1	0	4	3	5	1	1	1	2	1
OG0001138	1	1	3	1	1	1	1	1	1	1	3	1	1	3	2	1	1	1	1	1	1	1	0	5	1	2	4	1	1	6	1	2	1	1	1	0	1	1	1	1	0	1	1	3	1	2	1	4	33
OG0001139	1	2	1	2	8	6	6	3	3	2	1	9	3	3	4	3	6	0	2	1	2	19	1	1	2	1	0	1	0	1	6	3	2	0	6	1	3	2	3	1	2	3	3	4	2	1	1	1	2
OG0001140	7	1	1	5	4	3	4	2	2	2	2	4	2	3	2	2	3	1	2	2	2	7	1	2	2	2	2	3	2	1	3	2	1	1	7	1	2	3	3	3	2	4	2	5	0	1	1	4	2
OG0001141	1	1	0	1	2	3	2	7	7	2	2	2	2	3	2	2	2	3	1	4	2	8	16	1	1	0	3	0	2	4	3	3	1	0	2	1	3	2	2	0	0	2	3	4	3	1	1	1	1
OG0001142	2	0	5	0	2	3	4	4	4	4	6	3	4	3	3	5	4	0	0	0	0	2	1	2	0	5	5	1	4	11	0	0	0	0	0	0	0	0	0	0	0	0	0	0	0	0	5	4	2
OG0001143	2	1	3	1	2	2	2	3	2	2	2	2	2	2	2	2	2	2	2	1	2	2	1	2	2	2	4	8	7	9	2	2	1	5	4	0	3	1	2	3	1	2	3	3	1	1	2	3	1
OG0001144	2	1	2	1	3	3	4	3	3	5	3	3	4	6	8	2	3	3	1	2	1	8	1	1	1	5	0	6	1	6	2	5	2	3	5	0	2	2	2	0	2	2	2	3	1	1	1	1	1
OG0001145	1	2	3	1	1	1	2	1	1	3	2	1	3	1	2	5	3	1	1	3	1	3	1	2	1	1	4	5	2	6	15	6	1	4	7	1	2	3	2	1	0	3	3	3	2	1	1	2	3
OG0001146	1	1	2	1	1	1	1	1	1	1	1	2	1	1	1	1	1	1	1	1	1	3	0	1	1	1	2	5	0	14	4	4	2	1	6	4	5	4	4	1	2	5	4	22	1	1	1	3	1
OG0001147	3	1	2	1	2	1	1	1	1	1	1	1	1	1	2	1	1	2	1	1	1	1	1	1	1	1	1	3	7	6	3	7	2	0	5	2	3	3	3	1	2	3	3	13	3	2	1	2	1
OG0001148	0	2	1	0	0	0	0	0	0	0	0	0	0	0	0	0	0	0	0	0	0	0	0	1	0	0	0	1	0	0	0	0	0	0	0	0	0	0	0	0	0	0	0	0	0	0	0	0	0
OG0001149	0	1	3	0	2	1	1	1	1	1	2	1	2	2	0	1	1	1	1	1	1	2	2	1	1	1	1	3	2	44	2	2	1	1	4	1	2	1	2	2	0	2	3	3	4	1	1	2	1
OG0001150	0	0	0	0	0	0	0	0	0	0	0	0	0	0	0	0	0	0	0	0	0	0	0	0	0	0	0	0	0	0	3	8	3	0	94	1	2	3	2	0	2	3	30	5	0	0	0	0	0
OG0001151	2	2	2	1	2	2	2	3	2	2	2	2	2	2	2	3	2	2	2	2	2	2	2	2	2	2	2	2	3	6	2	6	0	2	2	2	2	2	2	2	0	3	2	2	2	2	2	2	2
OG0001152	2	3	6	2	2	2	1	4	4	2	1	4	2	1	2	2	2	2	1	1	1	9	3	1	1	1	5	6	9	9	3	2	2	0	3	0	4	3	2	1	1	3	3	3	5	2	2	0	5
OG0001153	2	1	3	3	3	1	2	2	1	3	2	1	2	2	0	2	2	1	2	2	3	2	1	2	2	1	1	8	4	4	2	3	2	1	7	2	2	2	2	1	2	2	2	5	1	1	1	12	1
OG0001154	2	1	3	0	1	2	2	1	1	1	3	1	1	1	1	1	1	1	1	1	1	1	2	2	1	1	3	5	2	13	4	15	1	1	7	4	6	2	4	1	3	3	4	11	1	2	1	1	1
OG0001155	3	2	2	5	2	2	2	2	2	2	5	2	3	3	3	2	2	2	2	1	2	3	2	3	2	3	1	2	5	2	2	1	0	1	2	1	1	2	1	4	0	9	1	2	3	2	2	2	2
OG0001156	1	1	1	1	1	1	1	1	1	1	1	1	1	1	1	2	1	1	1	1	1	3	1	1	1	1	1	5	3	13	7	11	1	2	13	1	6	3	7	2	0	5	6	6	1	1	1	3	1
OG0001157	3	2	4	1	2	2	3	2	2	2	3	2	2	2	2	2	2	1	2	1	1	2	2	3	1	2	4	2	2	3	3	3	2	0	2	1	3	2	3	2	3	3	3	4	2	2	4	2	2
OG0001158	2	2	4	2	3	2	2	2	2	2	5	2	2	2	3	2	2	2	1	1	1	3	1	1	1	1	3	3	3	5	2	2	2	2	3	0	2	2	2	4	1	3	2	2	2	2	2	2	2
OG0001159	2	6	4	0	3	4	3	2	2	2	2	3	3	1	2	3	3	1	3	3	2	2	4	3	2	3	1	16	0	1	2	1	1	0	3	0	1	1	1	0	0	0	2	0	2	2	2	2	4
OG0001160	0	2	0	0	0	2	0	0	0	0	0	0	0	0	0	0	0	16	1	0	0	5	0	0	0	1	0	0	4	10	3	2	0	0	2	0	2	1	2	6	0	1	5	6	0	20	15	7	2
OG0001161	0	2	3	4	2	2	2	2	2	2	3	2	2	2	2	2	2	2	2	1	1	3	1	3	1	2	0	4	2	4	3	7	0	0	3	0	2	4	2	2	1	4	3	3	2	2	2	2	2
OG0001162	0	2	2	3	2	2	2	2	2	1	2	2	2	3	2	2	2	5	2	7	1	2	2	4	2	2	2	2	3	2	2	3	1	0	2	0	2	2	2	2	0	2	2	2	2	3	2	2	2
OG0001163	11	4	0	0	0	0	0	0	0	0	0	0	0	0	0	0	0	1	1	1	2	0	1	3	0	0	0	0	4	10	3	8	1	1	5	1	3	3	3	4	1	3	4	4	3	4	3	3	4
OG0001164	4	2	3	1	2	2	2	2	2	2	2	2	3	3	2	3	2	1	2	2	1	2	1	2	2	2	1	2	4	6	2	4	1	1	3	1	1	3	1	2	1	2	2	5	5	2	3	3	2
OG0001165	2	2	2	1	2	2	2	4	2	2	2	2	2	2	2	3	2	2	2	2	2	4	1	3	2	2	3	2	1	2	2	3	1	0	4	1	2	2	2	1	1	3	2	2	4	3	2	3	2
OG0001166	2	8	4	2	7	1	8	3	3	4	4	2	4	4	5	4	8	0	0	0	0	21	2	0	0	1	0	7	3	1	0	0	0	0	0	0	0	0	0	0	0	0	0	0	0	0	0	2	6
OG0001167	1	2	2	1	2	1	1	1	1	1	2	1	1	2	1	3	1	2	1	2	1	2	0	1	1	1	1	3	2	15	2	15	1	2	3	0	4	2	3	3	0	2	2	17	3	1	1	1	1
OG0001168	1	2	2	2	1	1	1	1	1	1	1	1	1	1	1	3	1	4	1	1	1	2	1	1	1	1	2	7	1	10	4	16	1	0	7	1	4	3	5	1	2	4	4	5	4	1	1	1	1
OG0001169	2	3	2	2	2	2	3	3	2	3	3	2	2	2	2	3	2	2	2	2	3	2	3	4	2	2	3	2	2	2	2	2	1	3	3	0	2	2	2	2	1	2	2	3	2	3	2	2	3
OG0001170	2	1	1	2	1	1	1	1	1	1	1	1	1	13	1	1	1	1	1	1	1	2	2	2	1	1	1	3	1	10	2	11	0	5	5	1	2	2	2	1	2	2	2	11	2	1	1	1	3
OG0001171	1	1	3	2	1	1	1	1	1	1	1	1	1	1	1	1	1	1	1	1	1	5	1	3	1	1	1	2	2	8	4	4	2	3	6	2	3	3	3	1	5	6	3	6	3	3	1	3	2
OG0001172	3	1	3	3	1	2	1	1	1	2	2	2	2	3	2	2	6	1	1	1	1	2	2	1	1	1	1	9	1	11	2	5	0	0	4	0	3	1	2	1	0	3	2	2	2	1	1	1	1
OG0001173	1	1	3	4	4	2	4	3	3	5	3	3	5	4	5	6	4	1	1	1	2	4	1	1	1	1	3	2	1	3	2	2	1	1	6	2	3	2	3	1	1	2	2	6	1	1	1	1	1
OG0001174	0	0	0	0	7	8	11	8	7	17	1	6	14	3	46	13	4	0	0	0	0	9	0	0	0	0	0	0	0	0	0	0	0	0	0	0	0	0	0	0	0	0	0	0	0	0	0	0	0
OG0001175	0	0	0	0	0	2	16	19	7	6	1	1	13	2	6	6	2	1	19	14	21	1	0	12	5	0	0	0	0	0	0	0	0	0	0	0	0	0	0	0	0	0	0	0	0	0	0	0	0
OG0001176	0	0	0	0	0	0	0	0	0	0	0	0	0	0	0	0	0	0	0	0	0	0	0	0	0	0	153	0	0	0	0	0	0	0	0	0	0	0	0	0	0	0	0	0	0	0	0	0	0
OG0001177	3	4	2	1	1	1	1	1	1	1	3	4	1	2	1	1	1	4	1	4	1	1	1	3	1	2	1	3	4	3	1	1	1	3	2	1	1	1	2	1	1	1	1	1	4	3	3	5	2
OG0001178	2	5	2	2	1	2	2	3	2	2	2	2	2	2	2	2	2	1	2	2	2	2	2	2	2	2	2	3	2	2	2	2	1	3	2	1	2	2	2	2	0	2	1	2	2	3	2	2	4
OG0001179	1	1	2	1	1	1	2	1	1	1	1	1	1	1	1	1	1	1	1	1	1	5	1	1	1	1	1	3	1	17	3	5	1	3	3	1	2	4	2	1	3	3	3	11	1	1	1	5	2
OG0001180	1	1	17	4	2	5	3	2	2	3	4	2	3	4	3	3	4	2	5	4	5	8	3	1	3	9	1	3	0	1	1	2	1	0	4	0	1	1	1	0	1	1	1	1	1	2	1	1	1
OG0001181	3	2	1	2	3	1	3	1	1	2	2	2	2	2	2	2	1	1	1	2	1	1	1	1	1	1	2	2	1	5	2	6	2	1	4	0	2	3	3	1	0	3	3	6	4	2	2	2	2
OG0001182	2	5	2	1	2	3	2	2	2	2	3	2	4	2	2	2	2	3	1	1	1	2	2	2	2	4	1	2	2	2	2	3	2	2	2	0	2	2	2	2	1	2	2	2	4	2	2	2	2
OG0001183	2	1	1	2	1	1	1	1	1	1	1	1	1	1	3	1	1	1	1	1	1	2	1	1	1	1	1	4	1	18	3	10	2	4	8	3	4	2	3	1	3	3	3	8	2	1	1	2	1
OG0001184	2	2	2	3	2	2	1	2	2	2	3	2	4	2	2	2	2	0	2	2	2	2	2	2	2	2	4	4	1	3	3	3	0	1	8	1	4	4	4	1	2	4	4	4	2	2	2	2	2
OG0001185	1	3	4	2	2	2	2	2	2	0	3	1	1	3	3	2	1	5	1	3	0	2	2	2	1	2	1	7	1	40	2	2	2	0	3	1	3	2	2	0	1	2	2	2	0	0	1	3	1
OG0001186	1	3	1	0	1	3	2	1	2	2	3	2	2	1	2	2	2	2	1	0	1	2	1	0	1	2	1	2	2	8	4	5	3	3	5	2	3	3	3	3	1	3	4	6	7	3	3	3	2
OG0001187	1	1	1	1	1	1	1	1	1	1	1	24	1	1	2	0	1	1	1	1	1	1	2	2	1	1	2	3	1	23	3	5	1	1	4	2	2	2	2	1	0	2	3	2	2	2	2	3	1
OG0001188	0	0	0	3	3	7	7	6	4	5	5	4	5	7	10	6	5	0	0	0	0	8	0	0	0	0	0	0	7	10	1	0	0	0	6	0	0	0	0	0	0	6	3	2	0	0	2	1	7
OG0001189	0	0	0	0	1	0	0	0	0	0	0	0	0	0	0	0	0	1	0	0	0	32	0	0	0	0	0	0	3	0	1	0	0	0	0	0	0	0	0	0	0	0	0	0	106	0	0	2	1
OG0001190	2	2	3	2	2	2	2	3	2	2	4	2	2	2	2	2	2	2	2	2	2	2	1	2	2	2	2	2	3	2	2	3	1	1	2	1	2	1	1	2	1	2	1	2	3	2	2	2	2
OG0001191	6	2	4	0	1	1	1	1	1	1	1	1	1	1	1	1	1	1	2	1	1	1	1	5	1	2	1	3	3	5	3	11	0	2	1	1	3	3	3	2	2	3	3	4	4	2	2	2	2
OG0001192	2	2	2	2	2	3	2	2	2	2	2	2	2	2	2	2	2	2	2	2	2	2	2	2	2	2	2	2	3	2	2	1	1	2	3	0	1	2	2	2	2	2	2	2	3	3	2	2	2
OG0001193	1	1	2	0	1	1	1	1	1	1	0	70	1	1	1	1	1	1	1	3	1	1	3	1	1	1	1	1	1	3	1	1	1	1	3	1	2	0	1	1	1	1	1	1	1	1	1	0	1
OG0001194	2	2	2	1	2	2	2	2	2	2	2	2	5	2	3	3	2	1	1	1	2	1	3	2	2	2	0	4	3	4	2	2	2	0	3	2	2	2	2	3	1	3	2	6	2	2	3	3	2
OG0001195	2	3	2	1	2	2	2	2	1	2	1	2	2	2	2	2	2	1	2	2	2	1	2	2	2	1	1	2	0	3	3	4	3	2	7	3	4	4	4	1	2	3	4	5	2	2	2	2	2
OG0001196	3	4	1	1	1	1	2	1	1	1	1	1	1	1	1	1	2	3	1	1	2	1	1	1	1	1	3	4	4	10	3	3	4	2	3	0	2	3	2	0	3	3	3	3	1	0	2	2	3
OG0001197	1	2	3	0	1	1	1	2	1	1	3	1	2	2	1	2	1	1	1	1	1	1	3	2	1	2	0	5	4	3	3	4	1	2	6	1	6	4	4	2	3	5	6	6	1	1	2	2	2
OG0001198	1	2	2	2	1	2	2	2	2	2	2	2	2	2	2	2	2	1	1	1	1	5	2	2	2	3	2	2	5	2	2	2	2	4	2	2	1	2	2	2	1	2	2	2	2	3	2	2	2
OG0001199	1	3	0	0	0	0	0	0	0	0	0	0	0	0	0	0	0	0	0	0	0	0	0	0	0	0	0	0	4	8	3	3	2	0	3	0	3	3	3	2	1	3	4	4	9	28	6	4	5
OG0001200	1	1	0	2	1	1	1	4	2	2	2	1	2	2	2	3	2	2	1	1	1	2	1	1	1	3	2	2	6	6	5	1	1	1	9	1	1	3	1	1	1	3	2	5	2	17	4	1	3
OG0001201	2	2	1	3	2	2	2	4	2	2	2	2	2	3	5	2	2	2	2	2	2	2	2	2	2	2	2	2	3	2	2	3	0	2	4	0	2	2	1	2	1	3	2	2	2	2	2	1	1
OG0001202	1	4	10	1	1	1	1	1	1	1	2	2	1	2	2	1	3	2	1	1	1	2	1	1	1	1	3	1	5	1	1	1	0	2	1	1	1	1	1	2	0	2	1	1	8	3	2	1	2
OG0001203	2	2	2	2	2	2	2	2	1	2	2	1	2	3	2	1	2	2	2	2	2	2	2	2	2	2	2	3	3	3	3	5	2	2	4	2	2	2	2	2	2	2	3	3	3	2	2	2	2
OG0001204	2	2	3	1	3	2	2	2	2	2	2	2	2	2	2	2	2	4	1	0	1	2	2	1	1	2	2	4	2	6	2	2	1	2	5	0	2	2	2	2	1	4	2	3	3	5	3	2	6
OG0001205	2	7	0	0	0	0	0	0	0	0	0	0	0	0	0	0	0	0	4	4	2	0	0	2	6	0	0	0	14	2	3	1	1	0	2	0	1	0	1	5	0	1	3	1	9	5	2	7	4
OG0001206	2	1	3	1	0	1	1	1	1	1	2	1	1	2	3	1	1	2	1	1	1	3	1	0	1	1	2	4	1	1	4	23	1	1	8	0	3	2	3	1	2	4	4	4	2	1	1	1	1
OG0001207	1	3	2	1	1	2	2	2	2	2	2	1	0	2	2	2	1	3	2	2	2	3	1	2	3	2	1	2	2	3	3	5	1	3	3	2	2	2	2	1	0	2	3	2	5	2	5	2	2
OG0001208	3	1	2	2	1	2	2	2	2	1	2	2	1	2	2	3	2	2	2	2	3	2	2	2	2	2	1	3	2	2	2	2	3	3	4	2	2	2	2	2	2	2	3	2	3	3	2	2	2
OG0001209	3	2	5	3	5	2	2	2	1	2	3	2	3	3	2	2	2	0	2	2	2	7	2	5	2	1	7	1	1	1	1	1	0	0	2	0	1	2	1	4	0	2	1	2	2	3	2	2	2
OG0001210	1	1	1	2	2	1	1	2	1	1	0	1	1	1	1	1	1	6	1	1	1	1	1	1	1	1	2	3	1	14	3	7	1	2	10	3	3	3	4	1	1	3	3	3	5	1	1	1	1
OG0001211	1	1	1	1	1	1	2	1	1	2	2	1	2	2	1	1	1	1	1	1	1	11	1	1	1	1	2	4	4	16	3	3	1	1	4	1	4	3	3	1	2	7	3	5	2	1	1	1	0
OG0001212	1	1	4	1	3	2	1	3	1	1	2	1	1	5	1	4	1	1	1	1	1	1	1	1	1	1	1	2	3	1	3	8	1	1	8	2	2	4	2	1	3	5	3	14	3	1	1	1	1
OG0001213	0	5	11	2	0	4	4	3	1	0	7	4	1	4	3	1	5	0	1	1	1	4	0	8	0	11	1	2	0	0	4	3	5	0	11	1	1	4	1	1	2	4	4	3	0	4	2	0	0
OG0001214	0	8	1	1	1	1	1	1	1	1	1	1	1	1	1	1	1	0	1	1	1	1	1	1	1	1	0	3	1	0	0	0	0	0	0	0	0	0	0	0	0	0	0	0	7	5	5	0	7
OG0001215	0	0	1	2	2	2	1	3	1	1	1	1	1	1	1	1	1	0	1	1	1	2	1	7	1	1	0	1	1	4	1	1	0	1	1	1	1	1	1	1	0	1	1	1	3	1	1	3	3
OG0001216	2	2	4	2	2	2	2	2	2	2	3	2	2	2	2	2	2	2	1	2	1	4	2	1	1	2	3	2	3	3	2	3	0	1	3	0	2	2	2	2	1	2	3	2	3	3	2	3	1
OG0001217	3	2	3	0	1	1	1	1	1	1	1	1	1	1	1	1	1	1	1	1	1	1	1	1	1	1	1	3	3	2	2	4	1	0	2	0	1	1	1	1	0	1	1	1	4	10	2	2	1
OG0001218	2	2	2	1	3	2	4	3	3	3	4	3	3	2	3	2	2	1	1	0	1	3	3	2	1	1	1	3	2	5	3	2	3	4	4	3	2	2	3	2	2	3	3	3	2	2	2	3	2
OG0001219	2	1	1	0	4	3	3	6	3	3	4	3	3	5	4	4	3	4	1	1	1	3	1	1	1	1	2	2	1	1	3	4	1	1	7	1	2	2	1	2	2	2	3	3	3	1	1	2	2
OG0001220	2	2	3	2	1	1	1	1	1	1	3	1	1	1	1	1	1	1	1	3	1	1	1	0	1	1	3	2	2	6	2	4	2	4	5	0	2	2	2	3	1	2	2	3	3	4	3	0	2
OG0001221	2	2	2	3	2	2	2	2	2	2	2	2	2	2	2	2	2	2	2	2	2	2	1	2	2	2	2	2	3	7	2	2	2	2	2	1	1	2	2	2	2	2	1	2	3	2	2	3	1
OG0001222	2	7	0	1	0	0	0	0	0	0	1	0	0	1	0	0	0	2	1	0	0	1	0	1	2	0	2	0	3	2	6	11	4	2	10	3	3	4	5	3	3	4	6	10	0	1	0	5	4
OG0001223	2	3	3	2	1	1	1	2	2	1	1	1	1	1	2	2	1	2	2	2	2	3	3	2	1	2	2	3	4	11	2	6	1	5	2	1	2	3	2	2	1	2	2	2	3	3	1	2	2
OG0001224	2	3	2	1	2	3	3	2	2	1	3	2	2	4	2	2	2	2	1	1	2	2	3	1	2	2	2	2	4	3	2	3	1	2	2	2	2	2	2	3	1	2	2	2	3	2	2	2	1
OG0001225	1	3	3	2	2	2	1	3	2	2	3	2	3	2	2	2	2	2	1	0	1	2	2	2	2	2	2	4	6	3	2	1	1	3	2	0	1	2	2	2	2	3	2	2	3	2	1	1	1
OG0001226	0	1	3	1	5	4	4	3	3	3	3	3	4	1	4	4	4	5	1	1	1	1	2	3	2	11	0	8	0	6	3	2	2	0	4	2	3	2	3	2	2	3	2	9	2	2	2	4	2
OG0001227	0	1	1	1	5	2	2	7	8	4	3	2	4	2	3	5	2	1	0	0	0	7	2	4	0	11	1	1	4	5	1	3	1	0	9	0	1	1	1	1	0	1	3	1	1	1	2	1	1
OG0001228	0	0	0	0	0	0	0	0	0	0	0	109	0	0	0	0	0	21	0	0	0	0	0	0	0	0	0	0	0	0	0	0	0	0	7	0	0	0	0	0	0	0	0	0	0	3	0	0	0
OG0001229	2	2	2	0	2	2	2	2	2	1	3	2	2	1	2	3	2	2	2	2	2	2	2	1	2	2	2	2	8	2	1	3	2	2	3	0	1	2	1	2	1	2	2	5	1	2	2	3	2
OG0001230	2	4	2	4	2	2	4	2	6	2	3	2	2	2	2	2	2	1	2	2	2	2	3	1	2	2	1	5	1	4	2	2	1	2	5	0	1	2	1	1	0	2	3	4	3	4	2	2	2
OG0001231	7	3	1	1	1	1	1	1	1	1	2	1	1	2	1	2	1	0	1	1	1	1	1	0	1	2	1	1	2	1	3	3	1	0	3	0	2	3	2	1	0	2	3	4	2	3	2	2	16
OG0001232	2	1	2	0	1	1	1	1	1	1	1	1	1	1	1	1	1	1	1	1	1	2	2	2	1	1	1	2	6	5	4	4	3	1	8	1	5	4	4	1	1	4	3	4	5	8	4	2	4
OG0001233	1	4	1	1	5	1	1	1	1	1	2	1	1	1	1	4	1	1	2	2	2	2	1	1	1	1	3	3	1	4	3	8	1	3	4	2	12	5	2	1	2	5	2	8	1	1	1	1	1
OG0001234	8	5	1	1	2	1	1	1	1	1	1	1	1	1	1	1	1	1	1	1	1	1	1	1	1	0	1	2	0	3	5	5	4	1	7	3	3	4	4	0	2	4	5	3	0	2	2	2	5
OG0001235	2	2	5	1	1	1	1	1	1	2	1	1	1	1	1	1	1	2	1	3	1	1	1	0	1	1	2	10	2	10	3	9	0	1	13	0	4	2	4	0	0	4	2	3	2	1	1	1	2
OG0001236	1	1	5	1	2	3	3	3	3	3	5	3	3	4	3	4	3	1	3	8	4	6	1	1	1	1	3	2	2	2	3	2	0	2	3	0	3	1	2	2	1	2	2	3	2	1	1	2	2
OG0001237	4	4	2	2	2	2	3	5	5	3	3	4	3	2	2	3	2	2	1	1	2	3	1	1	1	2	2	4	3	1	2	2	1	1	3	0	2	2	1	1	0	3	1	2	1	1	2	1	2
OG0001238	2	1	3	0	2	2	1	3	3	2	3	2	2	4	2	4	2	2	2	1	3	2	1	2	2	5	3	2	1	1	2	2	1	4	2	0	1	2	1	1	3	3	2	4	3	1	1	2	1
OG0001239	2	2	2	2	2	1	1	1	1	1	1	2	1	0	1	1	1	1	1	1	1	1	1	1	0	1	13	5	0	6	3	5	0	0	6	3	4	3	3	1	3	4	3	3	6	2	3	7	1
OG0001240	3	6	5	1	3	2	2	2	2	3	1	2	2	1	3	2	2	2	2	2	2	5	2	2	2	5	3	5	2	6	2	1	1	1	3	1	1	1	1	2	1	1	1	3	3	2	2	2	2
OG0001241	1	2	5	1	1	2	2	2	2	3	3	2	2	4	3	4	2	3	2	2	2	3	2	2	2	3	1	2	2	4	2	2	0	1	1	0	2	0	2	3	1	1	2	1	8	2	2	2	1
OG0001242	1	1	3	3	2	1	1	1	1	1	1	1	1	1	1	1	1	6	3	2	6	1	1	2	1	8	2	2	1	2	2	3	0	1	3	0	2	2	1	1	0	2	2	1	2	3	2	4	2
OG0001243	1	2	3	4	2	2	2	1	2	2	4	2	2	3	2	2	2	2	1	0	2	2	3	1	1	2	2	4	3	2	2	2	1	2	5	0	2	2	1	2	1	2	1	4	2	3	2	2	2
OG0001244	3	1	1	2	1	1	1	4	1	1	1	1	1	1	1	2	1	1	1	2	1	7	1	1	1	1	1	6	3	6	3	13	2	1	6	2	4	3	3	2	1	3	3	4	1	1	1	3	1
OG0001245	0	0	0	0	0	0	0	0	0	0	0	0	0	0	0	0	0	0	0	0	0	0	0	0	0	0	0	0	0	1	118	7	3	0	4	0	2	0	2	0	0	0	10	1	0	0	0	0	0
OG0001246	2	2	2	1	3	2	3	1	1	1	0	4	1	0	3	1	3	1	1	2	1	1	1	1	1	1	2	5	1	1	4	5	4	4	7	1	4	3	4	1	0	6	4	4	1	1	1	1	1
OG0001247	2	4	2	2	2	2	2	2	2	1	2	2	2	2	2	3	2	2	1	1	1	3	2	1	1	2	2	2	3	2	2	2	2	3	4	1	2	2	2	2	0	2	2	2	3	2	2	1	3
OG0001248	1	2	3	3	2	2	2	2	2	2	2	2	2	2	2	2	2	1	1	1	1	2	1	1	1	1	1	7	1	12	3	5	0	2	5	2	3	3	3	1	2	4	3	3	1	1	1	1	1
OG0001249	2	2	2	0	3	2	2	2	2	2	3	2	1	3	2	4	3	2	1	1	2	3	3	2	2	2	2	2	3	2	2	7	1	1	2	1	2	2	2	2	1	2	2	2	5	2	2	2	2
OG0001250	2	2	7	1	2	2	2	9	9	2	4	2	2	1	2	2	1	1	2	3	4	5	6	2	3	4	1	1	3	2	3	2	0	0	1	1	3	3	4	0	2	3	1	3	2	1	1	1	4
OG0001251	3	2	3	1	2	2	2	2	2	2	3	2	2	2	2	3	3	2	2	2	2	2	1	2	2	2	2	2	2	3	2	2	1	2	2	1	2	2	2	2	2	2	2	2	2	3	1	2	2
OG0001252	1	3	1	3	1	1	1	1	1	1	1	1	1	1	1	1	1	1	1	3	1	2	3	1	1	3	1	2	3	11	2	5	0	2	2	1	2	2	2	2	1	2	2	2	2	2	2	3	2
OG0001253	1	10	2	1	1	1	1	1	1	1	1	1	1	1	1	1	1	1	1	1	1	2	1	1	2	2	0	2	2	5	3	2	3	1	4	0	1	2	1	1	2	4	2	5	5	8	2	8	3
OG0001254	5	7	8	0	1	1	1	1	1	1	1	1	1	1	1	1	1	1	1	1	1	1	1	1	1	1	1	2	3	3	0	0	0	0	0	0	0	0	0	0	0	0	0	0	0	0	1	4	16
OG0001255	1	3	2	2	1	1	1	2	1	1	2	1	1	1	0	3	1	1	1	1	1	2	1	1	1	1	1	6	0	8	6	8	0	3	6	2	5	4	3	1	2	4	4	5	2	1	1	2	2
OG0001256	1	1	1	0	1	1	2	1	1	1	1	1	1	2	1	2	1	1	1	2	1	10	1	1	1	1	3	5	1	10	3	5	0	1	7	2	3	3	3	1	3	4	3	6	1	1	1	1	2
OG0001257	1	1	3	0	1	1	1	1	1	1	2	1	1	1	1	1	3	1	1	1	1	1	1	1	1	1	11	5	0	1	2	3	1	2	5	2	2	2	2	1	2	2	2	2	3	2	2	1	1
OG0001258	0	51	0	0	0	0	0	0	0	0	1	0	0	8	0	0	0	0	0	0	0	0	0	0	0	0	0	0	0	5	0	0	0	0	0	0	0	0	0	0	0	0	0	0	15	6	0	0	23
OG0001259	0	1	22	0	0	0	0	0	0	0	3	0	0	0	0	0	0	0	0	0	0	12	4	0	0	5	44	0	0	0	1	0	0	0	0	0	0	1	0	0	1	1	0	0	0	0	0	6	0
OG0001260	0	1	4	3	2	1	1	1	1	1	2	1	3	2	1	1	1	7	1	1	1	3	1	1	1	1	1	3	4	1	14	7	2	1	5	2	5	3	4	1	1	4	3	3	2	1	1	1	1
OG0001261	0	0	1	0	0	0	0	0	0	0	0	0	0	0	0	0	0	0	0	0	0	3	1	0	0	1	1	1	0	7	0	0	0	2	2	0	1	0	0	1	0	0	0	0	5	4	4	2	16
OG0001262	0	0	0	7	0	0	0	2	1	0	12	0	0	0	1	0	0	0	0	0	0	50	0	0	0	0	0	0	0	0	0	0	0	0	0	0	0	0	0	1	0	0	0	0	7	0	0	0	0
OG0001263	0	0	0	0	0	0	0	0	0	0	0	0	0	0	0	0	0	0	0	0	0	0	0	0	0	0	0	0	0	0	0	0	0	0	0	0	0	0	0	0	0	0	0	0	0	0	0	0	0
OG0001264	3	2	5	1	4	1	1	1	1	1	2	1	1	2	1	2	1	4	1	2	1	1	0	1	1	1	1	2	1	1	4	7	1	2	4	0	4	4	2	1	2	4	5	4	1	1	1	3	1
OG0001265	2	1	3	1	1	1	1	1	1	1	2	1	1	2	1	2	1	3	1	1	1	4	1	2	1	1	1	5	7	8	3	8	1	0	7	3	4	3	3	1	3	4	3	4	2	1	1	1	2
OG0001266	2	3	7	7	1	1	1	4	1	1	4	1	1	2	3	3	1	2	0	0	0	7	1	1	1	3	3	3	0	1	1	1	0	1	2	0	2	1	1	1	0	1	1	1	8	6	1	3	1
OG0001267	1	1	2	1	1	2	2	1	1	1	1	2	1	1	1	1	2	2	1	2	1	2	0	0	1	1	2	4	2	3	4	12	0	1	7	3	4	4	3	1	4	5	4	9	1	1	1	1	1
OG0001268	7	4	2	1	0	1	1	1	1	1	2	1	1	1	1	1	1	1	2	2	3	1	1	1	2	1	3	3	0	9	3	4	0	3	3	1	2	2	2	3	1	2	2	4	2	2	3	4	3
OG0001269	5	2	1	2	2	1	1	1	2	1	1	1	2	1	2	1	1	2	1	1	1	6	1	2	1	1	2	3	7	1	2	2	0	1	4	1	4	2	2	1	0	2	2	3	6	1	1	2	1
OG0001270	1	2	1	1	2	1	2	2	2	1	0	2	1	0	1	2	1	1	1	1	1	8	2	1	0	1	1	2	1	4	3	7	3	1	6	2	3	3	2	1	2	5	4	4	2	2	1	1	1
OG0001271	0	1	1	4	2	2	5	1	1	3	8	3	4	5	3	4	3	2	1	3	1	4	1	3	1	1	1	5	2	4	3	3	1	3	7	0	4	3	3	2	0	3	3	3	1	1	1	3	1
OG0001272	0	0	4	8	1	2	3	2	4	4	2	0	5	1	25	12	5	0	8	11	7	8	0	0	0	0	0	12	0	0	0	1	0	2	0	0	0	0	0	1	0	0	0	0	0	0	0	0	0
OG0001273	3	3	4	0	1	2	1	3	2	1	2	3	1	2	1	1	1	1	1	1	2	2	1	1	1	1	5	2	1	1	2	2	1	1	2	2	2	2	2	1	1	2	4	2	1	1	1	1	2
OG0001274	2	3	3	2	1	2	1	1	1	1	2	3	2	3	1	1	1	1	1	1	1	38	2	1	2	1	0	6	2	3	2	7	1	0	3	1	3	2	2	0	1	2	2	2	3	3	1	3	2
OG0001275	2	2	1	1	1	1	1	3	1	1	1	1	1	1	1	1	1	11	1	1	2	4	1	1	1	2	3	2	3	5	2	9	0	3	3	1	2	2	2	1	1	3	2	3	6	3	2	1	2
OG0001276	2	2	6	1	1	1	2	2	1	1	2	1	3	2	1	2	1	1	1	1	1	4	1	1	1	1	1	5	3	2	3	10	1	1	3	1	2	1	3	2	3	3	4	4	6	1	1	1	1
OG0001277	2	4	2	2	3	2	2	2	2	1	2	2	2	3	3	2	2	2	1	1	1	2	2	1	1	2	1	5	1	3	2	2	2	3	4	1	2	2	2	2	1	2	3	2	3	3	3	2	2
OG0001278	2	1	3	1	1	1	1	1	1	1	1	1	1	1	2	2	1	3	1	1	1	1	2	2	1	1	0	1	3	15	4	8	2	0	8	2	6	3	5	1	1	4	6	8	1	1	1	1	1
OG0001279	3	1	2	3	1	2	1	2	1	1	2	1	1	2	2	2	2	1	1	1	1	5	1	1	1	3	3	4	2	11	2	6	1	2	4	1	2	2	2	1	1	2	2	2	5	1	2	0	1
OG0001280	1	2	2	3	2	2	2	4	3	2	2	3	2	1	2	3	2	1	1	2	2	3	0	3	1	2	0	4	3	6	4	6	2	1	3	1	3	4	2	0	1	3	3	4	5	2	2	2	3
OG0001281	2	2	3	2	2	2	2	1	2	2	2	2	2	3	2	2	2	2	1	1	1	2	1	2	1	2	1	3	2	3	2	2	1	2	2	0	2	2	2	2	2	3	2	2	4	2	2	2	2
OG0001282	0	2	2	0	1	1	1	1	1	1	1	1	1	1	2	1	1	1	2	1	2	1	2	6	2	1	2	2	5	3	5	6	1	1	6	2	5	5	5	1	3	7	5	6	1	4	2	1	3
OG0001283	3	7	5	0	1	1	1	1	1	1	2	1	1	1	1	1	1	1	1	1	1	2	1	1	1	0	5	6	2	3	2	2	0	1	5	0	2	2	2	1	1	2	2	2	4	3	3	3	2
OG0001284	3	5	6	0	0	0	0	0	0	0	0	0	0	0	0	0	0	0	0	0	0	0	1	0	0	18	11	1	0	7	1	1	1	0	0	1	1	1	1	0	1	1	1	1	2	9	3	3	4
OG0001285	4	1	4	0	2	1	3	1	1	1	2	1	1	2	1	1	1	1	1	1	1	1	3	1	1	1	0	7	1	17	3	4	0	1	4	1	4	2	2	1	0	3	3	4	2	1	1	1	2
OG0001286	2	2	1	1	2	2	2	2	2	2	2	2	2	3	2	4	2	1	1	1	1	2	2	3	1	1	1	2	4	6	2	12	2	0	3	1	2	2	2	1	1	2	3	7	3	2	2	3	2
OG0001287	2	2	1	1	2	1	1	1	1	1	1	1	1	2	1	1	1	2	1	1	3	1	2	2	1	1	1	4	1	10	3	12	0	1	3	3	5	4	3	1	2	4	3	5	2	2	1	2	3
OG0001288	1	2	0	1	1	1	0	3	3	1	1	1	1	1	1	1	1	0	1	2	0	2	2	1	1	0	0	2	0	6	4	12	6	1	9	0	5	4	5	1	3	5	10	6	4	4	2	1	1
OG0001289	2	2	1	1	1	1	1	1	1	1	1	1	1	2	1	1	1	1	1	0	1	1	1	1	1	1	1	1	0	13	6	17	3	1	10	3	4	5	4	1	2	5	5	7	2	1	1	3	2
OG0001290	2	3	2	1	3	2	3	2	2	1	4	3	2	3	2	2	2	2	2	2	2	5	4	3	2	3	2	10	2	1	1	1	0	1	1	1	1	1	1	1	1	1	1	1	2	2	1	1	2
OG0001291	2	2	2	2	2	2	2	2	2	2	3	2	2	2	2	4	2	2	2	1	2	2	2	2	2	2	2	6	2	2	4	3	3	2	6	0	2	3	2	1	1	3	3	4	1	1	1	1	1
OG0001292	2	3	3	5	2	2	2	3	2	2	2	2	2	2	2	4	2	3	2	2	2	3	2	1	1	2	2	2	2	2	2	2	0	1	2	0	2	2	1	1	0	3	2	3	2	2	3	2	3
OG0001293	1	2	2	3	7	1	1	1	2	1	2	1	1	4	1	1	1	1	1	1	1	1	1	1	1	1	2	3	1	19	2	2	2	2	5	0	3	2	2	1	1	2	2	4	3	4	1	1	1
OG0001294	5	2	2	1	0	1	1	1	1	1	1	1	1	1	1	1	1	1	1	1	1	1	2	2	1	11	2	2	1	4	1	2	1	2	4	1	2	1	1	2	2	2	2	2	3	3	5	3	2
OG0001295	1	1	2	2	2	2	2	2	2	2	2	2	2	2	3	5	2	1	1	1	1	4	1	1	1	1	1	5	2	3	3	3	2	4	6	2	2	3	3	4	2	3	3	4	3	1	1	1	2
OG0001296	1	1	2	0	1	1	1	1	1	1	1	1	1	2	1	2	1	1	1	1	1	1	1	1	1	1	4	6	4	6	3	7	2	2	8	2	3	4	3	1	4	10	4	6	2	1	1	4	1
OG0001297	1	4	4	2	2	2	2	2	2	2	2	2	2	2	3	5	2	2	1	1	1	3	3	3	2	2	2	2	2	3	2	4	2	1	3	0	2	2	2	2	0	2	2	2	4	2	2	3	2
OG0001298	1	1	2	1	3	2	2	3	2	2	1	2	3	2	2	2	2	9	0	0	0	4	2	1	1	0	6	1	4	13	2	3	0	0	1	1	2	2	2	0	1	2	2	2	1	6	1	1	1
OG0001299	2	2	1	2	1	1	1	1	1	1	1	1	2	1	1	1	1	1	1	1	1	1	1	1	1	1	1	6	3	33	1	7	1	1	1	0	2	1	1	1	1	2	1	3	3	1	1	3	1
OG0001300	2	1	1	0	1	1	2	0	1	1	0	2	1	1	2	1	1	1	1	0	1	1	1	1	1	1	2	7	2	4	4	3	3	3	6	2	1	3	3	1	1	3	4	3	1	2	1	3	1
OG0001301	0	49	0	0	0	0	0	0	0	0	0	0	0	0	0	0	0	0	0	0	0	0	0	0	0	0	17	0	7	0	0	0	0	0	0	0	0	0	0	0	0	0	0	0	0	11	1	0	18
OG0001302	2	2	1	0	3	2	2	2	3	2	1	2	1	1	2	0	2	1	2	2	2	2	3	6	2	1	5	2	4	2	2	1	1	3	2	0	4	2	2	2	1	2	2	2	3	2	2	4	1
OG0001303	2	3	4	1	1	1	1	1	1	1	1	1	1	1	1	2	1	2	1	1	1	7	1	1	1	4	5	2	2	5	2	9	2	5	4	1	2	2	2	1	2	3	3	6	1	1	1	1	1
OG0001304	4	1	2	0	1	1	0	1	1	1	2	2	1	1	1	1	1	1	1	1	1	1	2	1	1	1	1	5	1	3	5	7	5	2	13	1	4	5	4	6	4	5	5	5	2	4	3	5	1
OG0001305	2	2	2	2	2	2	2	4	2	2	2	2	2	2	2	2	2	4	2	2	2	2	1	1	2	2	2	2	2	3	2	3	1	2	2	1	2	2	2	1	1	2	2	2	6	2	2	2	2
OG0001306	2	2	2	2	2	2	2	2	2	3	3	2	5	3	2	4	2	1	1	1	1	9	1	0	1	1	1	2	1	1	2	2	1	5	5	0	1	2	1	1	2	2	2	1	0	1	1	1	2
OG0001307	2	1	1	1	1	1	2	2	1	1	2	1	1	2	1	2	1	2	1	2	1	1	1	1	1	1	3	4	4	6	3	4	2	2	4	4	4	2	3	1	4	5	2	5	1	1	1	2	1
OG0001308	1	2	1	1	2	2	2	3	2	1	2	2	2	2	2	2	2	2	1	1	1	2	1	2	2	2	2	3	3	3	3	2	2	2	3	2	3	2	3	2	1	3	2	4	2	2	2	3	1
OG0001309	1	14	4	2	1	1	1	2	1	1	1	1	1	1	1	1	1	1	0	0	0	1	1	1	1	2	1	6	1	3	2	3	1	0	2	2	3	1	2	2	2	2	2	3	4	3	2	5	3
OG0001310	2	1	5	2	1	1	1	1	1	2	2	1	2	1	1	2	1	1	1	2	1	1	0	1	1	1	1	1	1	17	3	6	1	1	7	1	4	3	3	1	1	2	3	6	3	3	1	2	1
OG0001311	1	2	4	2	2	2	2	2	2	3	7	3	3	6	2	3	2	2	1	3	1	2	3	1	1	3	0	9	1	1	2	3	1	1	7	1	3	2	2	1	2	2	2	3	2	2	1	4	1
OG0001312	2	1	2	1	1	1	1	1	1	1	2	1	1	2	1	1	1	1	1	1	1	1	1	1	1	2	2	1	3	7	4	6	2	2	7	2	3	3	3	1	2	3	3	9	2	1	2	1	2
OG0001313	1	2	3	4	3	3	4	3	3	2	3	4	5	2	2	3	2	3	2	2	2	3	0	3	2	2	3	2	2	3	2	2	1	1	3	1	1	1	1	1	0	1	2	2	4	2	2	2	3
OG0001314	1	1	1	2	3	2	4	1	1	2	2	2	4	2	2	2	2	1	1	2	2	2	1	1	1	1	4	1	3	4	3	14	2	1	5	2	3	3	3	1	0	6	3	3	3	1	1	1	1
OG0001315	0	3	1	5	4	3	5	6	6	3	4	3	4	3	3	3	3	1	2	3	3	10	0	2	2	2	1	7	2	1	1	4	0	0	1	0	2	1	1	1	0	1	1	2	1	2	1	1	1
OG0001316	0	0	5	4	3	4	3	4	5	19	1	5	25	1	20	26	1	3	1	0	1	2	2	1	1	1	0	6	0	0	0	0	0	0	0	0	0	0	0	0	0	0	0	0	0	0	0	0	0
OG0001317	0	0	0	0	3	7	8	2	8	18	2	4	26	5	15	28	5	0	0	0	0	9	2	2	0	0	0	0	0	0	0	0	0	0	0	0	0	0	0	0	0	0	0	0	0	0	0	0	0
OG0001318	0	0	0	0	0	0	0	0	0	0	0	0	0	0	0	0	0	0	0	0	0	0	0	0	0	0	0	0	0	0	5	0	0	0	7	0	0	1	0	0	0	0	1	5	0	8	1	0	4
OG0001319	1	1	1	3	2	2	2	2	2	3	2	2	3	2	4	4	2	1	3	1	1	6	1	2	1	1	1	4	1	3	2	3	1	4	2	1	2	2	2	1	2	2	2	4	1	2	1	2	2
OG0001320	2	2	3	2	2	2	2	2	2	2	2	2	2	2	2	2	2	3	2	2	2	3	2	2	2	2	2	2	2	2	2	2	1	1	4	0	2	1	2	2	1	2	2	2	4	3	2	1	2
OG0001321	7	6	2	0	0	0	0	0	0	0	0	0	0	0	0	0	0	0	0	0	0	0	2	0	0	0	0	1	0	13	2	0	0	1	1	0	0	1	0	1	0	2	1	3	14	9	6	11	3
OG0001322	1	1	5	1	1	1	1	1	1	1	2	1	1	2	1	2	1	1	1	1	1	2	1	1	1	1	1	3	0	9	2	26	0	0	3	2	5	1	2	0	1	2	2	10	1	1	1	1	1
OG0001323	2	2	2	2	2	2	2	2	2	2	2	2	2	2	2	2	2	2	2	1	1	2	3	2	1	3	1	3	2	3	2	4	1	2	4	1	2	2	2	2	1	2	2	2	4	2	2	3	2
OG0001324	2	2	2	4	2	2	2	2	2	2	2	2	2	2	2	3	2	1	2	1	2	2	2	1	1	2	3	6	2	2	2	2	1	1	4	2	2	2	2	2	2	2	2	2	2	2	2	2	2
OG0001325	1	1	7	2	1	2	1	1	1	1	1	1	1	1	1	2	2	1	1	0	1	1	1	1	1	4	2	4	2	8	2	3	1	1	6	1	1	3	2	1	1	2	3	4	3	1	1	1	3
OG0001326	1	1	1	1	1	1	1	1	1	1	1	1	1	1	1	1	1	2	1	1	2	2	1	4	1	1	1	2	2	4	4	5	2	2	6	1	4	3	3	1	4	8	3	3	2	1	1	1	3
OG0001327	1	2	2	1	2	2	5	3	2	2	3	3	2	2	2	2	2	3	1	1	1	3	1	0	1	2	2	2	2	2	3	3	3	2	5	2	2	2	2	4	0	2	3	2	2	2	2	4	2
OG0001328	2	3	7	0	3	1	1	1	1	1	2	1	1	2	1	3	1	2	1	2	1	1	6	1	1	1	2	4	2	1	2	6	1	1	4	3	3	3	2	1	1	5	2	3	5	2	1	1	1
OG0001329	2	1	5	3	2	2	3	2	2	2	1	2	2	1	2	1	2	1	0	0	0	2	1	0	1	1	1	1	8	8	3	6	1	2	4	0	5	3	3	2	1	3	4	5	3	2	2	1	2
OG0001330	1	3	4	3	2	2	2	2	2	2	2	2	2	1	2	2	2	1	0	1	1	3	2	0	1	0	0	2	1	2	3	6	3	2	2	1	4	4	3	1	1	4	3	3	4	3	2	2	2
OG0001331	2	1	2	1	1	1	1	1	1	1	1	1	1	1	1	0	1	2	1	1	3	1	0	1	1	1	3	4	2	1	3	12	1	4	8	2	3	3	3	1	3	3	4	9	1	1	1	4	1
OG0001332	1	3	2	4	3	2	2	2	2	2	2	2	2	1	1	2	2	1	2	1	2	4	2	1	2	2	2	1	3	4	2	5	0	2	4	0	2	2	1	3	2	2	1	3	3	3	2	2	2
OG0001333	2	2	3	3	1	2	2	1	2	1	3	2	2	2	2	1	2	2	2	2	2	1	2	2	1	2	3	2	1	4	2	5	1	2	3	2	2	2	2	1	1	2	2	4	2	2	2	2	1
OG0001334	0	2	0	0	0	0	0	0	0	0	0	0	0	0	0	0	0	0	0	0	0	0	0	0	0	0	0	0	12	5	1	4	0	6	6	0	3	0	1	7	0	0	4	0	14	8	4	6	2
OG0001335	1	1	1	1	1	1	1	2	1	1	2	1	2	1	1	2	1	2	1	1	2	2	1	3	1	1	3	3	1	16	3	7	1	4	6	1	3	2	2	1	1	3	3	5	2	1	1	1	1
OG0001336	2	3	1	2	2	2	2	3	2	2	1	2	2	3	3	2	2	1	1	1	1	4	1	1	1	1	1	2	2	7	2	2	2	2	2	2	2	2	2	1	2	2	2	3	3	3	2	2	2
OG0001337	2	3	2	1	3	2	3	3	2	2	2	2	2	3	2	2	2	3	2	2	2	1	2	2	2	3	1	2	3	2	2	5	1	1	2	2	2	2	2	2	0	3	2	2	2	2	2	2	1
OG0001338	2	1	3	5	2	1	1	1	1	1	1	1	3	1	1	3	2	2	3	1	1	2	1	1	1	1	1	2	1	24	1	1	0	1	1	0	3	1	1	1	0	1	2	1	7	1	1	4	1
OG0001339	1	2	2	2	2	2	2	3	2	2	2	2	2	2	2	2	2	2	1	1	1	2	1	1	1	1	0	2	1	7	5	8	1	1	5	2	5	4	5	2	1	6	5	5	2	3	1	1	1
OG0001340	1	3	4	1	1	1	1	2	1	1	2	1	1	1	1	1	1	1	1	4	1	2	1	0	1	1	1	5	3	18	4	9	1	1	6	0	4	2	3	1	1	4	5	4	4	1	1	1	1
OG0001341	1	2	2	2	1	1	1	1	1	2	3	2	2	2	1	1	1	1	1	1	1	1	1	1	1	1	1	4	1	5	2	20	1	1	6	1	2	2	2	1	0	2	2	3	1	1	1	1	1
OG0001342	1	1	3	2	1	1	1	1	1	1	1	1	0	1	1	2	1	1	1	1	1	1	1	1	1	1	0	6	1	22	1	2	1	1	6	3	3	3	3	1	3	3	3	10	2	2	1	2	2
OG0001343	2	2	3	2	4	2	2	2	2	2	3	2	2	2	2	3	2	2	2	1	2	2	3	1	2	2	3	2	2	3	2	2	0	1	2	2	2	2	2	2	0	2	2	3	3	3	2	2	2
OG0001344	1	1	1	1	1	1	3	2	1	2	5	2	1	4	2	3	1	2	1	3	1	8	1	1	1	2	1	1	4	7	5	2	0	1	7	1	2	3	2	1	3	3	3	3	2	1	1	1	1
OG0001345	1	1	1	4	2	3	2	3	2	2	3	2	2	2	2	4	2	1	1	1	2	4	1	1	1	3	1	1	1	5	3	5	2	1	5	2	4	3	3	1	2	3	3	6	1	1	1	2	1
OG0001346	2	1	2	1	1	1	1	1	1	1	1	1	2	1	1	2	1	1	1	2	1	2	2	1	1	2	1	4	2	4	2	6	0	1	4	2	3	1	2	1	1	2	3	3	2	3	2	4	2
OG0001347	1	3	2	0	2	2	2	2	2	2	2	2	2	2	1	2	2	2	2	2	2	2	3	2	2	2	2	2	1	2	2	1	1	2	2	1	1	1	1	2	2	7	1	2	3	2	2	3	3
OG0001348	8	1	1	1	1	1	1	2	1	1	1	1	1	1	1	3	1	2	1	1	1	1	1	1	1	1	1	5	2	13	3	2	1	1	6	2	2	3	2	1	0	3	3	3	1	1	1	1	1
OG0001349	2	3	0	0	2	1	2	2	2	2	2	2	0	1	2	1	2	1	2	1	1	1	1	9	2	2	3	4	2	3	3	5	4	1	5	3	2	3	3	1	3	4	3	3	2	1	2	3	1
OG0001350	1	1	1	1	2	1	1	1	1	3	1	1	3	1	4	4	1	1	1	1	1	1	1	5	1	1	15	0	1	3	2	1	2	9	2	1	1	1	1	1	0	1	2	2	1	1	1	1	2
OG0001351	6	1	2	1	4	1	1	1	1	1	2	1	1	1	1	2	1	2	1	0	1	1	1	1	1	1	1	6	2	2	2	24	0	1	6	0	2	2	2	2	2	2	2	2	1	1	1	2	0
OG0001352	0	6	1	0	1	1	1	1	1	0	2	1	1	1	1	0	1	1	1	1	1	1	0	1	0	1	0	4	1	1	5	5	4	0	9	2	7	5	5	3	3	7	4	8	1	2	2	2	2
OG0001353	0	1	2	1	2	2	1	1	0	0	0	2	1	0	4	2	2	2	1	2	2	2	6	0	1	2	1	15	1	1	2	2	1	0	4	2	2	2	2	2	1	2	2	2	1	1	1	3	3
OG0001354	0	2	3	2	1	1	1	1	1	1	2	1	1	3	1	2	1	22	3	8	3	1	31	13	3	4	0	0	3	0	0	0	0	0	2	0	0	0	0	0	0	0	1	0	2	4	1	1	1
OG0001355	0	1	0	1	2	2	2	2	2	2	5	3	2	3	1	1	2	4	1	2	2	2	0	12	2	0	8	0	1	2	1	0	1	2	1	0	0	0	0	1	0	1	1	2	1	1	1	1	0
OG0001356	0	0	0	5	14	6	14	15	13	8	9	12	7	6	9	10	5	0	0	0	0	9	0	0	0	0	0	0	0	0	0	0	0	0	0	0	0	0	0	0	0	0	0	0	0	0	0	0	0
OG0001357	0	0	0	0	0	2	0	3	13	24	0	0	52	0	13	5	0	0	0	0	0	0	0	0	0	1	0	0	0	0	0	0	1	0	0	0	0	0	0	0	0	0	0	0	0	0	0	0	0
OG0001358	2	3	2	2	2	2	2	2	2	2	2	2	2	2	5	2	1	2	1	2	2	2	1	4	2	2	2	2	3	5	1	2	1	0	2	1	2	2	1	1	0	2	2	3	3	2	2	1	2
OG0001359	1	1	1	1	1	1	2	0	0	2	3	35	2	1	1	2	2	1	1	2	2	4	1	2	2	1	1	2	0	3	2	4	2	3	1	1	1	1	1	2	4	1	1	2	3	3	1	2	1
OG0001360	1	1	2	2	4	3	4	4	4	5	2	4	5	4	5	5	3	1	0	1	1	11	1	1	1	1	1	4	1	1	2	4	3	0	8	2	2	2	2	0	4	3	3	4	1	2	1	1	1
OG0001361	2	1	1	2	1	1	1	3	3	1	4	2	2	2	2	2	2	1	1	1	2	4	0	1	2	1	2	4	2	6	3	1	2	2	6	2	2	3	3	1	1	3	2	6	1	1	1	1	2
OG0001362	1	2	2	1	1	1	1	1	1	1	1	1	1	1	1	1	1	1	1	0	2	2	2	1	1	2	3	4	4	2	2	1	1	1	2	1	1	1	2	1	1	1	2	3	1	2	3	2	3
OG0001363	2	3	1	0	1	2	1	1	1	1	3	1	1	1	1	1	1	2	1	1	1	2	1	3	1	2	1	3	3	3	2	8	0	3	2	0	2	2	3	2	1	2	2	2	4	2	2	3	4
OG0001364	1	3	1	1	1	1	1	1	1	1	2	1	1	1	1	2	1	1	2	2	2	1	1	13	1	1	4	2	2	5	3	6	1	1	6	1	4	3	3	1	4	5	3	3	4	1	1	1	1
OG0001365	0	1	2	0	1	1	1	1	1	1	1	1	1	2	1	0	1	1	1	1	1	1	2	1	1	1	1	3	1	3	5	3	4	0	14	3	4	4	5	1	4	5	3	5	3	5	5	6	2
OG0001366	0	1	1	0	2	3	2	1	1	1	1	3	1	2	1	1	3	1	1	2	2	2	1	7	1	7	1	2	1	6	3	3	2	2	7	0	3	4	3	1	3	4	4	6	3	5	2	2	2
OG0001367	0	0	2	0	1	1	1	1	1	1	1	1	1	1	1	1	0	1	1	3	1	1	3	4	1	69	0	8	2	12	0	0	0	0	0	0	0	0	0	0	0	0	0	0	0	2	10	9	0
OG0001368	2	2	4	2	2	2	2	2	2	2	2	2	2	3	2	2	2	2	1	1	1	1	3	1	1	2	2	3	3	5	2	2	1	3	3	1	2	2	2	1	0	2	2	3	2	3	2	2	2
OG0001369	2	6	4	4	2	2	2	2	2	2	2	2	2	1	2	2	2	1	1	1	1	2	1	1	1	1	2	2	2	3	2	3	1	3	3	1	3	1	2	2	1	3	2	2	2	4	2	3	2
OG0001370	3	1	2	2	2	2	2	2	2	2	1	2	2	2	2	1	2	1	2	3	2	2	2	1	2	2	1	4	2	6	2	2	3	1	3	2	3	3	3	2	2	4	2	3	1	2	3	2	2
OG0001371	1	7	1	1	2	1	1	1	1	1	2	1	1	2	1	1	1	1	1	1	1	1	1	1	1	1	0	1	1	16	1	1	2	0	3	0	1	1	1	2	0	1	3	1	3	6	6	10	5
OG0001372	3	2	2	1	1	1	2	2	2	2	2	2	3	1	4	2	2	2	2	1	2	1	1	2	2	2	2	2	2	2	2	2	2	3	3	2	2	2	2	2	2	2	2	9	2	1	1	2	2
OG0001373	1	1	2	1	2	1	1	1	1	1	2	1	1	1	1	1	1	1	1	1	1	3	1	1	1	1	0	7	0	5	4	7	3	1	6	1	5	3	4	1	1	4	4	5	4	1	1	1	1
OG0001374	1	1	1	1	1	1	1	2	1	1	1	1	1	1	1	1	1	1	1	1	1	2	2	2	1	1	1	3	2	1	4	14	3	2	8	2	4	3	4	1	2	4	3	7	1	1	1	1	2
OG0001375	1	1	1	2	1	1	1	1	1	1	1	1	1	2	1	2	2	28	1	1	1	1	3	3	1	1	1	1	2	6	2	2	0	2	3	1	2	2	2	1	1	3	2	2	3	2	1	1	1
OG0001376	1	1	3	1	2	1	1	1	1	1	2	1	1	1	1	1	1	1	1	1	1	1	1	1	1	1	1	5	1	1	3	19	1	1	9	2	3	3	3	2	2	2	3	9	2	2	1	1	1
OG0001377	2	2	1	2	1	1	3	1	1	1	1	1	1	1	1	2	1	1	0	0	0	2	2	1	0	1	1	3	4	6	4	5	1	1	6	1	4	4	4	2	1	4	5	3	4	2	2	4	2
OG0001378	1	1	0	1	1	2	1	2	2	1	1	1	1	1	1	1	1	2	2	3	3	7	0	11	1	0	0	0	0	4	8	4	2	0	4	1	5	2	4	1	1	4	5	5	2	1	1	1	0
OG0001379	1	1	1	1	1	1	1	1	1	1	0	1	1	0	1	1	1	1	1	1	1	1	1	1	1	4	1	4	1	1	4	9	2	5	8	0	6	4	4	4	1	4	5	5	0	2	1	1	1
OG0001380	1	4	2	3	2	2	1	2	1	1	2	1	2	2	2	1	1	3	1	1	2	1	1	2	1	1	1	1	1	38	1	4	0	1	2	0	2	1	1	1	1	1	1	2	1	1	1	2	1
OG0001381	1	2	3	0	1	1	1	1	4	1	1	1	1	1	1	2	1	1	1	1	1	1	1	3	1	10	0	1	2	2	1	1	0	1	4	1	2	2	2	4	1	2	1	3	2	4	2	5	2
OG0001382	1	2	0	0	2	1	2	2	2	4	1	2	5	1	4	4	1	1	3	2	0	6	1	2	1	1	1	2	3	5	2	2	2	0	4	1	1	1	1	3	0	2	2	4	2	4	1	2	2
OG0001383	0	0	0	0	0	0	0	0	0	0	0	0	0	0	0	0	0	0	0	0	0	0	139	0	0	0	0	0	0	0	0	0	0	0	0	0	0	0	0	0	0	0	0	0	0	1	0	0	0
OG0001384	1	1	1	1	1	1	1	1	1	1	1	1	2	1	1	1	1	2	1	1	1	2	0	0	0	1	1	3	0	18	2	25	1	0	3	1	3	2	3	1	3	3	3	12	3	1	1	1	1
OG0001385	3	3	3	0	1	1	1	1	1	1	1	1	1	1	1	2	1	1	1	1	2	1	2	1	1	3	2	3	5	2	3	5	0	1	2	2	3	3	3	1	2	3	2	5	3	2	2	2	3
OG0001386	1	2	3	2	2	2	2	2	2	1	2	2	2	2	2	1	2	2	0	0	0	2	2	0	1	2	3	4	0	2	4	3	4	3	4	3	2	2	3	2	3	4	3	6	1	3	2	3	1
OG0001387	1	1	2	4	1	1	1	2	1	1	1	1	1	1	1	1	1	1	1	1	0	3	1	1	1	1	1	3	2	6	4	11	0	1	6	2	3	4	3	1	1	4	3	8	4	1	1	1	1
OG0001388	1	1	4	0	1	1	1	1	1	1	1	1	1	1	2	1	1	2	1	1	1	1	1	2	1	2	1	2	2	5	3	10	2	1	7	0	4	3	3	1	3	3	3	3	3	1	1	1	1
OG0001389	2	3	0	1	2	2	2	2	2	1	3	2	2	2	2	2	2	6	1	0	1	2	1	0	1	1	0	3	4	4	4	4	4	2	5	3	4	4	4	0	2	4	3	4	3	2	2	2	2
OG0001390	4	4	1	3	1	1	1	2	0	1	1	1	1	1	1	1	1	1	1	1	2	1	1	1	1	1	1	1	0	5	2	2	2	3	3	1	1	2	1	4	2	2	1	3	2	4	3	4	5
OG0001391	2	3	4	4	4	2	2	2	2	2	3	2	2	2	2	3	2	2	1	1	1	2	2	1	1	5	1	2	1	3	2	1	1	0	2	1	2	3	2	1	0	2	2	3	2	3	2	2	3
OG0001392	10	2	9	1	7	1	1	1	1	1	1	1	2	2	1	1	1	2	1	0	1	6	3	1	1	2	1	2	4	2	1	2	0	1	1	0	1	0	1	2	1	1	1	1	8	2	1	1	1
OG0001393	2	1	2	0	1	0	1	1	1	1	1	1	1	2	3	1	0	1	1	1	1	1	1	1	1	1	0	7	1	17	3	16	1	0	4	1	5	3	3	0	2	3	3	10	1	1	1	3	1
OG0001394	1	2	2	0	1	1	1	1	1	1	1	1	1	1	1	1	1	1	2	1	3	3	0	1	1	2	1	5	0	5	3	12	3	2	5	2	3	3	3	1	3	3	3	9	1	1	1	3	1
OG0001395	1	1	1	1	2	2	3	1	1	1	1	1	2	1	2	1	1	1	1	1	0	1	1	1	1	1	1	7	2	9	4	5	2	1	9	3	5	4	3	1	3	6	4	4	4	1	1	0	1
OG0001396	1	1	4	3	2	1	2	1	1	2	1	1	1	1	1	2	1	1	1	1	1	1	2	1	1	2	2	5	2	3	3	8	1	1	6	0	3	4	4	1	3	4	4	10	1	1	1	2	1
OG0001397	1	2	1	4	1	1	1	1	1	1	2	1	1	2	1	1	1	1	2	1	1	2	1	1	1	1	1	4	3	8	2	7	0	1	3	1	2	2	2	1	0	2	2	2	1	1	1	1	3
OG0001398	1	2	2	1	1	2	2	0	1	1	1	1	2	1	1	3	1	23	2	2	2	2	1	2	2	2	2	2	2	3	2	2	1	2	3	2	2	2	2	2	1	2	2	3	1	2	2	1	2
OG0001399	1	3	3	1	1	1	1	3	3	2	1	1	3	1	2	3	1	1	1	1	1	2	1	1	1	1	1	2	1	2	3	6	1	2	8	2	4	3	3	2	3	3	3	6	4	1	1	1	0
OG0001400	0	0	0	0	0	0	0	0	0	0	0	0	0	0	0	0	0	0	0	0	0	0	0	0	0	0	0	0	0	24	0	0	0	0	0	0	0	0	0	0	0	0	0	0	0	0	10	15	24
OG0001401	3	1	3	0	1	1	1	1	1	1	2	1	1	1	1	2	1	6	1	1	1	1	2	0	1	2	1	6	1	2	2	4	2	1	3	1	3	3	3	3	3	3	3	9	3	2	1	1	4
OG0001402	2	3	2	1	1	1	1	2	1	1	1	1	1	1	1	1	1	1	3	3	3	1	1	1	1	12	1	1	2	5	3	3	2	3	3	0	0	0	0	0	0	0	1	1	3	3	3	7	5
OG0001403	1	1	1	4	2	1	1	1	1	2	1	3	3	2	1	3	1	5	0	0	0	1	1	0	0	2	0	7	2	10	3	4	2	1	6	1	5	3	2	1	0	3	3	5	1	1	1	1	1
OG0001404	3	3	3	1	1	1	1	1	1	1	1	1	1	1	1	1	1	3	2	3	1	6	1	1	1	1	1	4	1	1	2	8	3	2	11	1	3	3	3	2	0	1	3	2	6	5	3	1	4
OG0001405	1	3	1	2	1	1	1	3	1	1	3	1	1	2	2	4	1	5	1	1	1	6	1	1	1	1	2	2	3	3	3	8	0	2	6	1	3	2	3	1	2	3	3	3	4	1	1	1	1
OG0001406	1	1	2	2	1	1	1	1	1	1	2	1	0	2	1	1	1	1	1	1	1	1	1	1	1	1	1	5	1	24	3	3	1	0	5	3	3	3	3	1	3	4	3	3	1	1	1	3	1
OG0001407	1	1	1	2	3	1	1	1	1	1	1	1	1	1	1	1	1	6	1	1	1	2	2	1	1	1	2	2	4	16	3	5	1	2	3	2	2	2	3	2	0	2	2	5	7	1	1	1	1
OG0001408	2	19	1	1	1	1	1	2	1	1	1	1	1	1	1	2	1	1	1	2	1	2	1	1	1	7	1	5	1	2	3	1	1	2	1	2	2	3	2	1	2	4	2	2	2	1	1	1	1
OG0001409	1	0	3	1	5	1	1	1	1	1	1	2	1	1	1	1	1	0	1	1	1	11	1	1	1	1	0	2	1	6	3	10	2	1	3	1	4	3	2	5	0	2	2	4	1	1	1	7	0
OG0001410	2	3	0	0	0	0	0	0	0	0	0	0	0	0	0	0	0	0	0	0	0	0	0	0	0	0	0	1	3	22	0	0	0	0	0	0	0	0	0	14	0	0	0	0	4	5	7	8	6
OG0001411	2	1	2	1	1	1	1	1	1	1	2	1	2	1	1	1	1	0	1	0	1	4	1	1	1	1	1	5	2	1	3	6	0	3	8	1	3	3	3	3	3	4	3	3	2	4	3	3	1
OG0001412	1	2	5	2	3	2	2	2	2	1	3	2	2	2	2	2	2	2	1	1	1	6	1	1	1	4	2	9	4	5	2	3	1	1	1	1	2	2	2	3	2	2	1	1	1	2	2	2	2
OG0001413	0	5	2	0	0	0	0	0	0	0	0	0	0	0	0	0	0	1	0	0	0	0	9	12	0	31	0	0	0	2	0	0	0	0	0	0	0	0	0	21	0	0	0	0	9	2	5	16	1
OG0001414	0	1	0	0	0	0	0	0	0	0	0	0	0	0	0	0	0	0	0	0	0	0	0	0	0	0	0	0	0	0	0	0	0	0	0	0	0	0	0	0	0	0	0	0	0	0	0	0	29
OG0001415	0	2	3	1	1	2	2	1	1	2	2	2	1	3	2	2	2	2	1	0	1	1	1	1	1	1	1	7	1	6	4	8	2	1	6	1	5	3	4	3	2	4	4	4	2	2	2	2	1
OG0001416	0	0	0	47	0	12	2	13	12	5	25	0	5	6	4	4	3	0	0	0	0	0	0	0	0	0	0	0	0	0	0	0	0	0	0	0	0	0	0	0	0	0	0	0	0	0	0	0	0
OG0001417	0	0	0	0	0	0	0	6	3	0	0	0	0	0	0	0	0	0	0	0	0	20	0	0	0	0	0	0	0	0	32	6	1	0	23	0	1	5	0	0	0	3	7	6	14	0	0	0	9
OG0001418	1	1	4	5	1	9	1	2	1	1	1	1	2	1	1	2	6	1	1	1	2	1	1	1	1	1	2	2	0	2	1	5	1	3	2	1	3	2	2	1	2	2	2	4	19	1	1	1	1
OG0001419	2	2	2	1	2	3	2	3	3	2	3	2	2	2	2	3	2	0	1	2	1	2	2	1	1	2	1	2	1	2	2	4	0	3	4	2	2	2	2	2	2	2	2	2	2	2	2	2	3
OG0001420	3	2	0	0	1	1	1	1	1	1	0	1	1	0	1	2	1	2	0	0	0	0	3	0	0	0	0	0	11	10	3	1	0	0	1	1	3	1	3	2	0	1	1	4	0	0	0	3	2
OG0001421	1	1	2	1	1	2	1	1	1	0	1	1	1	1	1	2	1	2	1	1	1	1	1	1	1	1	0	3	1	6	5	5	2	1	8	3	4	4	5	1	4	6	5	8	1	2	1	4	1
OG0001422	2	3	1	2	1	1	1	1	1	1	2	1	2	3	1	1	1	4	1	1	1	1	1	1	1	1	1	2	1	16	3	10	1	1	5	1	1	3	3	1	1	3	3	2	2	1	1	2	1
OG0001423	3	2	2	2	1	1	1	1	2	1	2	1	1	2	1	1	1	16	1	1	1	1	1	1	1	2	1	1	2	2	2	2	1	3	5	0	2	1	2	6	0	2	2	3	3	2	1	1	3
OG0001424	2	1	3	3	2	2	2	2	2	2	2	2	2	1	2	2	2	2	1	2	1	3	2	2	1	2	1	7	2	1	3	2	4	3	5	2	4	3	4	1	3	3	3	4	1	2	1	1	1
OG0001425	2	3	3	2	2	2	3	3	3	2	3	2	3	5	3	4	2	2	2	2	1	2	2	2	2	3	1	8	1	2	1	1	1	3	1	1	1	1	1	4	1	1	1	1	2	1	2	2	1
OG0001426	1	1	6	1	1	1	1	1	1	1	1	1	1	1	2	1	1	1	1	0	1	1	4	0	3	12	2	1	3	1	3	6	0	1	5	1	3	3	3	1	2	3	3	5	1	1	1	1	1
OG0001427	1	2	0	1	1	0	5	3	3	1	1	1	1	1	1	2	1	1	3	3	5	2	0	5	2	1	1	1	2	1	2	2	1	0	2	0	0	1	0	1	1	1	2	1	3	1	6	2	3
OG0001428	2	3	0	1	2	3	4	2	1	3	3	1	3	3	3	3	3	0	0	0	0	7	0	0	0	0	0	0	5	14	0	0	0	0	0	0	0	0	0	2	0	0	0	0	0	2	1	2	10
OG0001429	1	2	2	1	2	2	2	2	2	2	5	2	3	4	3	3	2	1	2	2	2	2	2	2	2	2	2	3	1	2	2	4	1	0	5	1	2	2	2	2	2	3	2	2	2	5	2	3	2
OG0001430	1	1	5	3	3	4	2	1	1	2	3	2	1	4	2	2	1	1	0	2	2	2	2	1	1	1	0	4	2	4	2	21	1	0	4	1	3	2	2	1	1	2	3	4	3	1	1	2	1
OG0001431	0	0	3	0	4	1	1	1	1	2	0	7	2	1	3	2	1	1	8	5	12	7	2	0	2	6	0	3	0	4	6	3	1	0	3	0	1	9	1	0	7	10	1	10	0	0	0	0	0
OG0001432	0	0	7	0	7	8	9	7	7	5	6	7	7	10	7	8	9	2	3	2	2	5	2	3	2	2	0	9	0	0	0	0	0	0	0	0	0	0	0	0	0	0	0	0	0	0	0	0	0
OG0001433	0	0	0	48	0	3	0	0	2	0	6	0	0	3	0	0	0	0	0	0	0	0	0	0	0	0	0	1	0	3	0	0	0	0	0	0	0	0	0	0	0	0	0	0	13	10	0	0	8
OG0001434	0	0	0	44	0	6	3	1	1	0	0	0	0	4	0	0	1	0	0	0	0	3	12	17	0	39	0	0	0	0	0	0	0	0	1	0	0	0	0	0	0	0	1	0	0	0	0	0	0
OG0001435	0	0	0	4	4	5	8	6	6	5	12	6	5	17	5	5	7	1	16	13	9	2	0	0	1	0	0	0	0	0	0	0	0	0	0	0	0	0	0	0	0	0	0	0	0	0	0	0	0
OG0001436	1	1	1	0	2	1	1	1	1	1	0	1	2	0	2	2	1	1	0	0	0	1	1	0	0	1	34	11	1	2	3	3	1	0	5	0	2	2	2	0	1	1	3	2	1	1	0	1	1
OG0001437	2	1	1	1	2	2	2	2	2	2	2	2	3	3	2	2	2	1	1	2	1	2	1	1	1	1	0	3	1	12	3	13	1	1	4	2	4	3	4	1	1	4	4	5	1	1	1	1	1
OG0001438	1	1	1	1	1	1	2	1	1	1	1	1	1	2	3	3	1	1	1	2	1	1	1	1	1	1	1	4	1	6	3	7	2	1	6	2	3	3	2	1	2	3	3	8	1	1	1	2	1
OG0001439	1	3	1	2	1	1	1	9	5	1	1	1	2	1	1	1	0	5	1	1	1	1	1	0	1	1	0	1	2	1	3	3	0	1	5	1	3	1	2	2	3	3	2	6	3	2	2	2	2
OG0001440	1	1	3	1	1	1	1	1	1	1	1	1	1	2	1	2	1	1	1	1	1	4	1	2	1	1	1	4	2	1	2	16	1	1	10	1	4	3	3	1	3	3	3	4	1	1	1	1	1
OG0001441	4	3	2	1	1	1	1	1	1	1	0	1	1	0	1	1	1	1	1	1	1	1	1	1	1	1	1	2	2	2	4	6	2	1	10	3	4	4	4	3	3	5	5	5	2	3	2	3	2
OG0001442	2	8	2	2	2	2	2	3	2	2	3	2	2	1	2	3	2	2	2	2	2	2	2	2	2	2	1	2	3	2	2	2	0	2	3	0	1	1	1	2	0	2	2	2	2	2	2	2	2
OG0001443	3	6	0	0	0	0	0	0	0	0	0	0	0	0	0	0	0	0	0	0	0	0	0	0	0	0	0	0	5	9	7	4	0	0	20	1	2	4	2	3	3	3	11	4	1	6	5	9	1
OG0001444	1	1	2	1	1	1	1	1	1	1	1	1	1	1	1	1	1	1	1	1	1	1	1	1	1	1	1	5	1	15	3	12	2	2	6	1	2	2	2	1	3	3	3	10	1	1	1	2	1
OG0001445	2	2	2	3	2	2	2	2	2	2	2	3	2	2	2	3	2	2	2	1	1	1	2	3	2	2	1	2	1	3	2	2	1	1	2	0	1	2	1	2	1	2	2	2	4	3	2	2	2
OG0001446	2	5	1	0	1	1	1	1	1	0	1	1	0	1	1	1	1	2	1	1	1	1	1	0	1	1	0	4	2	3	6	6	4	0	13	2	4	5	4	1	4	6	6	6	1	1	1	2	2
OG0001447	1	1	1	2	3	3	3	2	2	2	3	2	3	3	2	2	3	1	1	1	1	3	1	1	1	1	1	2	3	3	3	6	2	1	4	0	2	3	2	1	2	3	3	4	1	2	1	1	1
OG0001448	0	0	0	121	0	0	0	0	0	0	2	0	0	9	0	0	1	0	0	0	0	0	0	1	0	0	0	0	0	0	0	0	0	0	0	0	0	0	0	0	0	0	0	0	1	0	0	0	0
OG0001449	0	0	0	2	5	12	7	12	8	7	0	7	6	0	8	7	16	0	6	2	2	10	0	15	2	0	0	2	0	0	0	0	0	0	0	0	0	0	0	0	0	0	0	0	0	0	0	0	0
OG0001450	1	1	2	0	0	0	0	0	0	0	0	0	0	0	0	0	0	0	0	0	0	6	1	0	0	1	4	0	0	13	0	0	0	0	0	0	0	0	0	0	0	0	0	0	2	32	3	7	6
OG0001451	1	1	1	1	1	1	1	1	1	1	1	1	1	2	2	1	1	1	1	1	1	1	1	1	1	1	0	2	1	3	6	6	5	1	8	3	6	5	4	2	3	7	7	5	2	1	1	1	1
OG0001452	1	1	2	1	0	1	1	1	1	1	1	1	1	1	1	1	1	1	1	2	1	1	1	1	1	1	2	3	2	1	3	3	3	1	6	3	3	3	3	1	2	3	3	5	2	1	1	1	1
OG0001453	1	2	3	1	2	2	2	2	2	2	4	2	2	3	2	3	2	5	1	1	1	4	3	3	1	2	0	3	0	2	3	3	1	1	4	2	3	2	2	2	2	3	3	4	2	2	2	2	2
OG0001454	1	1	5	3	1	1	3	1	1	1	2	1	1	2	1	2	1	1	1	1	1	1	1	1	1	1	2	2	0	10	3	5	1	2	6	1	4	3	3	2	1	3	3	4	5	1	2	1	1
OG0001455	3	1	3	0	1	1	1	1	1	1	1	1	1	2	1	2	1	1	1	1	1	1	1	1	1	0	1	6	1	9	2	10	0	1	6	2	3	2	2	1	2	3	3	17	4	1	1	1	1
OG0001456	1	2	1	0	2	2	2	2	2	2	2	2	3	2	2	3	2	2	1	0	2	2	2	1	2	2	1	2	5	2	2	5	0	2	2	2	2	2	2	2	1	2	2	2	4	2	2	2	2
OG0001457	1	2	2	2	2	1	2	1	1	1	3	1	1	1	3	1	2	1	1	2	1	2	3	2	1	1	1	4	2	3	3	8	3	1	4	1	7	3	3	1	1	3	3	4	3	1	1	1	1
OG0001458	1	2	2	0	2	2	2	2	2	2	2	2	2	2	2	3	2	2	2	0	2	1	1	3	2	5	2	2	1	4	2	2	2	1	2	2	2	2	2	2	2	2	2	3	2	3	2	2	2
OG0001459	2	2	2	1	1	1	1	1	1	1	3	1	1	1	1	1	1	1	1	1	1	1	2	1	1	1	1	2	2	2	3	3	3	2	5	2	3	3	3	3	3	3	3	4	3	3	2	2	2
OG0001460	7	6	1	2	1	1	1	2	1	1	1	1	1	1	1	1	1	1	1	1	1	1	1	1	1	2	1	1	1	3	2	1	1	1	3	0	2	2	2	3	0	2	2	2	10	3	2	4	2
OG0001461	1	9	0	0	2	0	3	1	2	3	0	0	1	0	3	3	0	0	0	0	0	4	0	0	0	0	0	2	2	3	3	3	2	6	4	1	3	3	3	2	2	3	3	3	0	0	0	0	2
OG0001462	2	1	2	1	1	1	1	1	1	1	3	1	1	1	1	1	1	1	1	2	1	1	2	1	1	4	1	3	4	3	3	13	1	0	7	1	4	4	3	1	0	4	4	4	2	1	1	1	1
OG0001463	1	1	1	1	2	1	2	5	6	4	2	1	5	2	4	3	1	4	1	2	2	6	1	3	0	1	2	1	5	6	2	2	2	0	3	0	1	1	1	0	0	1	3	1	4	2	1	5	1
OG0001464	1	4	0	0	0	1	1	0	0	1	1	0	1	2	1	2	1	0	1	1	0	0	2	0	1	0	1	2	1	14	0	0	0	0	0	0	0	0	0	1	0	0	0	0	6	6	8	4	1
OG0001465	0	1	2	1	1	1	1	1	1	1	2	1	2	2	1	2	1	1	1	1	1	1	2	1	1	1	1	7	0	15	3	4	0	1	6	2	3	3	2	1	3	3	3	4	0	1	1	1	1
OG0001466	2	1	2	2	1	2	1	2	1	2	1	1	3	3	4	4	1	2	1	1	1	3	1	1	1	1	3	1	1	1	2	12	0	1	4	1	2	2	2	1	0	2	2	2	1	1	1	1	3
OG0001467	6	3	0	0	0	1	0	0	0	0	0	0	0	0	0	0	0	3	2	0	3	0	0	2	2	1	3	2	3	5	8	1	0	1	2	0	3	0	2	3	1	2	2	2	2	4	5	2	2
OG0001468	1	1	13	3	2	1	5	1	1	1	1	1	1	1	1	1	1	1	1	3	1	2	1	5	1	1	2	1	1	7	1	1	0	3	2	0	1	1	1	2	0	1	1	1	3	1	1	2	1
OG0001469	2	2	1	1	2	2	2	2	2	2	2	2	2	3	3	2	2	2	1	1	1	2	1	2	1	2	2	2	1	2	2	2	2	1	5	2	1	2	2	2	1	2	2	2	2	2	2	2	1
OG0001470	1	4	7	1	2	2	1	1	1	1	1	1	1	2	1	1	1	1	1	0	1	3	1	1	1	5	2	3	0	5	2	4	0	2	4	0	4	2	2	1	1	2	2	3	5	1	1	1	2
OG0001471	1	4	2	3	3	1	4	3	1	1	1	1	1	1	1	3	1	2	2	1	2	2	1	1	1	1	2	5	2	2	4	5	1	1	5	3	4	3	4	1	1	3	4	4	4	1	1	2	1
OG0001472	1	2	1	1	2	1	1	1	2	2	1	1	2	1	1	1	1	0	1	1	2	0	2	1	1	2	2	4	2	2	3	1	2	2	6	2	2	4	2	2	4	3	3	3	3	5	3	2	2
OG0001473	2	3	1	2	1	2	1	1	1	1	1	1	1	1	1	1	1	1	1	1	1	1	1	1	1	0	1	1	1	6	1	2	0	1	2	1	1	1	1	6	1	1	1	2	6	3	4	9	4
OG0001474	7	1	2	2	1	1	1	1	1	1	2	1	2	1	2	2	1	2	1	1	1	1	1	1	1	1	1	2	6	6	3	2	0	1	4	1	5	3	2	1	2	3	3	5	3	2	1	2	1
OG0001475	1	1	5	2	3	1	3	1	1	1	1	2	1	1	1	1	1	2	1	1	1	1	2	1	1	1	1	2	1	3	3	7	2	2	6	3	3	3	3	1	2	3	3	7	1	1	1	1	1
OG0001476	3	2	2	4	1	1	1	1	1	1	1	1	2	1	1	1	1	1	1	0	1	2	1	1	1	1	2	9	2	5	2	13	0	3	6	0	2	2	2	1	2	2	3	2	1	3	1	4	1
OG0001477	2	3	4	1	1	1	1	1	1	1	3	1	1	1	1	1	1	1	1	1	1	1	1	1	1	1	2	3	3	4	2	3	2	1	5	2	3	3	3	2	3	3	3	3	5	2	2	2	2
OG0001478	2	2	0	1	2	1	5	2	2	3	2	3	4	6	2	3	1	0	1	1	1	3	0	0	1	1	0	2	2	2	2	1	1	0	4	2	2	2	2	1	2	2	2	2	1	1	1	2	2
OG0001479	3	2	5	0	1	2	1	1	1	2	2	1	1	3	1	1	1	1	1	1	1	1	1	1	1	1	0	3	1	3	2	5	2	0	7	1	4	3	4	1	0	2	4	2	3	4	2	2	2
OG0001480	0	2	4	3	2	2	2	2	2	2	2	2	2	2	2	2	2	3	1	0	2	3	1	2	2	3	3	3	2	1	2	4	2	2	3	0	3	1	2	2	1	2	2	3	8	2	2	2	1
OG0001481	0	0	0	5	4	2	3	3	3	3	3	4	3	3	3	2	2	4	2	3	1	4	0	0	1	0	0	0	0	2	1	2	1	0	2	0	1	1	1	0	0	1	1	4	0	0	1	1	0
OG0001482	0	0	0	0	0	0	0	0	0	0	0	10	0	0	0	0	0	0	0	0	0	0	0	0	0	0	9	0	0	24	9	0	0	0	12	0	2	0	2	0	0	0	0	0	0	1	2	17	11
OG0001483	0	0	0	0	0	0	0	0	0	0	0	0	0	0	0	0	0	0	0	0	0	0	0	0	0	0	0	0	0	134	0	0	0	0	0	0	0	0	0	0	0	0	0	0	0	0	0	0	0
OG0001484	1	5	1	3	2	2	3	2	1	2	1	3	2	2	2	1	2	2	1	1	1	1	11	1	1	1	2	2	1	1	1	3	0	2	5	2	2	2	2	1	1	2	3	2	1	1	1	2	3
OG0001485	2	2	2	0	1	1	1	1	1	1	3	2	1	3	1	1	1	2	1	4	1	4	2	1	1	1	2	6	1	6	3	5	2	2	5	2	5	2	3	1	3	3	3	4	0	0	0	0	1
OG0001486	2	3	2	5	1	1	1	2	1	1	2	2	1	2	1	1	1	1	1	0	1	3	1	1	1	1	3	2	2	6	3	9	0	0	7	2	4	3	3	0	1	3	3	8	3	1	1	2	1
OG0001487	2	2	3	1	2	4	2	2	1	1	2	1	1	2	2	3	1	1	1	0	1	2	1	2	1	2	0	8	2	1	4	4	4	0	5	1	5	3	3	1	3	4	3	7	2	2	1	1	2
OG0001488	1	1	2	1	2	2	2	2	2	3	2	2	2	2	2	4	2	1	0	1	0	8	3	1	1	2	0	5	0	15	4	3	2	1	2	1	3	3	2	1	3	4	3	4	3	4	2	2	2
OG0001489	1	1	1	0	2	1	1	1	1	1	1	1	1	1	1	1	1	1	1	1	1	1	0	1	1	1	1	2	1	1	3	11	1	1	7	1	3	3	3	1	2	3	3	18	1	3	2	2	1
OG0001490	1	2	2	1	2	1	2	2	2	1	4	2	2	4	2	3	2	2	2	1	2	2	2	2	2	2	0	2	3	1	2	3	2	1	2	1	2	2	2	2	2	2	2	2	3	2	2	4	3
OG0001491	1	2	1	1	2	1	1	1	1	1	1	1	1	1	1	1	1	1	1	1	1	10	2	2	1	1	1	1	2	1	1	4	0	1	5	0	1	1	1	1	0	1	1	1	12	10	3	1	8
OG0001492	1	1	1	1	1	1	1	1	1	1	1	1	1	1	1	1	1	1	1	0	1	1	1	1	1	1	2	5	1	0	3	32	3	2	7	2	3	2	3	1	2	2	3	9	1	1	1	1	1
OG0001493	2	1	1	1	1	1	1	1	1	1	1	1	1	1	1	1	1	1	1	1	1	1	1	1	1	1	1	3	1	2	4	16	3	1	6	1	6	4	3	1	1	4	4	4	2	1	1	2	1
OG0001494	3	1	5	1	2	1	1	1	1	1	2	2	1	2	1	1	1	1	1	2	1	3	1	1	0	2	2	4	1	4	3	9	1	1	6	0	3	3	3	1	1	3	3	3	3	1	1	1	1
OG0001495	4	2	1	2	2	1	1	1	1	1	1	1	3	1	1	1	1	1	1	2	1	3	1	1	1	1	1	5	1	6	3	6	2	1	5	0	3	3	3	1	2	3	3	3	5	4	2	1	0
OG0001496	1	1	3	3	1	1	1	0	1	1	1	1	1	2	1	2	1	1	1	1	1	1	0	1	1	2	0	3	3	7	2	17	2	0	3	2	5	3	3	1	2	3	2	7	1	3	2	2	1
OG0001497	1	2	3	1	3	2	2	2	2	2	2	3	2	2	2	3	2	2	2	2	2	2	1	2	2	2	0	3	2	2	2	3	1	1	3	1	3	2	2	2	1	3	2	3	5	4	2	5	2
OG0001498	6	1	2	1	2	1	1	1	1	1	2	1	1	2	1	1	1	1	1	1	1	2	1	1	1	2	3	5	0	3	2	3	1	1	4	2	3	3	2	1	2	3	4	3	1	2	1	1	1
OG0001499	1	1	2	1	1	1	1	1	1	1	4	1	2	1	2	3	1	1	1	1	1	1	1	1	0	1	1	3	3	25	2	9	1	1	2	1	4	2	2	1	1	2	2	2	1	2	1	2	1
OG0001500	1	1	2	1	1	1	1	1	1	1	1	1	1	1	1	1	1	1	1	1	1	7	12	1	2	1	2	2	2	4	3	6	2	2	5	2	3	3	3	1	3	3	3	4	1	1	1	1	1
OG0001501	0	10	0	2	4	2	4	3	3	7	6	5	4	4	6	6	3	0	0	0	0	3	0	0	0	0	0	0	0	7	4	8	2	0	3	2	3	3	3	0	3	3	3	5	0	0	0	0	1
OG0001502	0	1	2	2	5	3	7	3	2	6	5	5	8	5	4	5	3	1	0	1	0	6	1	0	0	1	0	2	0	4	3	1	1	0	1	1	1	1	1	1	0	1	1	1	1	4	2	1	2
OG0001503	0	0	0	85	0	10	0	0	0	9	0	0	6	0	5	0	7	0	0	0	0	0	0	0	0	0	0	0	0	0	0	0	0	0	0	0	0	0	0	0	0	0	0	0	0	0	0	0	0
OG0001504	3	2	1	0	1	1	1	1	1	1	1	1	2	1	1	3	1	1	1	1	1	1	1	4	3	3	2	1	3	2	2	3	2	1	4	2	2	2	2	2	0	2	2	2	4	2	2	2	1
OG0001505	3	1	3	1	2	3	2	3	4	2	3	2	2	1	2	3	2	2	1	3	1	2	1	0	0	1	1	4	0	4	4	12	2	1	7	2	4	4	3	2	1	4	4	3	2	1	1	1	0
OG0001506	3	8	5	0	1	1	1	1	1	1	1	1	1	1	1	1	1	2	0	0	0	1	3	0	0	1	0	4	3	6	3	2	0	1	10	0	0	1	0	2	0	0	4	3	7	4	4	9	5
OG0001507	1	2	1	1	1	1	1	1	1	1	1	1	1	1	1	0	1	1	1	1	1	2	1	1	2	1	2	2	1	2	2	2	2	1	5	0	3	3	2	1	2	3	3	6	3	2	1	2	4
OG0001508	1	1	4	2	1	2	1	1	1	1	1	1	1	1	2	0	1	1	1	1	1	1	1	1	1	1	1	7	0	4	3	8	2	0	8	2	3	3	3	1	2	3	3	8	2	3	3	2	1
OG0001509	1	1	1	3	1	1	1	1	1	2	1	1	3	1	2	3	1	1	1	0	2	3	1	1	1	1	0	2	1	2	3	5	3	3	9	3	3	3	2	1	2	4	3	11	2	2	1	4	1
OG0001510	1	2	2	1	1	1	1	1	1	1	1	1	1	1	2	2	1	1	1	1	2	2	1	3	2	1	1	2	1	4	2	2	1	2	3	1	1	2	1	1	2	3	2	4	2	1	1	1	2
OG0001511	2	3	1	2	2	3	2	2	2	2	3	1	1	3	1	2	2	2	0	1	1	2	2	1	1	1	2	3	0	5	2	5	1	1	2	1	1	2	2	2	0	2	2	2	1	1	1	1	2
OG0001512	1	1	2	5	1	1	1	1	1	1	1	1	2	1	1	2	1	1	1	1	1	9	2	1	1	1	1	2	5	1	2	4	1	1	4	0	5	2	2	1	0	2	2	4	2	1	1	1	1
OG0001513	1	1	2	2	2	1	1	1	1	1	1	1	1	1	10	1	1	1	1	1	1	1	1	1	1	1	0	1	1	3	3	11	0	0	4	0	4	3	2	1	1	9	2	3	4	2	1	2	1
OG0001514	1	2	4	7	1	1	2	1	1	1	4	1	2	4	1	3	1	3	1	2	1	5	1	4	1	1	0	1	0	4	1	12	0	0	4	0	1	1	1	2	0	1	1	1	7	2	1	1	1
OG0001515	1	3	4	1	3	1	1	1	1	1	1	3	1	1	1	1	1	1	1	1	1	1	1	1	1	2	1	1	3	5	2	8	2	2	5	0	2	2	2	1	1	2	2	4	1	2	2	2	1
OG0001516	1	1	1	0	1	1	1	2	1	1	1	1	1	1	1	1	1	1	1	1	3	2	3	2	2	1	3	4	0	2	3	3	2	1	4	2	3	3	3	1	1	2	3	3	1	1	1	0	2
OG0001517	1	1	2	1	1	1	1	1	1	1	2	1	1	1	1	2	1	1	1	2	1	1	0	2	1	1	1	1	1	3	2	1	2	2	4	0	3	1	2	1	0	3	2	5	4	2	3	2	2
OG0001518	2	1	3	1	1	1	1	1	1	1	1	1	1	2	1	1	1	1	1	1	1	3	1	1	1	1	1	4	2	5	3	5	0	1	9	1	3	4	3	1	1	4	3	5	1	1	1	1	1
OG0001519	0	3	0	0	0	0	0	9	3	1	4	0	5	7	2	4	1	0	0	0	0	0	0	0	0	0	0	0	0	0	0	0	0	0	0	0	0	0	0	1	0	0	0	0	13	9	3	3	0
OG0001520	0	2	0	0	0	0	0	0	0	0	0	0	0	0	0	0	0	0	0	0	0	0	0	0	0	0	0	1	0	2	3	2	1	0	1	0	3	2	2	0	0	1	2	1	0	0	0	3	10
OG0001521	0	2	2	0	1	1	0	2	1	2	1	1	1	1	1	2	1	1	1	0	1	2	1	3	1	1	0	1	0	7	5	14	3	1	10	2	7	4	4	1	3	5	3	6	3	1	1	1	1
OG0001522	0	2	1	2	2	2	2	2	2	2	3	2	3	3	2	1	2	4	1	1	1	2	0	1	1	1	5	4	1	3	1	1	1	0	1	0	1	1	1	0	0	1	1	1	5	10	7	2	3
OG0001523	0	1	2	2	3	3	3	5	5	5	4	3	5	4	4	4	3	10	5	3	7	8	1	4	2	5	2	2	1	2	2	0	0	2	1	1	1	0	1	3	0	1	1	3	0	0	0	0	0
OG0001524	0	0	6	0	1	1	1	1	1	1	2	1	1	1	1	1	1	1	1	1	1	0	1	1	2	6	5	24	0	2	1	1	1	1	1	1	1	1	1	3	1	1	1	3	19	10	0	7	0
OG0001525	0	0	0	2	4	5	4	18	19	3	4	2	9	8	12	11	4	1	0	0	0	25	0	1	0	0	0	0	0	0	0	0	0	0	0	0	0	0	0	0	0	0	0	0	0	0	0	0	0
OG0001526	0	0	0	0	0	0	0	0	0	0	0	0	0	0	0	0	0	0	0	0	0	0	0	0	0	0	0	0	0	0	0	0	0	0	0	0	0	0	0	0	0	0	0	0	0	0	0	0	0
OG0001527	2	1	3	5	4	7	5	2	3	3	2	2	5	3	4	5	2	3	1	1	2	8	1	0	0	4	2	1	1	3	1	3	1	1	1	0	0	1	0	1	0	6	1	2	1	2	1	1	1
OG0001528	2	4	2	2	1	1	2	2	2	1	1	2	1	0	1	1	1	2	2	1	1	1	2	1	1	2	1	5	2	8	2	3	3	1	3	3	2	2	2	2	2	2	2	1	2	2	2	3	1
OG0001529	2	1	1	1	0	1	1	1	1	1	1	1	1	1	2	1	1	1	1	1	1	1	1	2	1	1	1	2	1	1	2	4	3	1	6	2	2	2	2	1	3	3	2	7	3	1	1	1	1
OG0001530	3	1	1	1	1	1	1	1	1	1	1	1	1	1	1	2	1	1	1	1	1	1	1	1	1	0	3	2	1	3	4	3	4	2	7	3	4	3	3	2	3	3	4	3	1	1	1	1	2
OG0001531	1	1	3	2	1	1	1	2	2	1	6	2	1	2	1	2	1	1	1	1	1	1	1	1	1	1	1	4	1	6	2	10	1	2	2	1	6	2	3	1	2	3	3	6	2	1	1	2	1
OG0001532	2	3	2	2	2	1	1	1	1	1	1	1	1	1	1	1	1	2	2	1	2	1	2	2	2	2	2	2	1	3	3	3	1	2	5	1	2	3	2	2	1	1	3	3	2	3	2	2	1
OG0001533	2	3	3	0	2	1	1	1	1	1	1	1	1	1	2	1	1	1	1	1	2	1	1	2	1	2	2	1	2	7	3	4	2	1	3	0	4	2	3	1	2	3	3	3	6	2	2	3	2
OG0001534	1	1	3	4	1	2	4	1	1	2	2	3	2	2	2	3	1	4	1	2	1	3	1	1	1	1	1	1	0	1	2	2	1	1	4	1	4	2	2	3	1	2	2	2	3	1	1	1	1
OG0001535	2	3	2	1	1	1	1	1	1	1	1	1	1	1	0	1	1	1	1	1	1	1	4	0	2	1	3	3	4	5	1	7	2	1	4	2	3	2	2	2	2	3	3	3	1	2	2	1	4
OG0001536	1	1	1	1	1	1	1	1	1	1	1	1	1	1	1	3	1	6	1	1	2	4	1	1	1	1	1	2	2	4	4	6	1	1	7	2	5	3	3	1	3	3	4	5	3	1	1	3	1
OG0001537	3	2	2	1	1	1	1	1	1	1	1	1	1	1	1	1	1	1	1	1	1	1	1	1	1	1	2	5	0	3	3	5	2	1	5	2	3	3	3	1	3	3	3	4	2	1	1	1	0
OG0001538	1	0	2	2	1	1	1	2	1	1	1	1	1	1	1	2	1	2	1	1	0	1	1	0	0	0	0	4	3	5	3	5	1	2	3	1	4	3	4	2	1	4	4	6	4	4	3	3	2
OG0001539	1	2	1	2	2	2	2	3	3	3	3	2	2	2	3	3	2	2	1	1	1	2	1	0	0	0	1	1	0	5	2	5	1	0	3	2	2	2	2	1	1	2	2	3	3	3	2	3	3
OG0001540	3	2	1	4	3	2	2	2	2	1	2	2	2	2	2	2	2	3	2	2	2	4	2	2	1	3	2	2	6	4	1	1	1	1	1	0	0	1	0	1	1	1	0	1	2	1	1	1	3
OG0001541	1	1	3	2	1	1	1	1	1	1	2	1	1	1	1	1	1	2	2	1	1	1	1	1	1	1	1	3	1	2	2	11	3	2	4	3	3	3	3	1	3	3	3	6	1	1	1	1	1
OG0001542	1	1	2	3	2	2	2	2	2	2	7	2	2	9	2	3	2	1	2	1	2	5	1	1	0	2	4	2	2	4	2	5	0	1	3	0	1	0	1	2	1	1	1	2	1	1	1	3	1
OG0001543	1	1	2	1	1	1	2	2	1	1	4	1	2	2	1	1	1	1	1	0	0	1	1	0	1	1	1	1	2	7	9	4	3	3	7	2	6	5	5	2	0	5	5	5	2	1	1	1	1
OG0001544	1	30	2	2	1	1	1	1	1	1	1	1	1	1	1	1	1	0	1	1	1	1	1	0	1	1	0	1	0	4	1	1	1	0	1	0	1	1	1	1	1	1	1	2	3	9	2	2	1
OG0001545	2	2	2	2	1	1	1	1	1	1	0	1	1	2	1	1	1	1	1	1	1	3	1	1	1	1	1	4	6	5	1	10	1	0	1	0	2	1	1	1	0	1	2	5	4	4	1	4	1
OG0001546	0	9	0	1	2	2	2	2	3	1	1	2	3	3	1	2	2	2	0	0	0	2	0	0	0	0	0	0	4	8	2	1	1	0	2	1	1	0	1	4	0	0	2	0	12	13	3	2	5
OG0001547	0	0	1	0	0	0	0	0	0	0	0	0	0	0	0	0	0	0	0	0	0	0	0	0	0	1	0	2	0	19	4	5	1	0	6	2	4	4	4	0	3	4	4	9	12	21	13	11	0
OG0001548	0	0	0	2	7	7	5	11	11	9	9	6	9	6	7	8	7	2	1	2	0	15	3	1	1	0	0	2	0	0	0	0	0	0	0	0	0	0	0	0	0	0	0	0	0	0	0	0	0
OG0001549	0	0	0	2	2	7	5	6	7	14	7	2	15	4	13	13	6	0	0	0	0	28	0	0	0	0	0	0	0	0	0	0	0	0	0	0	0	0	0	0	0	0	0	0	0	0	0	0	0
OG0001550	0	0	0	0	0	0	0	0	0	0	0	0	0	0	0	0	0	0	0	0	0	0	0	0	0	0	0	0	0	0	0	0	0	0	0	0	0	0	0	0	0	0	0	0	0	0	0	0	0
OG0001551	0	0	0	0	0	0	0	0	0	0	0	0	0	0	0	0	0	0	0	0	0	0	0	0	0	0	0	0	0	0	0	0	0	0	0	0	0	0	0	0	0	0	0	0	0	0	0	0	0
OG0001552	1	1	2	2	4	2	3	2	2	2	2	4	4	3	2	3	2	2	1	1	1	3	3	1	1	1	1	3	2	2	3	3	1	1	8	0	3	3	3	1	1	3	3	4	2	2	1	1	1
OG0001553	1	1	3	1	1	1	1	1	1	1	2	1	1	2	1	2	1	1	2	2	1	2	1	1	1	1	2	3	1	1	2	5	1	1	5	0	2	2	2	1	0	24	2	2	2	1	1	1	1
OG0001554	3	1	0	2	1	1	1	1	1	1	1	1	1	1	1	2	1	0	1	1	1	1	1	0	1	1	6	3	1	1	5	7	3	2	9	3	4	5	4	1	3	6	5	7	1	1	1	3	1
OG0001555	1	2	1	1	1	1	1	1	1	1	3	1	1	2	2	1	1	2	1	3	0	2	1	1	1	1	2	3	1	6	3	10	1	1	3	1	2	3	2	1	1	3	2	10	1	2	1	2	1
OG0001556	2	5	4	0	1	1	1	1	1	1	1	1	1	1	2	2	2	0	0	0	0	2	2	0	0	3	0	4	1	2	1	3	1	1	2	0	3	2	2	3	1	2	2	2	6	2	2	3	1
OG0001557	1	1	2	0	1	1	1	1	1	1	0	1	1	0	1	1	1	2	1	2	1	1	2	1	1	1	1	4	1	5	4	8	2	3	7	0	5	3	4	1	3	4	4	7	1	1	1	1	1
OG0001558	2	0	0	0	0	0	0	0	0	0	0	0	0	0	0	0	0	0	0	0	0	0	5	0	0	9	0	1	0	25	13	3	1	0	9	0	7	5	0	0	1	7	4	15	7	1	1	2	0
OG0001559	3	1	4	0	1	1	1	1	1	1	2	1	1	0	1	1	1	2	1	3	1	9	1	1	1	1	0	3	1	5	4	5	0	1	8	2	5	2	3	1	1	2	3	3	1	1	1	0	1
OG0001560	1	1	0	1	1	1	1	1	4	1	2	1	2	1	1	0	1	2	1	1	1	1	2	1	1	1	1	1	1	1	3	11	1	1	6	1	3	2	3	1	2	4	6	11	1	2	1	1	1
OG0001561	1	2	2	2	2	2	2	4	2	2	2	2	2	2	3	1	2	2	1	0	1	2	2	3	2	2	2	1	2	2	2	4	1	2	3	0	2	2	2	1	2	2	2	2	2	1	2	3	1
OG0001562	3	2	1	1	3	2	1	2	1	1	3	1	2	2	1	1	1	2	1	2	1	1	1	2	1	1	1	5	6	11	2	1	0	1	2	1	2	2	2	1	2	3	2	2	2	1	2	2	1
OG0001563	7	1	3	0	1	1	1	1	1	1	1	2	1	1	2	2	1	1	1	1	1	1	1	2	1	1	1	3	1	6	1	2	1	2	3	1	2	1	2	2	1	2	2	2	2	2	1	2	1
OG0001564	2	3	21	0	1	1	2	1	1	1	1	0	1	3	1	2	1	2	0	1	0	1	2	2	0	5	0	18	1	2	0	3	0	0	0	0	0	0	0	0	0	0	0	0	0	1	5	2	1
OG0001565	4	1	3	1	2	2	2	2	2	2	4	2	2	2	4	3	2	0	2	2	2	2	2	1	2	2	0	4	2	2	2	7	2	0	2	2	3	3	3	1	1	3	3	3	2	2	2	2	2
OG0001566	0	3	1	2	1	1	1	1	1	1	1	1	1	1	1	1	1	1	2	2	5	1	2	2	2	1	1	2	0	2	3	11	1	1	5	0	3	3	3	0	1	3	3	4	2	1	1	1	2
OG0001567	0	0	3	2	3	7	5	8	7	3	5	3	3	5	4	4	5	2	4	3	2	8	2	2	6	10	0	24	0	0	0	0	0	0	0	0	0	0	0	0	0	0	0	0	0	0	0	0	0
OG0001568	1	2	7	0	2	1	3	1	1	2	7	1	3	5	2	2	1	1	1	3	1	4	2	1	1	1	0	4	3	1	1	5	1	0	4	2	2	2	2	0	0	2	4	4	1	2	1	2	3
OG0001569	1	1	2	0	1	3	1	2	2	1	2	1	1	2	1	2	1	1	1	1	2	2	1	1	1	2	2	1	3	3	3	5	3	1	5	2	3	3	2	1	1	3	3	3	1	1	1	1	5
OG0001570	2	2	1	1	1	1	1	2	1	2	1	1	3	1	2	2	1	1	1	0	1	2	1	1	1	1	1	1	1	2	3	4	3	8	4	0	2	4	3	2	2	5	3	6	1	2	2	2	2
OG0001571	1	1	4	4	3	3	6	4	4	4	5	3	5	5	4	4	3	1	1	1	1	4	2	2	1	2	1	1	2	2	1	2	1	2	1	0	1	1	1	1	0	0	1	1	1	1	1	1	1
OG0001572	2	9	0	0	0	0	0	0	0	0	0	0	0	0	0	0	0	0	0	0	0	0	0	0	0	0	0	0	0	5	7	10	2	0	2	2	5	3	5	3	0	4	3	4	12	7	1	3	5
OG0001573	3	2	1	2	0	1	1	1	1	1	2	1	1	2	1	1	1	4	1	1	1	1	1	2	1	2	2	4	4	1	2	2	2	1	5	1	2	2	2	1	1	2	2	3	1	2	1	1	3
OG0001574	2	3	2	3	1	2	1	1	1	1	5	1	1	1	1	1	2	5	1	1	1	2	1	3	1	1	4	2	5	2	1	5	1	2	1	1	1	1	1	4	0	1	1	2	5	2	1	4	3
OG0001575	3	2	1	0	0	1	1	1	1	1	1	1	1	2	1	1	1	1	1	1	1	1	1	1	1	1	2	2	1	2	3	10	2	2	6	1	2	3	2	1	3	3	3	7	2	3	2	2	1
OG0001576	1	2	1	2	3	2	3	3	3	3	6	3	3	3	3	3	2	1	1	6	1	2	2	2	1	2	3	1	2	2	2	3	1	4	2	1	1	1	1	1	1	1	2	1	1	1	1	1	1
OG0001577	2	3	1	2	3	3	3	1	1	2	4	1	2	3	1	1	1	1	1	1	1	4	1	1	1	1	1	2	2	1	1	1	1	1	3	0	1	1	1	1	0	1	1	1	2	1	1	1	1
OG0001578	1	2	2	1	1	1	1	2	1	1	3	1	1	1	1	1	1	1	1	1	3	3	1	1	1	1	1	5	2	13	2	2	1	2	4	1	1	2	2	1	2	2	2	4	0	4	1	3	1
OG0001579	1	0	2	0	1	1	1	1	1	1	2	1	1	1	1	1	1	2	1	4	1	2	0	1	1	2	3	5	1	6	4	8	3	1	7	2	4	4	3	1	3	4	3	5	1	1	1	2	1
OG0001580	1	2	2	1	1	1	1	1	0	1	2	14	1	1	1	1	1	1	1	0	1	3	11	1	1	1	1	2	1	2	2	0	0	3	3	1	1	2	1	2	1	3	2	2	1	1	1	2	1
OG0001581	2	2	1	1	0	1	1	1	1	1	2	1	1	1	1	1	1	6	1	2	1	4	1	2	1	4	1	2	0	1	3	3	0	3	7	2	3	4	3	1	4	5	3	6	1	2	1	1	2
OG0001582	1	1	2	5	1	1	1	1	1	1	1	1	1	2	1	2	2	2	1	1	1	2	1	2	1	1	1	2	1	1	3	10	2	1	8	0	3	3	2	1	1	3	3	5	3	1	1	2	1
OG0001583	2	4	2	2	2	2	2	2	2	2	2	2	2	3	2	2	2	0	0	0	0	3	1	1	1	2	3	2	1	2	2	4	1	0	2	0	2	2	2	1	1	2	2	2	4	3	2	2	3
OG0001584	2	1	1	1	2	2	4	2	1	1	1	2	3	1	1	3	1	1	1	1	1	3	2	1	1	1	2	3	0	12	2	4	1	0	4	0	1	2	1	2	2	2	1	5	5	1	1	1	1
OG0001585	1	1	2	1	3	1	1	1	1	2	1	2	1	1	2	3	1	1	0	1	1	4	1	0	1	2	5	1	1	4	4	5	1	0	6	2	4	4	3	1	1	7	4	4	2	2	1	1	1
OG0001586	1	1	3	4	1	1	1	3	1	1	1	4	0	1	3	0	1	0	1	1	1	1	1	1	1	1	0	2	1	7	2	11	0	1	1	2	4	2	2	1	2	3	1	1	3	1	1	2	1
OG0001587	0	2	4	1	1	1	1	1	1	1	1	1	1	1	2	3	1	12	1	2	1	6	1	1	1	1	3	1	2	3	1	1	1	2	1	0	1	0	1	2	0	1	1	1	2	1	2	4	1
OG0001588	0	0	0	121	0	0	1	0	0	0	3	0	0	0	0	0	0	0	0	0	0	0	0	2	0	0	0	0	0	0	0	0	1	0	0	0	0	0	0	0	0	0	0	0	0	0	0	0	0
OG0001589	0	0	0	117	0	0	0	0	0	0	2	0	0	0	0	0	0	2	0	0	0	0	0	0	0	0	0	0	0	0	0	0	0	0	0	0	0	0	0	0	0	0	0	0	3	1	0	0	0
OG0001590	0	0	0	0	7	1	4	9	10	13	16	12	7	17	14	7	1	0	0	0	0	11	0	0	0	0	0	0	0	0	0	0	0	0	0	0	0	0	0	0	0	0	0	0	0	0	0	0	0
OG0001591	0	0	0	0	0	0	0	0	0	0	0	0	0	0	0	0	0	0	0	0	0	129	0	0	0	0	0	0	0	0	0	0	0	0	0	0	0	0	0	0	0	0	0	0	0	0	0	0	0
OG0001592	1	3	3	1	1	1	1	1	1	1	2	1	2	2	1	1	1	1	1	1	1	1	1	1	1	1	1	2	2	1	4	7	3	1	8	2	4	4	4	1	2	3	4	6	1	3	1	1	1
OG0001593	2	1	1	1	1	1	1	1	1	1	1	1	2	1	1	1	1	1	1	1	1	2	1	1	1	1	3	4	1	6	5	6	3	1	5	3	4	4	3	1	2	5	5	5	1	1	1	1	1
OG0001594	1	1	1	1	1	1	1	1	1	1	2	1	1	1	1	1	2	1	1	1	2	1	2	1	1	11	0	1	1	8	1	1	1	1	2	0	1	1	1	1	1	1	1	1	8	3	1	3	1
OG0001595	1	1	3	1	1	1	1	1	1	1	1	1	1	1	1	1	1	1	1	1	1	1	1	1	1	1	3	4	1	5	3	7	0	1	5	0	2	3	2	1	3	3	3	4	2	1	1	2	4
OG0001596	1	1	3	1	1	1	1	1	1	1	2	1	1	0	1	2	1	2	2	1	1	1	1	2	2	1	1	6	1	4	4	4	2	1	5	2	6	4	3	1	2	4	3	5	1	2	1	1	1
OG0001597	1	3	2	0	1	1	1	1	1	1	1	1	1	1	1	2	1	1	1	1	3	4	2	9	2	1	4	4	1	2	1	0	0	3	2	1	1	2	1	1	2	2	2	2	1	2	1	2	1
OG0001598	3	2	0	0	2	2	3	1	1	2	3	2	2	2	3	2	2	0	1	0	1	3	0	1	1	2	1	3	3	7	0	1	0	0	1	0	0	1	0	2	0	1	1	0	0	2	1	3	8
OG0001599	1	0	1	0	4	1	1	1	1	1	2	2	1	3	1	1	1	1	1	0	1	2	1	1	1	1	5	3	3	3	2	3	1	1	6	2	3	3	2	2	1	4	4	4	1	3	1	2	1
OG0001600	1	1	1	1	1	1	1	1	1	1	1	1	1	1	1	2	1	1	1	1	2	1	1	1	1	1	2	1	1	0	4	12	3	0	8	1	4	3	2	1	2	4	3	9	1	1	1	2	1
OG0001601	2	1	1	2	1	1	1	1	1	0	1	1	1	1	3	1	1	1	1	0	1	1	1	2	1	1	1	4	1	4	3	9	2	3	4	3	3	3	3	1	2	3	3	2	3	2	2	1	1
OG0001602	2	0	2	4	1	1	1	1	1	1	2	1	1	1	1	1	1	2	1	1	1	2	0	1	1	1	4	5	2	2	3	6	1	4	6	3	3	3	3	1	1	3	4	2	1	4	1	2	1
OG0001603	2	1	1	0	1	1	1	1	1	1	3	1	1	2	1	2	1	1	0	0	0	3	1	0	0	1	1	3	1	3	6	5	5	1	10	2	5	4	4	2	1	3	6	6	2	2	1	1	1
OG0001604	1	1	1	0	2	1	1	1	1	1	1	1	2	1	1	1	1	2	1	1	1	1	1	1	1	1	1	3	2	2	3	8	3	4	5	2	2	3	2	1	3	6	3	5	2	2	1	3	1
OG0001605	1	4	1	0	1	1	1	1	1	1	1	1	1	1	1	1	1	1	1	1	1	3	1	1	1	1	2	3	3	3	1	5	1	1	1	1	2	1	1	1	1	1	1	1	2	2	1	2	1
OG0001606	1	4	3	1	1	1	1	1	1	1	1	3	1	2	1	1	1	1	1	1	1	1	1	0	1	1	0	6	1	7	4	3	1	1	4	2	7	2	3	1	2	3	3	4	5	1	1	2	1
OG0001607	1	1	0	3	1	1	1	1	1	1	5	1	2	2	1	3	1	1	1	1	1	2	1	1	1	2	1	3	1	4	2	13	0	1	4	0	3	2	2	1	2	2	2	11	1	3	1	2	1
OG0001608	0	2	1	0	2	2	1	1	1	1	1	1	1	1	0	2	1	0	1	1	1	1	1	1	1	1	0	0	0	3	3	8	1	1	7	2	2	2	4	1	3	16	3	8	3	3	2	4	1
OG0001609	0	0	1	2	6	5	5	6	6	6	3	6	6	7	5	6	4	3	0	1	1	10	1	0	2	4	1	4	0	0	0	0	0	0	0	0	0	0	0	0	0	0	0	0	0	0	0	0	0
OG0001610	0	0	0	0	6	4	15	10	12	9	4	7	14	4	16	13	4	0	1	1	1	4	2	1	0	0	0	0	0	0	0	0	0	0	0	0	0	0	0	0	0	0	0	0	0	0	0	0	0
OG0001611	0	0	0	0	0	0	0	0	0	0	0	0	0	0	0	0	0	0	0	0	0	0	0	0	0	0	114	0	0	0	0	0	0	0	0	0	0	0	0	0	0	0	0	0	0	0	0	0	0
OG0001612	0	0	0	0	0	0	0	0	0	0	0	0	0	0	0	0	0	0	0	0	0	0	0	0	0	0	0	0	0	0	0	0	0	0	0	0	0	0	0	0	0	0	0	0	0	128	0	0	0
OG0001613	2	3	2	0	1	1	1	2	1	1	1	0	1	1	1	1	1	2	2	2	6	1	4	2	4	1	1	1	2	6	2	5	0	2	2	1	2	2	2	1	1	2	4	4	1	2	1	2	1
OG0001614	3	1	1	0	1	1	1	1	1	1	1	1	1	1	1	1	1	4	1	1	1	1	1	2	1	1	2	2	4	1	5	2	1	1	3	1	2	2	3	1	1	31	2	4	1	2	1	2	1
OG0001615	1	1	2	2	1	1	1	1	1	1	1	1	2	1	1	3	1	4	1	2	1	1	1	1	1	1	1	9	1	1	4	5	1	1	6	0	2	2	2	1	0	10	3	3	0	1	1	3	1
OG0001616	1	1	4	1	1	2	1	1	1	1	1	1	1	1	1	1	1	1	1	1	1	1	1	1	1	1	1	2	1	3	3	11	0	2	12	1	3	3	2	1	2	9	3	3	3	1	1	1	1
OG0001617	2	2	1	1	1	1	1	1	1	0	2	1	1	2	1	1	1	2	1	1	1	1	4	1	1	1	1	4	2	4	2	5	1	2	3	1	2	2	2	1	1	2	2	3	4	2	2	3	3
OG0001618	1	1	2	1	1	1	1	1	1	1	1	1	1	1	1	1	1	1	1	1	1	1	1	1	1	1	1	4	1	4	3	4	2	0	6	3	4	3	3	1	3	5	3	11	2	1	1	1	1
OG0001619	1	3	5	1	1	1	7	2	1	1	1	4	3	1	1	1	1	3	1	0	1	1	3	1	0	1	1	2	2	5	3	3	0	0	7	1	3	3	3	2	0	3	3	3	4	1	1	1	1
OG0001620	1	1	1	0	1	1	1	2	1	1	1	1	1	1	2	1	1	0	1	1	1	1	1	0	1	1	2	1	2	1	4	6	3	0	29	2	4	3	3	1	2	4	4	4	1	2	1	1	0
OG0001621	2	1	1	4	1	1	1	1	1	1	1	1	1	1	1	1	1	1	1	1	1	1	1	1	1	1	1	5	2	1	4	9	1	1	8	2	3	3	3	1	4	4	3	6	2	1	1	1	1
OG0001622	2	13	0	0	0	0	0	0	0	1	0	0	1	0	1	2	0	0	0	0	0	0	1	0	0	0	5	0	3	1	1	1	1	0	1	0	1	1	1	0	0	1	1	0	16	27	10	4	3
OG0001623	1	1	5	2	1	2	2	1	1	1	3	2	2	2	2	2	2	1	1	1	1	1	1	1	1	1	1	1	2	1	3	3	0	1	4	0	5	1	3	1	1	3	3	4	4	5	5	1	1
OG0001624	2	2	2	2	1	1	1	1	1	1	2	1	1	1	3	2	1	9	2	3	1	7	1	1	1	3	1	1	0	9	2	1	1	3	3	1	1	2	1	1	2	2	1	3	1	1	1	2	1
OG0001625	2	1	2	2	1	1	2	1	1	1	3	1	1	4	2	2	1	1	1	1	1	1	1	1	1	1	3	3	4	1	2	1	1	2	6	0	2	1	2	1	1	2	2	3	2	1	1	1	1
OG0001626	3	1	3	1	2	2	3	2	2	2	2	2	2	2	2	3	2	2	1	1	1	2	2	1	1	1	1	6	2	8	2	2	0	0	6	1	4	2	2	1	1	2	2	2	3	1	1	2	2
OG0001627	0	6	0	0	0	0	0	0	0	0	0	0	0	0	0	0	0	0	0	0	0	0	0	0	0	0	3	0	0	5	18	0	1	0	3	2	4	3	4	0	1	2	3	2	3	25	13	6	6
OG0001628	0	8	0	0	0	0	0	0	0	0	0	0	0	0	0	0	0	0	0	0	0	0	0	3	0	0	0	0	0	1	2	0	0	0	7	0	0	0	0	0	0	0	0	0	4	4	0	0	22
OG0001629	0	1	1	3	1	2	1	1	1	1	2	1	1	1	2	1	1	5	1	1	1	1	1	0	1	1	0	8	1	25	2	3	0	0	3	0	4	2	2	1	1	2	2	2	2	1	1	3	1
OG0001630	0	1	1	0	2	1	1	4	1	1	2	2	1	2	2	1	2	1	1	2	1	1	1	0	1	1	1	5	0	5	3	11	0	3	6	1	8	2	3	2	1	3	3	5	1	1	1	1	3
OG0001631	0	0	0	3	1	4	5	1	1	1	105	0	0	3	0	1	1	0	0	0	0	1	0	0	0	0	0	0	0	0	0	0	0	0	0	0	0	0	0	0	0	0	0	0	0	0	0	0	0
OG0001632	1	1	2	2	1	2	1	1	1	1	1	1	1	2	1	3	1	7	1	1	1	3	1	1	1	3	1	1	5	4	1	1	0	2	2	0	1	0	1	1	0	1	1	1	5	1	1	4	1
OG0001633	2	1	2	2	1	1	1	1	1	0	2	1	1	3	1	1	1	1	1	1	1	2	1	1	1	1	1	3	3	5	4	7	2	3	6	0	5	3	3	1	0	5	3	6	3	1	1	1	0
OG0001634	3	1	1	0	1	1	1	1	1	1	2	1	1	2	2	2	20	1	1	3	1	3	1	1	1	1	1	3	2	1	2	4	0	1	2	1	2	3	1	1	2	2	2	4	1	1	1	1	1
OG0001635	3	5	1	0	0	0	0	0	0	0	0	0	0	0	0	0	0	0	0	0	0	0	0	0	0	9	2	5	0	8	3	4	0	0	19	0	4	1	3	0	0	0	4	2	0	1	3	5	1
OG0001636	7	1	1	0	1	1	1	1	1	1	1	2	1	1	1	1	1	1	1	1	1	1	1	1	1	1	1	3	5	1	3	8	0	0	4	1	2	2	2	1	2	2	2	2	3	1	1	2	1
OG0001637	1	5	1	1	3	1	3	1	1	1	1	1	1	2	2	1	0	1	1	1	1	2	2	2	1	1	1	2	1	11	3	5	0	1	4	0	3	2	2	1	2	3	4	4	2	1	1	1	1
OG0001638	1	1	4	6	2	1	1	2	1	1	1	1	1	2	1	2	1	1	0	1	1	5	1	0	1	1	2	2	3	1	1	5	1	1	2	0	5	1	0	1	0	1	1	1	5	2	1	1	1
OG0001639	2	3	0	1	2	2	2	2	1	2	1	1	1	2	2	2	2	0	0	0	0	2	2	0	0	8	0	3	11	2	1	0	1	0	2	0	2	1	2	0	0	1	2	1	4	0	0	2	5
OG0001640	1	1	2	2	1	1	1	1	1	0	1	1	1	1	1	3	1	2	1	0	1	3	1	1	1	1	1	9	1	1	2	3	2	1	4	0	5	2	2	1	1	2	2	4	1	2	1	1	2
OG0001641	2	3	1	1	2	1	1	1	1	1	2	1	1	2	1	1	1	1	1	1	1	1	2	0	1	0	2	4	3	5	2	7	2	1	3	2	2	2	2	1	2	2	3	4	2	2	2	4	3
OG0001642	1	1	1	2	2	1	1	1	1	1	3	1	1	2	1	2	1	2	1	2	1	5	1	2	1	1	1	5	2	1	2	4	1	2	4	0	2	2	2	1	1	2	2	3	3	2	2	1	1
OG0001643	1	4	0	5	2	1	6	7	1	1	1	1	2	1	3	1	1	0	0	0	0	6	1	1	0	0	0	0	11	1	1	9	1	2	3	0	3	1	1	2	0	1	2	1	2	1	1	1	2
OG0001644	1	1	3	1	1	1	1	1	1	1	1	1	1	1	1	2	1	2	1	1	2	5	0	2	1	2	1	1	1	6	2	3	2	1	3	2	2	2	2	1	1	2	2	2	3	1	1	1	1
OG0001645	1	1	1	1	1	2	4	2	1	1	1	1	1	1	3	1	1	1	1	1	1	2	1	2	1	1	1	1	1	1	4	5	3	1	10	1	4	4	4	1	3	4	4	4	2	2	2	2	1
OG0001646	1	2	1	0	3	2	3	2	2	3	1	2	2	1	3	3	2	2	2	2	2	4	1	2	2	1	2	7	0	2	2	1	2	1	5	1	2	2	2	1	2	2	2	1	1	2	1	1	2
OG0001647	0	4	5	2	3	1	2	1	1	1	2	2	2	4	2	4	3	0	1	1	2	1	3	1	1	1	0	5	1	0	3	9	1	0	6	1	4	3	3	0	2	4	3	5	1	2	1	2	2
OG0001648	0	2	12	1	2	2	2	1	1	3	3	1	1	2	1	4	3	1	1	3	1	2	2	1	1	2	2	4	0	2	2	2	1	0	2	0	5	1	2	1	0	2	2	2	2	2	1	1	1
OG0001649	0	0	0	1	0	1	0	0	0	0	60	0	0	37	1	5	3	0	0	0	0	0	0	0	0	2	0	0	0	10	0	0	0	0	1	0	0	0	0	0	0	0	0	0	0	0	0	0	0
OG0001650	0	0	0	0	0	0	0	0	0	0	0	0	0	0	0	0	0	0	0	0	0	0	0	0	0	0	0	2	0	0	0	0	0	0	0	0	0	0	0	0	0	0	0	0	1	0	0	0	0
OG0001651	1	2	2	2	1	1	1	1	1	1	1	1	1	1	1	2	2	1	1	2	1	1	0	1	1	4	3	4	4	0	2	3	1	3	4	1	3	3	3	1	4	4	2	7	1	2	1	3	1
OG0001652	3	5	0	1	2	1	1	1	2	1	2	1	1	1	1	1	2	2	3	4	3	1	0	2	1	0	0	0	4	6	2	2	2	2	6	1	2	2	2	2	2	2	2	2	5	9	2	3	4
OG0001653	1	1	1	1	1	1	1	1	2	1	1	1	1	1	1	2	1	1	0	1	1	1	0	1	1	1	2	1	2	13	2	6	1	2	3	2	2	1	2	1	2	2	2	3	2	2	1	5	1
OG0001654	1	2	2	1	1	0	1	1	1	1	1	1	1	1	1	1	0	0	1	1	1	1	2	2	1	1	1	7	0	10	3	2	2	0	4	2	2	2	2	1	2	3	2	2	3	2	2	2	2
OG0001655	1	1	2	2	1	1	1	3	1	1	1	1	2	2	2	1	1	2	1	1	1	1	1	1	1	1	1	3	0	17	2	8	0	1	8	0	2	2	2	1	0	2	2	9	0	1	1	1	1
OG0001656	1	1	3	1	1	1	1	1	1	1	1	1	2	1	1	1	1	1	2	1	1	1	1	1	1	1	2	2	1	4	2	5	3	1	4	2	3	3	3	1	2	4	3	4	0	1	1	1	1
OG0001657	1	1	3	2	1	1	1	1	1	1	1	1	1	1	1	1	1	3	1	1	1	6	1	1	1	1	2	3	2	13	0	1	0	2	1	1	1	1	1	1	0	1	1	2	3	1	1	2	1
OG0001658	2	2	3	1	1	1	1	1	1	1	2	1	1	1	2	1	1	2	1	1	1	1	2	1	1	2	2	2	3	2	2	2	2	4	4	1	3	2	2	2	1	2	2	2	3	2	2	2	2
OG0001659	2	2	3	0	2	1	1	1	1	2	1	1	2	2	2	2	2	1	1	1	0	2	1	2	1	2	1	2	4	2	2	2	1	2	4	0	2	2	1	1	0	2	2	3	4	2	2	2	3
OG0001660	4	1	1	1	1	1	1	1	1	1	1	1	5	1	1	1	1	1	1	1	1	2	1	1	1	1	1	1	2	21	3	7	0	1	3	1	2	3	2	1	0	3	3	5	1	2	1	1	1
OG0001661	1	1	1	0	1	1	1	1	1	1	2	1	1	1	1	1	1	1	2	1	2	6	2	0	1	1	2	2	1	2	1	2	2	2	6	0	1	1	1	1	1	2	4	2	2	2	1	1	3
OG0001662	3	2	0	0	2	2	2	2	2	1	1	2	1	5	2	1	2	2	2	2	2	2	2	2	2	1	1	5	2	2	3	2	2	0	5	1	2	3	3	2	0	3	3	4	2	2	2	2	2
OG0001663	1	2	3	0	2	2	2	2	2	2	2	2	1	2	4	3	3	1	1	0	1	3	1	1	1	1	2	7	1	3	2	2	0	0	6	0	2	1	2	1	0	3	2	2	1	1	1	1	1
OG0001664	2	0	2	3	1	2	1	2	2	1	2	2	2	2	1	2	1	0	0	2	0	1	0	1	1	1	0	5	1	39	2	1	3	1	6	1	1	2	2	1	1	3	2	2	1	2	1	1	1
OG0001665	1	2	1	2	2	1	2	1	2	1	1	1	1	1	0	3	1	2	2	2	2	1	1	1	1	2	1	1	3	4	2	5	0	1	3	0	4	2	2	1	1	2	2	2	1	2	1	2	2
OG0001666	1	3	1	1	2	1	1	2	1	2	2	2	2	2	2	2	1	1	1	1	5	1	10	1	1	1	0	1	3	3	2	1	2	1	1	1	2	1	2	1	2	2	2	3	2	2	3	1	1
OG0001667	1	1	2	1	1	3	2	1	2	1	3	1	2	3	2	2	1	1	1	2	1	2	1	1	2	1	2	4	1	2	1	8	1	1	5	2	3	2	2	1	2	2	2	2	1	1	1	1	1
OG0001668	2	0	5	1	2	2	2	4	3	2	1	2	2	1	2	2	2	1	0	0	0	2	1	0	0	1	3	1	1	20	0	4	0	1	9	1	1	1	1	1	0	1	1	1	3	1	1	2	1
OG0001669	0	2	3	1	1	1	1	1	1	1	2	1	1	1	1	1	1	1	1	1	1	2	1	1	1	1	0	2	2	10	3	3	4	0	6	3	3	3	3	1	3	3	3	8	1	1	1	2	2
OG0001670	0	0	1	0	0	0	0	21	75	0	20	0	0	0	2	1	2	0	0	0	0	0	0	0	0	0	0	0	0	0	0	0	0	0	0	0	0	0	0	0	0	0	0	0	1	0	0	0	0
OG0001671	0	0	0	0	0	0	0	0	0	0	0	0	0	0	0	0	0	2	0	0	0	0	2	0	0	0	0	0	4	5	0	0	0	0	3	0	0	0	0	0	0	0	0	0	26	3	1	4	6
OG0001672	0	0	0	0	0	0	0	0	0	0	0	0	0	0	0	0	0	0	0	0	0	0	0	0	0	0	0	0	0	0	125	0	0	0	0	0	0	0	0	0	0	0	0	0	0	0	0	0	0
OG0001673	0	0	0	0	0	0	0	0	0	0	0	0	0	0	0	0	0	0	0	0	0	0	0	0	0	0	0	0	0	0	8	0	0	0	0	2	29	10	1	0	10	29	0	36	0	0	0	0	0
OG0001674	0	0	0	0	0	0	0	0	0	0	0	0	0	0	0	0	0	0	0	0	0	0	0	0	0	0	0	0	0	0	0	0	0	0	0	0	0	0	0	0	0	0	0	0	0	0	0	0	0
OG0001675	0	0	0	0	0	0	0	0	0	0	0	0	0	0	0	0	0	0	0	0	0	0	0	0	0	0	0	0	0	0	0	0	0	0	0	0	0	0	0	0	0	0	0	0	0	0	0	0	0
OG0001676	1	2	3	0	1	1	1	2	1	1	1	1	1	1	1	1	1	2	1	0	1	1	4	3	1	1	2	2	1	6	2	2	2	2	3	1	2	2	2	2	0	2	2	2	2	3	2	4	1
OG0001677	2	1	2	2	1	1	2	2	1	1	2	1	2	1	3	2	1	1	1	1	1	3	1	1	1	1	2	2	1	1	3	3	1	1	6	2	4	3	3	1	0	3	3	4	3	1	1	2	1
OG0001678	1	1	1	1	2	1	1	1	1	1	1	2	1	1	1	1	1	1	1	1	1	1	1	1	1	1	1	1	1	6	3	4	2	2	7	3	6	4	4	1	3	4	4	6	1	1	1	1	1
OG0001679	1	3	1	3	3	3	2	2	2	3	5	3	3	4	4	4	3	1	3	1	1	2	2	2	1	1	1	5	1	2	1	2	0	2	1	0	1	1	1	1	0	1	1	1	2	2	1	1	1
OG0001680	1	2	2	1	1	1	1	1	1	1	5	1	1	4	1	1	1	2	2	1	2	7	1	1	1	3	0	5	0	1	2	2	2	0	2	1	1	1	1	8	0	1	2	1	2	3	2	1	2
OG0001681	2	1	1	1	5	1	1	1	1	1	1	1	1	1	1	1	1	0	1	3	6	1	1	2	1	2	4	1	5	2	1	5	1	1	1	1	1	1	1	1	1	1	1	1	1	1	1	1	1
OG0001682	1	1	3	1	1	1	1	1	1	1	1	1	1	1	1	1	1	1	1	0	1	1	1	2	1	1	0	5	2	2	4	3	3	0	7	2	4	4	4	1	3	5	4	7	1	2	1	2	2
OG0001683	1	1	2	1	2	1	1	2	1	1	1	1	1	1	1	3	1	1	1	1	1	1	1	1	1	2	1	3	1	12	3	7	1	0	4	2	4	2	3	1	1	3	2	9	1	1	1	2	1
OG0001684	4	2	1	0	1	1	1	1	1	1	1	1	1	1	1	1	1	1	1	1	1	1	2	1	1	1	3	6	2	6	2	2	2	2	3	1	2	2	2	1	1	3	2	2	3	1	1	1	2
OG0001685	1	1	2	1	1	1	1	1	1	0	2	1	1	2	1	1	1	1	1	1	1	3	3	1	0	1	1	4	0	2	4	9	0	0	5	2	7	3	5	1	2	4	4	5	1	1	1	1	1
OG0001686	1	1	1	2	1	1	1	1	1	1	2	1	1	1	1	4	1	2	1	0	2	1	1	1	0	1	1	3	1	0	4	9	3	1	7	1	3	4	3	1	2	3	4	4	2	1	1	1	1
OG0001687	1	1	1	1	1	2	1	1	1	1	2	1	1	1	1	1	1	1	1	1	1	1	1	1	1	1	1	3	2	1	4	5	4	1	9	3	6	4	4	1	2	4	4	6	1	1	1	2	1
OG0001688	4	1	2	3	0	1	1	0	0	1	2	1	1	2	0	1	0	1	1	2	2	1	1	2	1	1	3	6	0	4	3	4	2	3	5	1	2	3	2	1	2	2	3	3	4	1	1	3	2
OG0001689	1	2	0	1	8	3	5	2	4	2	10	2	2	2	1	2	2	1	1	3	6	2	0	3	1	0	0	0	2	5	2	1	0	1	2	0	1	1	1	2	0	2	1	1	1	3	1	2	1
OG0001690	1	1	0	1	2	1	1	1	2	1	1	2	1	10	1	2	1	12	1	3	2	1	1	4	1	1	0	2	2	2	2	3	0	0	2	0	1	2	1	1	0	2	2	2	1	8	3	2	2
OG0001691	2	1	3	0	1	1	1	1	1	1	1	1	1	1	1	1	1	1	1	1	1	1	1	1	0	1	4	9	1	10	3	2	0	4	3	1	3	3	3	1	2	3	3	3	1	1	1	1	1
OG0001692	1	1	1	1	3	1	3	2	2	1	1	1	1	4	1	1	1	1	1	1	1	1	2	1	1	1	1	2	3	1	2	1	0	0	2	1	2	1	2	1	1	2	1	2	1	1	1	1	1
OG0001693	1	1	1	0	1	1	1	1	1	1	1	1	1	1	1	1	1	1	2	2	3	1	1	2	1	1	3	4	3	4	2	8	2	1	4	1	2	2	2	1	5	5	2	3	1	1	1	3	1
OG0001694	0	4	2	0	1	1	5	1	1	1	7	1	1	4	1	1	1	1	1	2	2	4	1	1	1	1	1	3	2	1	3	1	0	1	6	0	3	3	2	1	0	3	3	4	3	2	1	1	1
OG0001695	0	1	2	0	1	2	1	1	1	1	1	2	1	1	1	1	1	1	2	2	2	2	0	5	1	3	1	4	3	1	1	1	0	3	1	2	39	2	3	1	2	2	1	1	1	1	1	2	1
OG0001696	0	0	0	1	0	0	0	0	0	0	6	0	0	1	0	0	0	0	0	0	0	112	0	0	0	0	1	0	0	0	0	0	0	0	0	0	0	0	0	0	0	0	0	0	1	1	0	0	0
OG0001697	0	0	0	0	0	0	0	0	0	0	0	0	0	0	0	0	0	0	0	0	0	0	0	0	0	0	0	0	0	0	18	4	7	0	25	8	9	11	8	0	7	11	9	7	0	0	0	0	0
OG0001698	0	0	0	0	0	0	0	0	0	0	0	0	0	0	0	0	0	0	0	0	0	0	0	0	0	0	0	0	0	0	0	0	0	0	0	0	0	0	0	0	0	0	0	0	0	0	0	0	0
OG0001699	3	2	1	1	3	4	3	4	3	4	5	3	3	3	3	5	3	3	1	1	1	1	0	1	1	1	0	6	1	3	2	2	1	0	2	0	1	1	2	2	0	2	2	2	3	3	2	1	1
OG0001700	2	1	2	2	1	1	1	2	2	1	4	1	1	4	1	1	1	5	2	1	1	1	1	1	1	1	1	2	1	4	2	2	0	2	6	0	2	3	2	1	1	3	1	3	1	1	1	1	1
OG0001701	1	4	1	1	1	1	1	1	1	1	1	1	1	1	3	1	1	1	1	1	1	1	1	2	1	2	1	2	0	4	1	2	1	0	2	0	1	1	1	0	0	1	1	2	5	3	7	6	2
OG0001702	1	1	0	0	0	0	0	0	0	0	0	0	0	0	0	0	0	0	0	0	0	0	0	0	0	0	0	0	0	2	5	31	4	1	5	2	5	5	5	4	4	5	5	5	2	4	7	9	1
OG0001703	1	1	5	17	1	1	1	4	1	1	1	1	1	1	1	1	1	1	1	2	1	4	1	1	1	1	0	1	0	3	2	5	0	0	3	0	3	2	2	1	2	2	2	3	3	1	1	2	1
OG0001704	4	1	2	3	1	1	1	1	1	1	4	1	2	2	2	1	2	1	0	1	1	1	2	1	1	1	1	5	2	1	2	6	1	0	6	0	5	3	2	1	1	3	3	3	4	1	1	2	1
OG0001705	1	1	1	1	2	1	1	1	1	1	1	1	1	1	1	1	1	1	1	0	1	2	1	1	1	1	1	1	1	5	3	11	4	1	5	2	3	4	3	1	3	4	4	4	1	1	1	1	1
OG0001706	1	1	1	2	1	1	1	1	1	1	1	1	1	1	1	1	1	1	1	1	0	1	1	1	1	1	1	3	1	1	3	9	1	2	4	2	5	3	3	1	1	3	3	13	2	1	1	1	1
OG0001707	4	3	4	2	1	1	1	2	2	1	2	1	1	1	1	1	1	0	0	0	1	1	1	2	0	1	2	9	6	5	2	3	1	2	2	2	5	1	2	1	1	3	3	3	3	1	1	1	1
OG0001708	3	1	5	1	1	1	1	1	1	1	1	1	2	1	1	1	1	1	1	1	1	2	4	1	1	3	3	5	1	5	2	2	2	1	3	1	2	2	2	1	0	2	2	2	4	1	1	2	1
OG0001709	1	1	1	1	1	1	1	2	1	1	1	1	2	2	1	1	1	1	0	0	0	3	0	0	0	0	0	1	10	8	2	6	1	0	2	0	3	3	2	0	1	3	2	3	3	5	5	2	4
OG0001710	2	1	0	1	1	1	1	1	1	1	2	1	1	1	1	1	1	0	1	1	1	3	1	1	1	1	1	1	0	5	4	5	3	0	7	1	5	4	4	1	0	6	4	4	3	1	2	1	1
OG0001711	1	2	1	3	2	1	1	4	1	1	3	1	1	1	1	2	1	1	0	0	0	3	0	1	1	2	0	1	1	1	3	3	1	4	3	2	6	2	3	1	0	4	3	3	8	1	1	2	1
OG0001712	0	4	2	2	2	3	2	2	2	2	3	2	2	2	1	2	2	1	1	0	1	2	2	0	1	2	2	2	2	5	2	2	1	0	2	2	2	2	2	1	1	2	2	3	2	3	2	2	2
OG0001713	0	1	1	0	1	1	1	1	1	1	1	1	1	1	1	2	1	0	0	0	0	1	1	0	0	1	2	4	2	12	3	16	1	1	5	1	5	3	3	2	1	3	3	4	0	1	1	2	1
OG0001714	0	1	4	0	1	2	1	1	1	1	2	1	1	2	1	2	1	1	1	1	1	1	3	1	1	2	6	2	1	4	2	2	0	1	4	1	7	1	2	1	1	2	2	2	2	1	1	1	1
OG0001715	0	3	1	2	1	2	2	2	2	1	2	2	2	3	2	4	2	2	0	1	1	1	3	1	1	1	0	8	2	3	2	3	1	0	3	1	3	2	3	0	0	2	3	6	3	1	1	1	2
OG0001716	0	1	1	0	1	1	1	2	2	1	1	1	1	0	1	0	1	1	1	0	1	4	1	1	1	1	1	3	3	6	3	2	2	4	6	1	3	3	2	3	2	3	3	4	2	1	1	2	0
OG0001717	0	0	4	1	4	2	2	2	2	4	3	4	3	2	5	9	2	6	3	4	2	10	1	3	1	1	1	10	3	0	0	0	0	4	0	0	0	0	0	1	0	0	0	0	0	0	0	0	0
OG0001718	0	0	0	1	4	6	8	9	9	23	3	3	11	4	17	15	3	0	0	0	0	7	0	0	0	0	0	0	0	0	0	0	0	0	0	0	0	0	0	0	0	0	0	0	0	0	0	0	0
OG0001719	0	0	0	0	0	0	0	0	0	0	0	0	0	0	0	0	0	0	0	0	0	0	0	0	0	0	0	0	0	0	0	0	0	0	123	0	0	0	0	0	0	0	0	0	0	0	0	0	0
OG0001720	0	0	0	0	0	0	0	0	0	0	0	0	0	0	0	0	0	0	0	0	0	0	0	0	0	0	0	0	0	0	0	0	0	0	0	0	0	0	0	0	0	0	0	0	0	0	0	0	0
OG0001721	12	1	1	1	1	1	1	1	1	1	2	1	1	1	1	1	1	1	1	1	1	2	4	1	1	1	1	2	1	1	2	6	0	1	2	1	3	2	2	1	1	3	2	3	1	2	1	3	0
OG0001722	1	2	4	2	1	1	1	2	1	1	1	2	1	1	1	2	1	1	1	1	1	2	1	1	1	1	1	3	3	4	2	5	0	2	8	0	2	2	2	1	2	2	2	4	1	1	1	2	1
OG0001723	2	2	3	1	1	1	1	1	1	0	1	1	1	1	1	1	1	1	1	1	1	2	1	1	1	3	1	3	2	4	3	3	2	2	8	1	4	3	3	1	1	3	3	3	2	1	1	1	2
OG0001724	1	2	3	1	2	3	1	1	1	1	0	3	2	1	1	1	1	5	1	2	1	3	1	1	1	1	1	3	2	12	3	5	2	1	2	1	1	3	2	1	2	3	3	4	1	3	1	2	3
OG0001725	3	1	1	0	1	1	1	1	1	1	1	1	1	1	1	0	1	1	1	1	1	1	1	1	1	1	2	5	1	3	4	13	1	2	8	1	3	4	3	1	0	4	4	4	2	1	1	1	1
OG0001726	1	1	0	1	3	2	2	2	2	2	2	2	2	2	2	2	2	1	0	0	0	1	1	0	0	1	4	1	0	2	3	2	1	1	4	1	2	2	2	3	0	2	2	1	2	3	3	4	3
OG0001727	1	1	6	9	3	2	1	3	1	1	1	2	1	1	1	2	1	2	1	1	1	4	1	1	1	1	0	1	9	1	1	1	0	0	2	0	3	1	1	5	1	3	1	1	10	1	1	1	1
OG0001728	2	3	2	0	1	2	2	1	2	2	4	2	2	3	1	2	2	1	2	2	2	0	2	3	2	3	1	1	1	1	2	1	2	2	4	2	2	1	2	2	2	2	3	2	0	3	1	2	1
OG0001729	1	0	1	2	1	1	1	1	1	1	1	1	1	2	1	1	1	1	0	1	1	1	1	1	1	1	1	2	3	3	4	10	2	1	5	0	3	3	3	1	1	4	4	8	3	1	1	1	1
OG0001730	1	2	3	2	1	1	3	1	1	1	1	1	1	1	2	1	2	1	1	1	1	2	1	1	1	1	1	1	0	7	3	12	1	1	3	1	3	2	2	1	0	3	3	6	1	2	1	1	3
OG0001731	5	1	1	1	1	1	1	1	1	1	1	1	1	1	1	2	1	1	1	1	1	2	1	1	1	1	4	1	2	1	2	11	1	1	6	0	2	2	2	1	2	2	2	2	2	1	1	1	1
OG0001732	1	1	3	2	2	2	2	4	2	2	3	2	2	2	4	3	2	1	1	1	1	3	2	1	1	1	1	2	2	2	2	0	0	1	2	0	1	1	0	1	1	2	2	2	3	4	2	2	2
OG0001733	0	2	3	2	2	2	2	1	2	2	2	2	1	3	4	3	2	2	2	2	2	3	1	2	2	3	1	3	0	2	1	2	0	1	1	0	1	1	1	1	0	1	1	1	2	3	2	3	2
OG0001734	0	3	3	0	0	3	0	0	2	0	0	0	0	0	0	0	0	0	0	0	0	0	1	0	0	0	0	0	0	0	0	0	0	0	6	0	0	0	0	0	0	0	0	0	7	3	0	0	0
OG0001735	0	1	1	0	1	1	1	1	1	1	1	1	1	1	1	2	1	1	11	6	2	1	3	2	4	2	2	1	2	1	2	1	0	1	1	1	3	2	3	0	1	8	1	5	1	4	3	5	2
OG0001736	0	1	1	1	1	2	1	2	2	2	2	2	2	1	2	2	1	1	1	3	3	11	1	6	1	1	1	1	1	4	3	3	2	1	3	1	2	2	2	1	1	2	3	3	1	2	1	2	1
OG0001737	0	0	0	3	4	4	7	11	7	6	1	5	4	1	5	4	3	0	0	0	0	8	4	0	0	0	0	0	16	4	0	0	0	0	0	0	0	0	0	0	0	0	0	0	0	0	0	0	1
OG0001738	1	2	1	1	1	1	1	1	1	1	1	1	1	1	1	1	1	1	1	1	1	2	1	1	1	2	1	3	2	2	2	11	0	1	2	0	2	2	2	1	1	2	2	2	5	3	2	4	1
OG0001739	1	1	1	1	3	4	4	4	4	3	4	3	3	3	3	3	3	1	1	1	1	6	2	1	1	1	0	6	1	1	2	2	2	7	2	0	2	2	2	5	1	1	3	2	0	1	1	1	1
OG0001740	1	2	6	0	1	1	2	2	1	2	2	1	3	1	3	1	1	1	2	1	1	1	1	1	1	2	1	8	0	1	3	7	0	2	6	2	8	3	3	1	0	4	3	5	1	1	1	3	1
OG0001741	1	10	3	1	1	1	1	1	1	1	1	1	1	1	1	1	2	3	1	1	1	5	1	2	1	1	2	1	1	1	3	4	1	1	3	2	3	2	3	1	1	2	3	4	5	2	1	1	1
OG0001742	5	1	4	1	2	1	2	3	2	1	1	1	1	1	2	2	1	1	1	1	1	1	2	0	1	1	0	6	1	1	3	15	0	0	3	3	3	4	3	1	2	3	3	4	1	1	1	1	1
OG0001743	2	1	2	0	1	1	1	1	1	1	3	1	1	2	1	2	1	1	1	2	1	0	1	2	1	2	2	2	1	7	4	6	3	0	5	2	3	4	4	1	3	4	3	4	1	1	1	1	1
OG0001744	2	1	3	0	1	1	1	1	1	1	1	1	1	1	1	1	1	0	2	2	1	5	1	1	1	1	1	1	2	1	4	6	1	1	5	2	4	3	2	1	2	2	3	5	2	2	1	1	1
OG0001745	2	13	0	0	0	0	0	0	0	0	0	0	0	0	0	0	0	0	0	0	0	0	0	0	0	0	1	0	2	4	3	1	1	0	1	1	2	2	2	0	1	2	1	4	3	9	1	4	3
OG0001746	3	4	5	1	1	1	2	1	1	1	3	1	1	1	1	1	1	1	1	1	1	2	0	1	1	1	1	3	3	1	1	8	1	1	1	1	1	1	1	1	1	1	1	2	4	2	1	1	3
OG0001747	1	1	1	0	1	1	1	1	1	1	1	1	1	2	1	3	1	2	1	1	1	1	1	1	0	1	1	2	1	3	3	2	2	1	5	1	3	3	3	1	2	3	3	4	5	3	1	2	3
OG0001748	1	1	1	1	1	1	1	1	1	1	1	2	1	1	2	2	1	1	1	1	1	1	1	1	1	1	1	5	2	12	2	7	0	1	5	1	1	2	2	1	2	2	2	3	4	2	1	1	1
OG0001749	2	1	2	0	2	2	1	1	1	1	2	1	2	1	2	2	1	1	1	1	1	1	2	1	1	1	1	3	0	9	2	8	1	0	3	2	12	1	3	1	1	2	2	4	1	1	1	1	1
OG0001750	2	1	2	1	1	1	1	2	1	1	1	1	2	1	1	1	1	1	1	1	1	3	1	2	1	1	1	3	2	2	2	7	0	2	4	0	5	2	2	1	0	3	2	2	4	1	1	0	1
OG0001751	1	1	5	1	2	1	1	1	1	1	1	2	1	2	4	1	1	1	1	2	1	2	2	1	1	1	1	3	6	2	1	1	0	1	2	1	1	1	1	3	1	2	1	1	11	1	1	1	1
OG0001752	1	1	1	0	1	1	1	1	1	2	0	3	1	1	1	1	1	2	1	1	1	4	1	1	1	1	2	4	6	1	2	5	3	0	3	2	3	3	3	5	1	3	3	4	1	1	3	1	1
OG0001753	1	2	2	0	0	1	1	1	1	1	1	2	1	1	1	1	1	1	1	1	1	1	1	2	1	1	1	1	3	2	14	7	1	1	3	2	2	1	2	2	1	1	2	4	3	2	2	4	2
OG0001754	3	1	1	0	2	1	2	1	1	1	1	1	1	1	1	2	1	1	1	3	1	1	1	1	1	1	1	8	1	11	3	2	1	1	8	1	3	2	2	1	0	4	3	3	1	1	1	1	1
OG0001755	1	3	0	1	1	1	1	1	1	1	0	1	1	0	2	1	1	4	2	1	3	1	2	1	1	1	1	1	6	2	2	2	2	1	2	1	2	1	2	2	0	4	2	5	2	2	2	3	8
OG0001756	2	2	1	2	0	1	1	1	1	1	2	1	1	1	1	1	1	1	1	1	1	1	1	0	1	1	1	2	1	3	2	2	1	1	5	0	4	2	2	1	0	4	3	2	1	1	1	11	4
OG0001757	1	1	1	1	1	1	1	1	1	1	1	1	1	1	1	1	1	0	1	1	1	2	0	2	1	1	1	3	2	21	2	6	2	2	2	0	1	2	1	1	2	8	2	3	1	2	1	1	1
OG0001758	3	2	2	1	6	1	1	1	1	1	1	1	1	1	1	1	1	1	1	1	1	4	1	1	1	1	1	1	4	2	2	8	0	1	2	1	2	2	2	1	1	2	2	3	5	1	1	1	2
OG0001759	1	1	3	4	2	2	4	2	2	2	3	2	2	3	3	4	3	1	1	1	1	3	1	1	1	1	1	1	8	5	1	4	1	1	1	0	1	1	1	1	1	1	1	1	4	1	1	1	1
OG0001760	1	1	1	1	1	1	1	1	1	1	3	1	1	3	1	1	1	1	1	1	1	9	1	1	1	1	3	2	2	1	3	5	2	1	3	2	2	3	2	1	3	3	2	4	2	2	1	1	1
OG0001761	1	1	1	4	3	2	1	1	1	1	1	1	1	1	3	1	1	1	1	1	1	1	3	1	1	1	2	3	1	12	1	2	0	2	2	1	1	1	1	1	1	1	1	1	1	1	1	1	1
OG0001762	0	1	2	1	1	2	1	1	1	1	2	1	1	2	1	1	1	1	1	1	1	2	1	1	1	1	0	4	0	13	3	4	1	1	3	1	5	4	3	1	0	3	3	11	1	2	1	1	2
OG0001763	0	1	0	0	0	0	0	0	0	0	0	0	0	0	0	0	0	19	0	0	0	0	0	0	0	0	0	0	0	0	0	0	0	0	41	0	0	0	0	3	0	0	0	0	4	7	2	0	7
OG0001764	0	0	1	0	1	1	1	1	1	1	0	1	1	0	1	2	1	0	1	1	1	1	2	0	1	1	0	3	0	2	4	5	3	0	7	1	3	3	3	2	4	4	4	4	6	12	8	0	7
OG0001765	0	0	0	0	0	0	0	0	0	0	0	0	0	0	0	0	0	0	0	0	0	0	0	0	0	0	0	0	0	0	0	0	0	0	0	0	0	0	0	0	0	0	0	0	0	0	0	0	0
OG0001766	1	3	1	10	2	5	2	1	1	1	2	3	1	2	2	1	4	1	1	0	1	1	1	1	1	1	2	2	1	4	2	1	0	2	4	1	1	2	1	1	0	2	2	1	1	3	2	2	2
OG0001767	3	1	4	1	2	2	2	2	2	2	3	2	2	2	3	2	2	1	1	0	1	4	3	1	1	3	4	4	2	2	2	3	1	0	3	1	2	2	2	1	1	2	2	3	1	1	1	1	3
OG0001768	2	2	1	1	3	2	2	2	2	2	3	2	3	2	2	3	2	2	1	1	1	2	1	1	1	1	1	1	2	6	1	1	0	2	1	1	1	1	1	2	0	1	1	1	2	2	2	2	2
OG0001769	2	1	1	1	1	1	1	3	2	1	1	1	1	1	1	1	1	1	1	1	1	2	1	3	1	1	3	2	2	1	2	3	3	5	4	2	2	3	2	1	1	4	2	3	1	1	1	2	1
OG0001770	1	2	1	1	1	1	1	1	1	1	1	1	1	0	1	1	1	2	1	1	1	2	1	1	1	1	2	4	2	8	2	3	1	3	4	1	2	2	1	1	1	3	2	3	2	3	1	1	1
OG0001771	2	2	3	0	1	1	1	1	1	1	1	1	1	1	1	1	1	1	1	1	2	3	1	1	1	2	2	5	1	1	4	4	2	0	7	1	3	4	3	2	0	7	3	4	2	1	1	2	1
OG0001772	2	1	1	1	1	1	2	1	1	0	1	1	1	1	1	1	1	1	1	1	1	2	1	1	1	1	1	6	2	2	2	5	2	2	3	2	2	2	2	1	2	3	3	7	1	1	1	1	1
OG0001773	1	2	2	1	2	19	1	1	1	2	1	1	2	1	2	2	1	1	1	1	1	1	1	3	1	1	1	1	1	4	1	2	0	1	1	0	1	1	1	2	0	1	2	1	2	2	1	3	1
OG0001774	1	1	2	2	2	2	2	2	2	2	2	2	2	2	2	2	2	1	1	1	1	2	1	1	1	2	3	1	3	1	25	1	1	1	1	1	2	1	1	1	0	1	1	1	2	1	1	1	0
OG0001775	4	1	1	1	1	1	2	1	1	1	1	1	1	1	0	1	1	1	1	2	1	2	1	1	1	1	1	1	1	9	3	8	0	1	7	1	3	2	2	1	1	2	3	3	2	2	1	1	1
OG0001776	2	1	2	2	2	2	2	3	2	3	2	2	4	1	3	1	2	2	1	1	1	5	1	2	1	2	1	5	2	1	2	2	1	1	6	2	2	2	2	1	1	2	2	4	2	1	1	1	0
OG0001777	2	2	2	1	1	1	1	2	1	1	1	1	2	2	0	1	1	1	0	0	0	3	2	1	1	2	1	2	4	2	2	2	0	4	2	0	2	2	2	2	0	2	5	2	2	2	2	2	3
OG0001778	6	4	4	0	2	1	2	1	0	1	1	1	2	1	1	2	1	1	2	2	2	1	1	2	2	1	1	7	0	2	2	1	0	0	6	1	2	2	1	2	0	2	2	3	2	3	2	1	1
OG0001779	4	1	1	1	1	1	1	1	1	1	1	1	1	1	1	2	1	1	1	1	2	1	1	0	1	2	2	2	1	1	1	5	3	0	6	1	3	2	2	0	1	3	4	3	1	1	1	1	1
OG0001780	1	1	2	1	1	1	1	1	1	1	1	1	1	1	2	1	1	2	1	2	1	2	1	2	1	1	0	7	1	5	2	5	1	1	4	1	4	1	2	2	0	2	2	2	4	2	1	1	1
OG0001781	1	1	2	2	1	1	3	1	1	1	1	1	1	1	1	2	1	1	1	1	8	2	1	1	1	1	1	2	1	1	2	7	1	1	4	1	3	2	2	1	1	3	2	2	1	1	1	2	1
OG0001782	3	2	2	0	1	1	1	1	1	1	1	1	1	1	2	1	1	1	1	2	1	1	2	1	1	1	1	3	1	5	3	7	2	1	7	1	2	3	2	1	0	3	2	8	2	1	1	2	0
OG0001783	3	1	1	1	1	1	1	1	1	1	1	1	1	1	1	1	1	1	1	1	1	1	1	2	1	1	1	4	4	8	3	12	1	0	4	2	2	3	3	1	2	3	3	7	0	1	1	1	1
OG0001784	0	2	1	4	0	0	16	31	21	0	2	0	0	14	3	0	0	1	0	0	0	1	0	16	0	0	0	4	0	0	2	0	0	0	0	0	0	0	0	0	0	0	0	0	0	0	0	0	0
OG0001785	0	1	0	0	0	0	0	0	0	0	0	0	0	0	0	0	0	1	0	0	0	0	1	0	0	0	1	1	0	1	7	11	6	1	14	5	4	9	6	0	6	9	8	12	2	0	1	1	2
OG0001786	0	2	4	1	3	1	1	1	1	1	2	1	5	1	1	3	1	2	0	0	0	3	1	1	1	2	0	4	2	4	3	11	1	1	4	1	6	2	3	1	1	3	3	3	2	3	2	3	1
OG0001787	0	0	0	0	2	0	4	14	15	14	2	3	14	2	21	24	0	0	0	0	0	5	0	0	0	0	0	0	0	0	0	0	0	0	0	0	0	0	0	0	0	0	0	0	0	0	0	0	0
OG0001788	0	0	0	0	0	0	0	0	0	0	0	0	0	0	0	0	0	0	0	0	0	0	0	0	0	0	0	0	0	2	0	0	0	0	0	0	0	0	0	0	0	0	0	0	44	36	36	1	1
OG0001789	0	0	0	0	0	0	0	0	0	0	0	0	0	0	0	0	0	0	0	0	0	0	0	0	0	0	0	0	0	0	0	0	0	0	0	0	0	0	0	0	0	0	0	0	0	0	0	0	0
OG0001790	2	3	1	2	1	1	1	1	1	1	1	1	1	1	1	1	1	1	1	1	1	2	2	1	1	2	1	4	3	3	2	2	2	1	3	2	3	2	2	1	2	2	2	2	2	3	2	1	2
OG0001791	1	1	1	1	1	1	1	2	2	1	1	1	1	3	1	1	1	3	1	1	2	1	2	1	1	1	3	5	4	2	3	3	1	3	3	1	3	2	3	1	1	3	3	3	1	1	1	1	2
OG0001792	1	1	2	2	1	1	1	1	1	1	2	1	1	2	1	2	1	1	2	2	1	1	1	1	1	1	1	3	2	8	2	2	2	1	2	2	6	2	2	1	0	2	2	12	1	1	1	1	1
OG0001793	1	3	2	0	1	1	1	1	1	1	1	1	1	1	1	1	1	1	1	1	1	1	1	0	1	1	0	5	1	1	2	1	1	1	3	1	2	2	2	2	3	18	2	3	2	1	2	1	2
OG0001794	1	1	2	0	1	1	1	1	1	1	1	1	2	1	1	1	1	1	1	1	2	1	1	1	1	3	1	2	0	2	4	8	1	1	7	3	3	3	3	1	2	3	3	3	1	1	1	1	1
OG0001795	2	4	1	3	2	1	1	1	1	1	2	1	2	2	2	1	1	2	1	2	1	3	1	1	1	1	2	1	1	1	2	6	0	3	2	0	1	2	2	1	1	2	2	4	4	1	1	0	1
OG0001796	5	3	0	0	3	3	2	2	2	2	2	1	1	3	3	2	2	1	1	0	1	1	2	0	1	1	0	2	0	3	1	2	0	0	1	1	0	1	1	5	0	1	1	1	1	4	3	4	4
OG0001797	1	1	1	1	1	1	1	1	1	1	1	1	1	1	1	2	1	1	1	2	2	5	1	4	1	1	0	3	2	3	1	1	1	1	4	0	1	1	1	1	1	1	1	6	2	3	2	1	3
OG0001798	2	12	0	0	0	0	0	0	0	0	0	0	0	0	0	0	0	13	0	0	0	0	1	0	0	6	9	2	1	2	0	0	0	2	0	0	0	0	0	4	0	0	0	0	0	0	0	5	11
OG0001799	3	2	1	1	1	1	2	1	3	2	2	1	1	2	2	2	1	1	1	1	2	1	1	1	1	1	1	3	1	7	2	1	0	0	5	0	1	2	2	1	1	2	2	2	4	2	2	2	2
OG0001800	1	1	1	1	2	1	1	2	1	1	2	1	1	1	1	2	1	1	1	1	1	1	1	1	1	1	1	3	0	3	2	3	0	2	4	1	3	1	2	1	2	2	2	4	2	1	1	1	2
OG0001801	1	1	2	0	3	3	1	1	1	1	1	1	2	6	1	2	1	8	1	1	1	1	1	1	1	1	1	1	0	18	1	3	1	1	2	1	1	1	1	1	1	1	1	1	1	1	1	1	1
OG0001802	1	1	3	3	4	1	1	1	1	2	2	1	2	2	1	2	1	1	1	2	0	1	1	1	1	1	0	1	2	8	1	13	1	2	6	0	3	1	1	1	0	1	2	6	2	1	1	1	0
OG0001803	1	1	2	1	1	2	1	1	1	1	1	1	1	1	2	1	1	1	1	1	1	3	3	2	1	1	0	2	2	5	2	4	1	1	1	1	1	1	2	0	2	2	1	3	1	4	2	3	2
OG0001804	3	1	6	2	2	1	1	1	1	1	1	1	1	1	1	2	1	2	1	1	2	2	1	1	2	4	1	4	1	7	2	8	0	0	2	0	3	1	2	1	2	2	2	2	3	1	1	1	1
OG0001805	1	2	1	3	1	1	2	1	1	1	2	1	1	3	1	2	1	2	1	1	1	1	1	3	1	1	1	3	2	3	1	10	2	1	3	2	3	2	2	1	1	2	2	2	1	1	1	2	1
OG0001806	2	1	2	1	2	1	1	1	1	1	2	1	1	2	2	1	1	1	3	1	2	2	1	1	1	1	0	3	2	2	1	4	1	1	1	1	1	1	1	1	1	1	1	1	1	1	1	1	1
OG0001807	2	1	1	3	1	1	1	2	1	1	3	2	2	1	1	1	1	1	1	1	1	2	1	24	1	1	1	1	2	1	1	3	1	2	1	1	1	1	1	1	0	1	1	1	1	2	1	1	2
OG0001808	2	1	1	3	2	4	2	3	2	1	2	2	2	4	2	2	3	0	2	2	1	3	2	1	1	2	1	2	3	3	1	1	0	3	1	0	2	1	0	3	1	1	0	1	2	2	2	4	1
OG0001809	1	1	1	2	1	1	1	2	1	1	1	1	2	2	1	3	1	1	1	1	1	1	2	2	1	1	1	1	1	15	2	3	0	0	6	1	8	3	2	0	1	3	3	3	1	1	1	1	1
OG0001810	1	1	1	0	1	1	1	1	1	1	1	1	1	2	1	2	1	4	1	1	2	4	1	5	1	4	1	1	1	9	2	4	1	3	2	0	4	1	2	1	1	1	2	1	1	2	1	1	1
OG0001811	1	1	3	2	2	2	2	2	2	2	2	2	2	2	2	3	2	2	2	4	2	7	1	2	0	2	1	1	0	3	1	1	0	1	3	1	1	1	1	1	1	1	1	1	5	0	1	1	1
OG0001812	1	1	2	1	1	1	1	1	1	3	2	1	2	2	3	6	1	1	1	1	1	2	2	1	1	1	1	1	1	6	1	5	0	1	3	0	1	1	1	1	1	1	1	1	1	1	1	2	1
OG0001813	1	2	5	1	1	1	1	1	1	1	1	1	1	1	1	1	1	1	1	1	0	3	0	1	1	0	1	7	1	5	2	6	3	0	3	0	4	3	3	0	1	5	4	3	2	2	2	2	2
OG0001814	2	1	1	1	3	1	1	1	1	1	1	1	1	1	1	1	1	1	1	3	1	1	1	2	1	2	1	1	2	10	2	2	1	0	4	0	4	2	2	1	2	2	2	3	2	1	1	3	1
OG0001815	2	3	2	1	1	1	1	1	1	1	1	1	1	1	0	0	1	1	1	1	1	1	4	1	1	2	1	2	1	5	2	2	1	1	2	2	2	2	2	1	2	2	2	8	2	2	2	2	2
OG0001816	1	1	1	1	1	1	1	1	1	1	1	43	1	1	1	1	1	1	1	1	1	1	1	1	1	1	2	1	1	1	1	2	1	0	2	1	1	1	1	1	1	1	1	1	1	2	1	1	1
OG0001817	1	1	3	2	1	1	1	1	1	1	2	1	3	1	1	3	1	1	1	1	1	1	1	1	1	1	1	4	1	1	3	5	2	3	6	2	2	4	2	1	2	4	3	8	1	1	1	2	1
OG0001818	1	1	2	2	1	1	1	1	1	1	2	1	1	2	1	1	1	1	1	1	1	6	1	1	1	1	1	7	0	7	2	9	0	1	3	1	2	1	2	2	0	2	2	2	4	2	1	1	2
OG0001819	1	4	3	2	4	3	4	3	2	4	3	2	4	5	5	6	2	1	0	0	0	7	0	0	0	1	2	2	0	5	1	0	0	3	1	0	0	0	0	2	0	0	1	1	5	1	1	2	2
OG0001820	0	0	0	0	6	3	10	12	12	8	2	12	11	3	15	11	6	0	0	0	0	8	0	0	0	0	0	0	0	0	0	0	0	0	0	0	0	0	0	0	0	0	0	0	0	0	0	0	0
OG0001821	1	1	2	2	1	1	1	2	1	1	1	1	2	1	2	3	1	5	1	0	1	1	1	1	1	1	1	2	2	6	2	4	1	2	2	2	2	2	2	1	2	2	2	6	2	1	1	2	1
OG0001822	2	1	2	0	2	1	2	1	1	2	5	1	2	3	1	2	1	2	1	1	1	2	1	1	1	1	1	7	2	1	4	3	1	0	6	0	3	2	2	0	4	4	4	5	1	2	1	2	1
OG0001823	2	1	1	1	1	2	1	1	1	1	1	1	2	2	4	1	1	1	1	1	1	3	1	1	1	1	1	4	2	11	2	4	1	1	2	1	3	2	2	1	2	2	2	4	1	1	2	1	1
OG0001824	1	1	2	1	1	1	1	1	1	1	2	1	1	1	1	2	1	1	1	2	1	5	1	2	1	1	1	1	2	3	2	4	1	1	5	0	3	2	2	1	0	3	2	4	2	1	1	2	1
OG0001825	1	1	1	2	2	3	2	2	2	2	2	3	3	3	2	2	2	13	1	1	1	1	2	2	1	1	2	1	2	1	1	1	0	5	1	0	2	1	2	1	1	2	1	2	1	2	1	1	1
OG0001826	1	1	3	2	1	1	1	1	1	2	2	1	2	9	1	2	1	3	1	1	1	1	1	1	1	1	1	2	6	1	1	1	0	2	1	0	1	1	1	1	1	1	1	1	3	2	1	1	1
OG0001827	5	4	2	0	2	3	2	4	2	2	1	2	2	1	4	2	2	1	1	1	1	3	1	0	1	1	1	2	1	6	2	4	1	1	3	1	1	1	1	3	1	2	1	2	1	4	1	4	3
OG0001828	1	1	4	0	1	2	1	1	1	1	1	1	1	1	1	1	1	0	1	0	1	4	1	1	1	2	0	2	2	1	4	4	0	1	4	4	4	4	4	1	3	5	4	5	1	2	1	1	1
OG0001829	1	2	1	3	3	2	2	2	2	2	2	2	4	2	2	2	2	1	1	1	1	3	1	0	2	2	1	4	2	2	3	3	2	1	5	1	3	3	3	2	1	3	3	3	2	1	1	2	2
OG0001830	1	1	1	0	1	1	1	2	1	1	2	1	2	1	2	2	1	1	1	1	1	2	1	1	1	1	1	4	1	1	3	6	0	1	6	1	3	3	2	1	3	3	2	6	3	4	1	1	1
OG0001831	1	0	0	0	0	0	0	0	0	0	0	0	0	0	0	0	0	0	0	0	0	0	0	0	0	0	0	0	0	2	8	20	8	0	14	3	7	6	7	4	4	7	9	11	0	0	0	1	1
OG0001832	0	1	1	0	1	2	1	1	1	1	2	1	1	1	1	3	1	1	1	1	1	1	1	1	1	1	1	1	2	1	2	1	1	1	3	1	2	2	2	1	1	2	2	4	2	1	1	1	1
OG0001833	0	2	0	1	2	2	2	2	2	1	1	2	2	2	2	2	2	1	0	0	0	2	2	3	1	1	0	3	2	6	5	5	5	1	7	2	4	3	4	1	2	4	4	5	1	1	1	1	1
OG0001834	0	0	3	0	0	0	0	0	0	0	0	0	0	1	0	1	0	0	0	0	0	0	1	35	0	5	0	1	0	0	0	0	0	0	0	0	0	0	0	0	0	0	0	0	0	0	0	1	10
OG0001835	0	0	2	2	1	1	1	1	1	0	2	2	1	1	1	1	4	1	1	2	1	1	1	1	1	1	1	2	1	1	4	8	1	0	7	1	2	3	2	1	1	3	3	6	2	1	1	2	1
OG0001836	0	0	0	0	0	0	0	0	0	0	117	0	0	0	0	0	1	0	0	0	0	0	0	0	0	0	0	0	0	0	0	0	0	0	0	0	0	0	0	0	0	0	0	0	0	0	0	0	0
OG0001837	0	0	0	0	0	0	0	0	0	0	0	0	0	0	0	0	0	0	0	0	0	0	0	1	0	0	0	0	0	0	0	0	0	0	0	0	0	0	0	0	0	0	0	0	0	0	0	0	0
OG0001838	0	0	0	0	0	0	0	0	0	0	0	0	0	0	0	0	0	0	0	0	0	0	0	0	0	0	0	0	0	0	2	2	6	0	3	0	0	97	0	0	1	3	4	0	0	0	0	0	0
OG0001839	3	2	0	2	2	1	1	2	1	1	1	1	2	1	1	4	1	4	1	1	1	2	2	0	1	0	0	1	3	4	1	1	0	0	3	0	4	1	1	0	0	1	1	1	3	1	2	3	2
OG0001840	7	1	2	0	1	1	1	1	1	1	1	1	2	1	2	2	1	1	1	1	1	1	1	1	1	1	1	3	2	12	2	4	1	1	5	0	2	2	2	1	1	2	3	3	1	1	1	1	1
OG0001841	3	3	3	1	1	1	2	1	1	1	2	1	1	1	1	2	1	1	1	1	2	6	1	2	1	1	0	1	4	2	1	1	0	3	3	1	1	2	1	2	2	2	1	1	4	3	1	2	2
OG0001842	1	1	2	1	1	1	1	1	1	1	2	1	1	2	1	1	1	1	1	1	1	0	1	1	1	1	4	1	2	7	4	7	3	1	3	3	3	4	3	1	1	4	4	4	1	1	1	3	1
OG0001843	1	1	2	1	1	1	1	1	1	1	6	1	1	2	1	1	1	1	1	0	2	2	5	1	1	1	1	1	1	2	3	4	1	1	3	3	3	3	3	1	1	4	3	4	4	1	1	1	1
OG0001844	2	2	3	3	2	2	2	3	2	2	2	2	2	1	1	2	2	1	1	2	2	2	1	2	2	2	1	3	2	2	1	3	0	1	1	1	1	1	1	2	1	1	1	1	2	3	2	2	3
OG0001845	6	5	2	1	2	2	1	1	1	1	1	1	1	1	1	1	1	1	1	1	1	2	1	1	1	2	1	1	7	2	2	1	1	0	2	0	2	2	2	1	0	2	2	2	1	11	7	1	1
OG0001846	3	1	1	1	1	1	1	1	2	1	1	1	1	1	1	2	1	2	1	1	1	4	4	1	1	3	4	2	2	1	2	1	1	1	4	0	0	1	0	1	2	9	1	4	2	1	1	2	1
OG0001847	1	1	1	1	1	1	1	1	1	2	1	1	1	1	1	1	1	1	1	1	1	1	1	1	1	1	1	1	1	1	3	9	1	5	5	0	5	3	3	1	1	3	3	6	3	1	1	1	1
OG0001848	1	1	6	5	1	1	2	1	1	1	3	1	3	3	1	2	1	2	1	1	1	4	1	1	1	1	1	4	4	3	1	1	0	0	3	0	1	1	1	1	0	2	1	1	4	1	1	1	1
OG0001849	5	4	0	0	0	0	0	0	0	0	0	0	0	0	0	0	0	0	0	0	0	0	0	0	0	0	0	0	2	10	0	0	0	1	0	0	0	0	0	0	0	0	0	0	12	13	9	11	8
OG0001850	1	1	3	0	1	1	1	2	1	1	27	1	2	2	1	4	1	2	1	1	1	1	1	1	1	1	0	1	1	1	1	1	1	1	1	0	1	1	1	1	1	1	1	3	2	1	1	1	1
OG0001851	1	1	1	2	1	1	1	2	1	1	1	1	1	1	1	1	1	2	1	1	1	1	1	0	1	1	1	3	2	1	3	4	1	1	6	1	4	3	3	1	3	3	4	5	2	1	1	1	1
OG0001852	1	1	2	1	1	1	1	1	1	1	2	2	3	1	3	2	1	1	1	1	0	1	1	1	1	1	1	2	4	17	2	2	0	1	3	1	2	2	2	0	1	1	2	3	2	1	1	1	1
OG0001853	2	1	1	1	1	1	1	1	1	1	1	1	1	1	1	1	1	1	1	1	1	1	1	1	1	1	2	5	1	2	4	4	4	3	6	2	4	4	3	1	3	5	3	5	1	1	1	2	1
OG0001854	1	1	0	1	1	1	1	1	1	1	1	1	1	2	2	1	1	2	1	1	2	3	1	0	4	0	2	0	0	0	3	9	3	1	5	1	4	4	3	1	3	8	4	3	1	2	1	2	0
OG0001855	1	1	1	0	1	1	1	1	1	2	3	2	3	1	4	2	1	3	1	1	1	1	1	2	1	1	1	1	1	3	2	1	1	2	1	0	1	1	1	1	0	1	1	1	1	2	2	2	0
OG0001856	1	2	1	2	2	2	3	2	2	2	3	2	3	2	4	3	1	1	1	0	0	2	2	0	0	1	0	2	0	2	1	2	3	1	3	1	2	3	2	1	1	3	1	2	2	2	2	2	1
OG0001857	2	2	2	1	1	1	1	0	1	1	1	1	1	1	1	2	1	1	1	1	2	1	3	1	1	1	2	3	5	9	1	3	2	2	2	0	2	2	1	1	2	2	3	3	1	3	1	1	1
OG0001858	2	2	1	2	2	1	1	1	1	1	1	1	1	1	1	1	1	2	1	1	1	2	1	0	0	1	2	4	0	10	3	8	0	1	4	0	2	2	2	1	1	2	2	2	3	3	1	1	1
OG0001859	1	1	1	2	1	1	2	1	1	1	1	1	1	2	1	1	1	2	1	1	1	1	1	1	1	1	2	3	1	4	2	9	2	1	4	2	3	2	2	0	2	2	2	4	3	2	1	1	1
OG0001860	1	1	4	0	5	2	2	2	2	2	2	2	2	2	2	2	2	1	1	1	1	2	1	2	1	1	1	2	1	2	1	4	1	1	3	1	2	1	1	1	1	1	1	1	1	1	1	2	0
OG0001861	2	1	2	0	1	1	1	1	1	1	1	1	1	1	1	1	1	1	1	3	1	1	1	1	1	1	2	4	4	1	3	4	4	0	7	1	2	3	3	1	3	3	4	5	1	1	1	2	1
OG0001862	1	1	2	3	1	1	2	1	1	1	1	1	1	0	3	2	1	1	1	1	1	1	8	1	1	1	1	2	1	3	2	3	2	1	3	2	3	2	3	1	2	3	2	5	1	1	1	4	1
OG0001863	3	1	2	1	1	1	1	1	1	1	6	1	1	4	1	1	1	1	1	1	1	1	1	1	1	1	1	3	1	5	2	4	1	2	2	1	1	2	1	1	2	2	1	12	2	1	1	4	1
OG0001864	0	1	1	2	3	2	2	3	2	2	4	2	2	2	2	2	2	1	1	1	1	4	1	1	1	1	1	1	3	3	1	1	1	2	2	0	1	1	1	2	1	1	1	1	4	4	1	2	1
OG0001865	0	0	0	4	0	0	0	1	4	0	2	1	2	0	0	2	0	2	0	0	0	0	1	0	0	33	0	0	4	0	0	0	0	0	0	0	0	0	0	0	0	0	0	0	8	0	1	5	3
OG0001866	0	0	0	4	2	5	2	10	9	15	2	2	22	2	17	20	4	0	0	0	0	1	0	0	0	0	0	0	0	0	0	0	0	0	0	0	0	0	0	0	0	0	0	0	0	0	0	0	0
OG0001867	0	0	0	0	0	0	0	0	0	0	0	0	0	0	0	0	0	0	0	0	0	0	0	0	0	0	0	0	4	5	3	1	1	0	3	1	3	2	3	0	2	3	2	8	0	0	0	0	10
OG0001868	0	0	0	0	0	0	0	0	0	0	0	0	0	0	0	0	0	0	0	0	0	0	0	0	0	0	0	0	0	0	0	0	0	0	0	0	0	0	0	0	0	0	0	0	0	0	0	0	21
OG0001869	1	1	2	1	1	1	2	1	1	2	2	1	1	1	1	2	1	1	1	4	1	2	0	5	1	1	1	4	7	1	2	7	1	0	4	0	5	3	3	1	1	3	5	3	4	1	1	1	1
OG0001870	3	3	2	1	1	1	1	1	1	1	1	1	1	1	1	1	1	1	1	1	1	1	2	1	1	1	1	1	1	3	3	2	1	2	2	1	3	2	3	1	1	3	3	2	3	2	2	2	2
OG0001871	1	1	3	2	1	1	2	1	1	1	1	1	1	3	1	2	1	1	1	1	1	2	1	2	2	1	1	4	2	4	2	8	1	1	4	1	3	1	2	1	0	3	2	2	1	2	1	4	1
OG0001872	1	3	3	1	2	1	1	1	1	1	1	1	6	2	1	1	1	2	1	1	0	2	2	3	1	1	1	1	4	1	1	1	0	0	1	0	3	1	1	2	0	1	1	1	2	3	3	2	2
OG0001873	1	4	0	1	1	1	0	1	1	1	1	1	1	17	2	1	1	2	0	0	0	2	1	0	0	0	1	1	4	4	2	3	1	0	2	0	2	2	2	1	1	2	2	2	6	3	2	2	5
OG0001874	1	1	3	1	1	1	1	2	1	1	40	1	2	2	1	0	1	1	1	1	1	2	1	1	0	1	1	1	1	2	1	1	0	1	2	0	0	1	0	1	1	1	1	1	4	1	1	1	1
OG0001875	3	22	0	0	0	0	0	0	0	0	0	0	0	0	0	0	0	0	0	0	0	0	0	0	0	0	0	0	0	1	5	2	1	0	6	1	2	3	2	0	2	2	2	2	2	1	1	5	1
OG0001876	1	1	1	1	1	1	2	1	1	1	1	1	1	1	3	3	1	1	1	1	1	3	1	1	1	3	1	1	3	5	2	4	1	2	2	2	3	1	2	1	0	5	2	4	1	1	1	1	1
OG0001877	1	1	3	1	1	1	1	1	1	1	2	1	1	1	1	1	1	1	1	1	1	2	1	1	0	1	0	1	0	23	2	5	1	1	5	0	3	1	2	1	1	2	2	2	1	1	1	3	1
OG0001878	2	1	3	2	2	1	1	1	1	1	2	1	1	1	1	2	1	1	2	2	3	1	1	2	2	1	2	3	1	1	1	6	0	3	2	1	1	1	1	1	1	1	3	1	2	2	1	1	2
OG0001879	1	1	1	1	0	1	1	1	2	1	1	1	1	1	2	1	1	1	1	1	1	2	1	1	1	1	1	6	1	5	3	4	0	0	7	1	6	2	3	2	1	4	3	4	3	3	1	1	1
OG0001880	1	2	1	3	1	1	1	2	1	1	2	1	1	1	1	1	1	1	1	1	1	1	1	1	1	1	2	1	4	3	2	20	0	1	3	1	2	1	2	1	2	2	2	4	4	1	1	1	1
OG0001881	1	2	1	4	1	1	1	1	1	1	1	1	1	1	1	3	1	1	1	1	1	4	1	2	1	2	0	1	2	15	2	9	0	1	5	1	2	2	1	1	1	2	2	3	2	2	1	1	0
OG0001882	1	2	2	1	1	2	1	1	1	1	1	1	1	1	2	1	1	1	1	1	1	1	1	1	1	1	2	4	1	4	4	7	2	1	5	1	3	4	3	1	3	5	3	5	1	1	1	3	2
OG0001883	2	1	2	0	2	1	1	3	1	1	1	2	1	2	1	2	1	1	1	1	1	2	1	0	1	1	1	3	2	2	4	9	3	0	4	2	4	3	3	1	2	3	4	7	1	1	1	1	1
OG0001884	2	1	3	0	0	0	0	0	0	0	0	0	0	0	0	0	0	1	2	2	2	0	1	2	2	1	2	3	1	5	4	5	1	0	7	1	6	8	7	1	0	4	3	14	1	1	1	1	1
OG0001885	2	2	0	0	0	0	0	0	0	0	0	0	0	0	0	0	0	0	0	1	0	0	3	0	5	0	1	2	6	1	1	7	0	3	2	0	1	1	6	3	0	2	1	2	6	2	2	1	1
OG0001886	1	8	1	1	1	1	1	1	1	1	1	1	2	1	2	3	1	2	1	1	1	1	2	1	0	1	1	1	0	1	1	3	1	1	27	0	1	1	1	1	0	1	1	1	1	2	1	1	0
OG0001887	2	1	5	1	5	1	1	1	1	1	1	1	2	1	1	1	1	1	1	1	1	6	1	3	1	2	2	1	2	2	1	1	1	1	2	0	1	1	1	1	0	1	1	1	2	3	1	1	1
OG0001888	1	1	1	1	1	1	1	1	1	0	2	1	1	1	1	1	1	3	1	2	1	1	4	1	1	1	0	1	1	5	3	3	3	0	4	1	3	1	2	1	3	3	3	3	2	2	2	2	2
OG0001889	1	8	1	1	1	1	1	2	1	1	1	1	1	1	1	1	1	5	1	1	1	1	2	1	2	1	3	0	1	1	1	2	1	1	1	1	1	2	0	1	1	5	1	1	10	1	1	4	2
OG0001890	1	1	1	0	1	1	1	1	1	1	2	1	1	1	1	1	1	1	1	1	1	1	1	3	1	1	1	5	1	1	3	4	3	2	5	1	2	3	2	1	3	3	3	3	3	1	1	2	1
OG0001891	1	1	2	2	1	1	1	1	1	1	1	1	2	3	1	2	1	2	1	1	2	2	1	1	1	1	1	2	2	3	2	4	0	1	4	1	1	2	1	1	2	2	2	4	2	3	1	1	1
OG0001892	3	1	8	5	1	5	1	3	1	1	2	1	1	2	1	1	1	8	1	1	1	5	1	0	1	1	1	4	3	2	1	1	0	0	2	0	1	1	1	2	0	2	2	1	4	2	1	2	1
OG0001893	1	1	5	4	1	2	1	1	1	1	1	1	1	1	1	1	1	1	1	1	1	4	1	1	1	1	1	1	2	6	1	1	0	1	1	0	2	1	1	2	0	1	3	1	3	4	2	3	1
OG0001894	1	6	0	0	0	0	0	0	0	0	0	0	0	0	0	0	0	0	0	0	0	0	0	0	0	0	3	0	3	13	1	3	1	2	4	0	1	1	1	0	1	3	1	4	12	6	4	5	2
OG0001895	0	114	0	0	0	0	0	0	0	0	0	0	0	0	0	0	0	0	0	0	0	0	0	1	0	0	0	0	0	0	0	0	0	0	0	0	0	0	0	0	0	0	0	0	0	0	0	0	0
OG0001896	0	0	0	0	0	0	0	0	0	0	0	0	0	0	0	0	0	0	0	0	0	0	0	0	0	0	0	0	0	0	0	0	0	0	0	0	0	0	0	0	0	0	0	0	0	0	0	0	0
OG0001897	0	0	0	0	0	0	0	0	0	0	0	0	0	0	0	0	0	0	0	0	0	0	0	0	0	0	0	0	0	0	0	0	0	0	0	0	0	0	0	0	0	0	0	0	0	0	0	0	0
OG0001898	4	1	2	2	2	1	1	2	1	1	1	1	1	1	1	2	1	1	1	1	2	1	1	1	1	2	1	3	3	9	2	1	1	1	4	1	1	2	1	1	2	2	1	3	1	1	1	2	1
OG0001899	4	8	0	0	0	0	0	0	0	0	0	0	0	0	0	0	0	0	0	0	0	0	1	0	0	0	10	0	0	1	1	0	0	0	0	1	1	0	1	1	0	0	0	1	2	1	6	4	3
OG0001900	1	1	1	1	4	1	1	1	1	1	2	1	1	2	1	1	1	1	1	1	1	1	1	1	1	1	1	1	3	4	1	8	1	0	3	2	4	1	1	1	0	1	1	1	2	3	1	1	1
OG0001901	5	2	3	1	1	0	1	2	1	1	1	1	1	1	1	1	1	1	0	1	0	2	1	0	0	1	1	5	2	1	4	4	3	1	9	2	3	4	3	1	2	4	4	4	1	1	1	1	2
OG0001902	2	3	1	1	1	1	2	2	2	2	1	1	1	1	0	2	1	2	2	3	1	3	1	2	1	2	3	1	0	6	1	2	1	1	1	1	3	0	2	1	1	1	1	1	1	2	1	4	2
OG0001903	1	1	2	1	1	0	1	1	1	1	3	1	1	1	1	1	1	2	0	0	0	2	1	7	1	1	1	1	9	1	1	1	1	1	4	0	2	1	2	1	1	1	2	2	4	2	1	3	1
OG0001904	5	1	0	4	1	1	1	1	1	1	1	2	1	1	1	1	1	0	1	3	1	13	1	0	1	1	2	7	0	1	1	2	0	1	5	0	1	1	1	0	1	2	2	1	1	1	2	1	1
OG0001905	1	1	2	1	1	1	2	1	1	1	1	1	1	1	1	1	1	1	1	1	1	5	1	1	1	2	0	2	2	5	2	2	0	0	3	2	4	1	2	0	1	2	2	2	1	2	1	2	4
OG0001906	1	2	1	1	1	1	1	2	1	1	2	1	1	1	1	1	1	1	3	2	1	1	3	2	1	1	1	2	3	11	3	2	0	1	3	1	2	3	2	1	1	3	3	4	2	2	1	4	0
OG0001907	1	2	2	0	1	1	1	1	1	1	2	1	1	2	1	1	1	3	1	1	1	2	1	1	1	1	1	4	1	3	3	3	0	1	5	0	3	1	2	1	0	3	2	6	1	1	1	1	1
OG0001908	1	1	1	1	1	1	2	2	2	3	3	1	4	3	2	3	1	1	3	3	3	1	3	1	1	2	2	3	0	6	2	1	0	0	2	1	2	1	2	1	0	1	2	1	3	2	4	2	0
OG0001909	3	1	1	0	1	1	1	1	1	1	2	1	1	1	1	1	1	2	1	1	1	1	1	1	1	1	2	5	1	1	2	2	2	3	5	2	2	2	2	1	2	2	2	3	1	2	1	2	1
OG0001910	3	4	1	1	1	1	2	1	1	1	2	2	1	1	1	1	1	0	0	0	0	1	0	0	0	5	0	1	4	4	2	2	1	3	3	1	2	2	2	3	2	3	2	3	2	3	4	4	4
OG0001911	2	2	1	1	1	1	1	1	1	1	1	1	1	1	2	1	1	2	1	1	1	2	1	1	1	1	1	4	1	14	1	2	0	1	2	1	2	2	1	1	1	4	2	3	1	1	2	2	2
OG0001912	1	1	1	0	2	1	4	2	1	1	2	1	1	2	1	1	1	1	1	2	1	1	1	1	1	1	1	6	4	1	3	4	0	1	3	1	3	2	2	1	2	2	2	2	5	1	1	2	1
OG0001913	1	3	2	1	1	1	1	0	1	1	1	2	1	1	1	1	1	1	1	2	1	1	1	3	1	1	3	3	1	1	2	1	0	1	2	1	3	3	2	1	3	3	1	3	1	1	1	1	0
OG0001914	1	1	2	3	2	2	2	2	2	2	2	2	4	2	2	4	2	2	1	1	2	2	1	6	3	1	1	1	4	3	2	1	1	1	4	0	1	1	0	1	3	4	1	1	2	1	1	1	1
OG0001915	1	2	1	2	1	1	2	2	1	1	1	1	1	1	0	3	1	1	1	1	1	3	1	1	0	1	2	3	1	3	2	6	0	1	3	2	3	2	2	1	2	2	2	4	1	2	2	1	1
OG0001916	2	1	3	2	1	1	2	1	1	1	1	1	1	1	1	3	2	0	1	1	1	2	1	1	1	1	1	3	1	1	4	9	1	0	4	2	4	1	4	1	3	4	5	6	1	2	1	1	1
OG0001917	1	1	0	2	1	2	1	1	1	1	1	1	1	2	2	2	1	1	2	3	3	1	1	1	1	0	1	0	0	10	2	11	2	2	4	2	3	2	3	1	1	3	3	4	1	1	1	1	1
OG0001918	9	2	4	2	1	1	1	1	1	1	1	1	1	1	1	1	1	1	1	1	1	1	1	0	1	1	0	8	1	1	2	6	0	0	2	0	2	2	2	1	2	2	2	4	2	1	1	5	1
OG0001919	1	3	5	1	4	1	1	1	1	1	1	1	1	1	1	1	1	1	1	1	1	1	1	1	1	1	1	1	5	3	2	7	1	1	3	0	3	1	2	1	1	2	2	4	3	3	1	2	1
OG0001920	1	1	6	1	1	1	1	1	1	1	1	1	3	1	1	1	1	1	1	1	1	2	1	1	1	1	1	4	3	1	2	2	1	2	3	1	1	2	2	1	0	2	2	2	9	1	1	2	1
OG0001921	1	1	5	0	2	1	1	1	1	0	2	1	1	2	2	2	1	1	1	1	1	3	1	1	1	1	1	4	1	11	2	5	1	1	4	0	1	2	1	1	1	3	2	2	2	1	1	1	2
OG0001922	1	3	3	1	2	1	1	1	1	1	3	1	1	2	2	0	1	1	1	1	2	3	1	1	0	1	1	2	1	11	2	2	1	0	5	1	2	2	2	1	1	2	2	2	5	1	1	1	1
OG0001923	3	1	0	1	3	2	3	4	4	4	1	3	5	2	4	5	3	3	0	0	0	34	0	0	0	0	0	2	3	2	1	0	0	0	0	0	0	0	0	1	0	0	1	0	1	2	1	2	1
OG0001924	0	3	2	2	2	2	2	2	2	2	1	3	2	2	2	2	2	1	1	0	0	2	1	2	2	2	1	2	4	3	1	1	0	1	1	0	2	2	2	1	2	3	1	2	4	3	2	3	1
OG0001925	0	1	2	1	1	1	5	2	1	1	1	1	1	1	1	2	1	2	1	1	1	5	1	1	1	1	1	4	1	6	3	8	1	1	3	0	2	3	2	1	0	3	2	2	4	1	1	1	1
OG0001926	0	4	1	0	0	1	1	1	1	1	0	2	1	0	1	1	1	0	0	0	0	2	1	0	0	0	0	0	3	18	2	9	2	1	3	2	4	3	3	1	1	3	4	5	4	3	2	3	2
OG0001927	0	1	3	2	1	1	1	1	2	1	1	1	2	1	1	3	1	1	1	2	1	1	1	4	1	1	0	6	1	1	2	2	0	1	3	1	4	2	2	1	2	2	2	2	2	1	1	2	1
OG0001928	0	1	1	2	1	1	1	1	1	1	1	1	1	1	1	1	1	1	1	1	1	1	1	1	1	2	5	4	1	8	1	4	1	2	2	1	3	2	2	1	1	2	1	5	2	1	1	2	1
OG0001929	0	1	3	3	2	1	1	1	1	1	2	1	2	2	1	2	1	1	1	0	2	1	1	1	2	1	2	2	2	4	1	2	1	2	2	0	1	1	1	4	0	1	1	1	1	4	2	5	1
OG0001930	0	0	4	0	0	0	0	0	0	0	0	0	0	0	0	0	0	0	0	0	0	0	0	0	0	0	0	0	0	0	0	0	0	0	0	0	0	0	0	0	0	0	0	0	0	0	0	0	0
OG0001931	0	0	0	0	4	0	1	0	0	22	0	4	28	5	25	24	2	0	0	0	0	0	0	0	0	0	0	0	0	0	0	0	0	0	0	0	0	0	0	0	0	0	0	0	0	0	0	0	0
OG0001932	0	0	0	0	0	7	1	0	0	2	22	0	2	5	2	3	29	0	0	0	0	8	0	0	0	0	0	0	0	17	0	0	0	0	0	0	0	0	0	0	0	0	0	0	0	8	0	0	0
OG0001933	0	0	0	0	0	0	0	0	0	0	0	0	0	0	0	0	0	0	0	0	0	0	0	0	0	0	0	0	0	0	0	0	0	0	0	0	0	0	0	0	0	0	0	0	0	0	0	0	0
OG0001934	1	2	1	3	2	1	1	1	1	1	2	1	1	2	1	3	1	1	1	2	1	1	3	1	1	1	1	4	2	7	2	2	1	1	3	1	4	2	2	1	0	2	2	10	4	1	1	3	1
OG0001935	1	1	2	1	1	2	1	1	1	1	1	1	2	1	2	2	4	1	1	1	1	4	1	1	1	1	1	3	0	5	2	3	0	1	5	1	3	2	2	1	2	2	2	7	1	1	1	1	1
OG0001936	2	2	2	1	1	1	1	1	1	1	1	1	1	1	1	0	1	1	1	1	4	3	1	1	1	1	3	2	1	1	2	2	0	1	2	0	2	2	2	1	1	2	2	2	2	2	1	1	1
OG0001937	1	1	2	1	1	1	1	1	1	1	1	1	1	0	2	1	1	0	1	1	1	1	0	0	1	1	1	3	0	5	4	5	5	1	4	2	5	4	4	1	3	4	5	4	1	2	2	1	1
OG0001938	1	1	5	2	1	1	1	1	1	1	2	1	1	2	0	1	1	1	1	1	1	1	1	1	1	1	1	2	1	1	1	1	0	2	1	1	3	1	1	1	0	1	1	2	2	1	1	2	1
OG0001939	1	1	1	4	1	1	2	1	1	1	2	1	1	2	1	0	1	1	1	1	1	2	1	1	1	1	0	2	0	11	2	10	0	2	5	2	2	2	2	1	1	2	2	3	2	1	1	1	1
OG0001940	1	2	1	2	1	1	1	1	1	1	1	1	1	2	1	1	1	2	0	0	0	2	0	0	1	1	0	4	1	11	3	6	2	0	6	1	3	2	3	0	0	2	3	5	2	1	1	1	1
OG0001941	1	1	3	2	1	1	1	1	1	1	1	1	1	1	2	1	1	1	1	0	1	1	1	0	1	1	2	2	1	8	2	7	1	1	2	2	4	2	2	1	2	2	2	4	3	1	1	1	1
OG0001942	2	2	1	1	2	1	1	1	1	1	1	1	1	1	1	1	1	1	2	1	1	2	3	1	1	1	1	2	0	2	4	5	1	1	4	3	3	3	3	1	1	3	3	4	3	2	1	1	1
OG0001943	5	1	1	1	1	1	1	1	1	1	1	1	1	1	1	1	1	1	1	1	1	1	1	1	2	1	1	4	2	7	2	4	1	1	3	2	2	1	2	1	1	1	2	3	2	2	1	3	1
OG0001944	2	2	2	1	1	1	1	2	2	0	1	1	1	1	1	1	1	1	1	1	1	1	2	1	1	2	0	3	2	3	2	4	2	0	7	1	1	2	2	2	2	3	3	2	2	3	2	1	2
OG0001945	3	1	2	0	2	2	1	1	1	1	2	1	2	3	2	3	2	1	1	2	1	3	1	1	1	1	2	4	2	10	2	3	2	0	3	1	1	2	2	1	1	2	2	2	1	1	1	1	1
OG0001946	1	1	0	1	1	1	1	1	1	1	1	1	2	1	1	1	1	1	1	1	1	1	1	1	1	1	0	2	1	1	3	7	0	1	8	1	3	3	2	1	1	4	6	3	1	1	1	1	1
OG0001947	1	2	1	2	1	1	1	1	1	1	1	1	1	1	1	1	1	1	2	1	2	1	1	1	1	1	1	2	3	9	1	1	1	3	3	0	1	1	1	1	1	3	1	1	1	1	1	4	1
OG0001948	3	2	1	1	1	1	1	1	1	2	1	1	2	1	2	2	1	2	1	0	1	2	2	1	1	2	1	2	2	4	2	3	2	0	3	1	2	2	2	2	2	2	2	4	3	2	2	2	1
OG0001949	2	1	2	1	1	1	2	2	2	2	3	2	2	2	3	3	2	3	1	0	1	2	1	0	0	3	0	5	0	1	4	5	2	0	5	0	3	3	3	0	3	4	4	4	1	2	1	1	1
OG0001950	4	1	2	0	1	1	1	1	1	1	1	1	1	2	1	1	1	1	1	2	1	1	2	1	1	1	2	4	1	8	3	3	1	0	4	1	3	3	2	1	2	3	3	5	2	4	1	1	2
OG0001951	1	1	1	0	1	1	1	1	1	1	1	1	1	1	1	1	1	1	1	1	1	1	1	1	1	1	0	4	1	2	4	6	4	1	5	4	4	3	4	1	2	4	3	4	1	2	1	1	1
OG0001952	1	1	2	1	1	2	2	0	1	1	3	1	1	2	2	2	2	1	1	2	1	1	1	1	1	1	1	2	2	1	3	6	2	1	9	0	3	3	3	1	0	3	3	4	2	1	1	1	0
OG0001953	0	4	1	2	3	2	2	3	2	2	1	2	2	2	2	2	3	2	1	0	1	4	3	1	2	1	0	3	2	6	2	2	0	1	2	0	1	2	1	1	0	1	2	1	1	3	1	1	2
OG0001954	0	1	3	2	4	2	2	3	3	2	2	2	3	3	3	4	4	1	1	1	1	1	1	4	1	1	1	5	4	1	1	2	1	1	1	1	3	2	2	1	1	2	1	1	3	2	3	1	3
OG0001955	0	3	2	2	2	1	3	1	2	2	2	2	2	3	2	4	2	1	1	1	1	3	2	1	1	2	1	2	2	2	1	1	0	4	1	0	1	1	1	1	1	1	1	1	2	2	1	2	2
OG0001956	0	2	0	0	0	0	0	0	0	0	0	0	0	0	0	0	0	0	0	0	0	0	0	0	0	0	0	0	0	0	9	101	0	0	0	0	0	0	0	0	0	0	0	0	0	0	0	0	0
OG0001957	0	5	0	1	0	1	1	1	1	1	1	1	1	1	1	1	1	0	0	0	0	0	0	0	0	0	0	0	0	2	0	0	0	0	0	0	0	0	0	0	0	0	0	0	0	14	4	8	8
OG0001958	0	1	2	0	0	1	1	1	1	1	1	1	1	1	1	1	1	1	1	1	0	1	1	1	1	2	0	5	2	6	8	9	1	0	10	2	5	3	5	1	1	5	10	4	1	1	1	1	1
OG0001959	0	0	0	114	0	0	0	0	0	0	0	0	0	0	0	0	0	0	0	0	0	0	0	0	0	0	0	0	0	0	0	0	0	0	0	0	0	0	0	0	0	0	0	0	0	0	0	0	0
OG0001960	0	0	0	3	5	5	3	1	1	3	4	3	6	16	3	4	5	1	1	0	0	42	0	0	1	0	0	0	0	0	0	0	0	0	0	0	0	0	0	0	0	0	0	0	0	0	0	0	0
OG0001961	0	0	0	1	1	1	1	1	1	1	1	1	1	1	1	2	1	1	3	1	1	92	0	0	1	0	0	0	0	0	0	0	0	0	0	0	0	0	0	0	0	0	0	0	0	0	0	0	0
OG0001962	0	0	0	0	0	0	0	0	112	0	0	0	0	0	0	0	2	0	0	0	0	0	0	0	0	0	0	0	0	0	0	0	0	0	0	0	0	0	0	0	0	0	0	0	0	0	0	0	0
OG0001963	0	0	0	0	0	0	0	0	0	0	0	0	0	0	0	0	0	0	0	0	0	0	0	0	0	0	0	0	0	9	0	0	0	1	0	0	0	0	0	0	0	0	0	0	11	23	13	2	10
OG0001964	0	0	0	0	0	0	0	0	0	0	0	0	0	0	0	0	0	0	0	0	0	0	0	0	0	0	0	0	0	0	0	0	0	0	114	0	0	0	0	0	0	0	0	0	0	0	0	0	0
OG0001965	2	2	0	1	0	1	0	1	0	0	0	0	0	0	1	1	1	1	1	1	1	1	0	1	1	2	0	1	3	4	2	1	0	0	2	0	2	2	2	2	1	2	2	2	2	2	2	5	2
OG0001966	1	5	1	1	3	1	1	1	1	1	1	1	1	1	1	1	1	2	1	1	1	3	1	1	1	1	1	1	3	4	1	3	0	1	2	0	2	1	0	1	1	1	2	2	5	1	1	1	1
OG0001967	1	1	3	0	1	1	1	1	1	1	1	1	1	1	2	3	1	1	1	1	1	1	1	3	1	1	1	3	1	2	3	3	2	1	7	2	5	3	3	1	2	3	3	4	2	1	1	1	2
OG0001968	1	1	3	0	1	1	1	1	1	1	2	2	1	2	1	1	1	1	1	1	2	1	3	2	1	1	0	4	1	14	3	2	1	0	6	0	4	3	3	1	1	3	4	6	1	1	1	1	1
OG0001969	1	2	1	1	1	1	1	1	1	3	2	1	2	1	1	1	1	3	1	2	1	4	1	1	1	3	2	3	4	1	6	4	1	1	2	1	3	2	2	1	0	2	2	2	4	2	1	1	1
OG0001970	1	1	1	2	1	1	1	1	1	1	1	1	1	2	1	1	1	1	1	1	1	1	1	2	1	1	2	4	1	4	3	4	2	1	5	2	3	3	2	2	1	2	4	5	3	1	1	1	1
OG0001971	4	1	1	1	1	1	1	1	1	1	1	1	1	1	2	1	1	4	1	3	1	1	3	1	1	1	2	5	3	2	4	5	4	0	8	2	2	4	3	1	1	4	4	5	1	1	1	2	1
OG0001972	1	2	1	1	1	1	1	1	1	1	1	1	1	1	1	1	1	1	1	1	1	3	1	1	1	2	4	1	2	5	2	7	0	1	2	0	4	2	2	1	0	2	2	2	2	1	2	2	2
OG0001973	1	1	1	1	2	1	1	1	1	1	1	2	1	1	3	1	1	2	1	1	1	2	1	1	1	1	1	3	2	2	2	10	2	1	5	0	5	2	2	0	1	2	2	12	1	1	1	1	1
OG0001974	1	1	3	3	1	1	1	2	1	1	2	1	2	1	1	3	1	2	1	1	1	1	1	1	1	1	1	2	1	6	2	5	1	0	3	2	2	2	2	2	1	2	2	4	3	1	1	2	1
OG0001975	4	2	2	0	1	3	1	2	1	3	1	1	3	1	2	3	5	1	0	0	0	2	1	1	0	1	2	1	2	2	2	3	1	0	1	2	2	2	2	1	0	2	1	2	1	7	1	1	1
OG0001976	1	3	1	1	1	1	1	1	1	1	1	1	1	2	1	1	1	2	1	2	5	2	1	3	3	0	2	1	3	2	1	1	0	4	3	0	1	1	1	1	0	1	1	4	1	4	1	1	10
OG0001977	1	1	2	0	1	1	1	1	1	1	1	1	2	1	1	1	1	1	1	1	1	1	1	1	1	1	2	6	3	12	2	1	1	1	3	0	2	1	1	1	1	3	2	6	1	2	1	1	1
OG0001978	1	1	1	3	2	1	1	2	1	1	1	1	2	1	1	2	1	3	1	1	1	2	1	1	1	1	2	2	2	3	1	1	0	1	1	0	1	1	1	1	0	1	1	1	5	1	1	2	1
OG0001979	1	2	3	1	2	1	1	1	1	2	2	1	1	1	1	2	1	3	1	2	1	1	1	1	1	2	1	6	1	1	2	10	0	0	6	0	2	2	2	1	0	2	3	11	1	1	2	2	1
OG0001980	1	2	2	0	2	0	2	2	2	2	4	2	3	2	2	2	0	0	2	1	2	1	2	1	1	1	1	3	1	4	2	7	2	0	3	0	1	1	1	0	1	1	2	2	2	2	3	2	1
OG0001981	1	2	1	1	2	2	2	1	1	1	2	2	2	3	1	0	2	6	1	1	1	1	0	1	1	1	3	1	1	2	2	2	0	2	2	1	3	1	2	2	0	2	2	3	3	4	2	2	1
OG0001982	0	0	0	0	0	0	0	0	0	0	0	0	0	0	0	0	0	0	0	0	0	0	0	0	0	0	0	0	0	0	0	0	0	0	0	0	0	0	0	0	0	0	0	0	0	0	0	0	0
OG0001983	3	1	1	1	1	1	1	1	1	1	1	1	1	1	1	1	1	1	1	1	1	1	1	1	1	1	2	2	2	9	2	2	2	0	4	1	1	2	1	2	2	2	2	2	4	1	2	2	1
OG0001984	2	1	3	1	2	1	1	1	1	1	1	1	1	1	1	1	1	1	1	0	0	1	1	1	1	1	2	6	8	2	3	6	2	1	4	2	4	3	2	1	2	1	3	2	2	1	1	1	1
OG0001985	1	1	3	0	1	0	1	1	1	1	0	1	1	1	1	1	1	1	1	1	1	1	1	1	1	1	1	2	1	18	2	6	0	1	4	0	4	2	2	1	1	2	1	2	1	1	1	2	1
OG0001986	3	3	2	1	1	1	1	2	1	1	1	1	1	1	1	2	1	1	1	1	1	1	1	2	1	2	2	4	1	1	2	4	1	1	3	2	2	2	2	1	2	2	2	8	1	1	1	1	1
OG0001987	1	1	1	0	1	1	1	1	1	1	1	1	1	1	1	1	1	1	1	4	1	1	4	1	1	1	1	4	0	4	3	4	3	3	3	2	4	4	4	1	3	3	3	4	0	1	1	2	1
OG0001988	1	3	3	2	2	3	1	0	2	1	2	1	1	2	1	1	3	1	2	2	2	2	2	2	2	2	1	2	1	3	1	1	0	3	1	0	1	1	1	1	1	2	1	1	0	1	2	3	1
OG0001989	1	1	2	0	2	2	3	2	2	2	2	2	3	1	3	1	2	1	1	2	1	2	2	1	1	1	0	4	0	1	3	6	0	0	3	2	3	3	3	0	2	3	3	5	3	1	1	1	1
OG0001990	8	4	0	0	0	0	0	0	0	0	0	0	0	0	0	0	0	0	0	0	0	0	0	0	0	1	0	1	4	7	4	8	2	2	4	2	4	4	4	2	2	3	4	3	3	3	2	2	2
OG0001991	1	1	2	7	1	1	1	3	1	1	1	1	1	1	1	1	1	1	1	2	1	5	1	1	1	1	1	1	1	10	1	7	0	2	0	0	1	1	1	1	0	1	1	1	1	1	1	1	1
OG0001992	1	1	9	2	2	1	1	1	1	1	2	1	1	2	1	2	1	1	1	1	1	3	1	1	1	1	1	1	1	1	2	9	1	0	3	0	3	2	2	1	1	2	2	2	2	1	1	1	1
OG0001993	1	1	2	5	3	4	3	6	2	2	4	3	5	4	3	2	3	2	2	1	2	6	2	1	1	2	1	1	0	1	1	1	1	0	2	0	1	1	1	0	1	1	1	2	1	1	1	5	0
OG0001994	1	1	1	0	1	1	1	1	1	1	1	1	1	1	1	2	1	1	2	1	1	1	1	1	1	1	1	3	2	2	2	11	1	2	4	2	3	2	2	1	1	2	3	5	1	1	2	1	1
OG0001995	2	4	4	4	1	1	1	1	2	1	1	1	1	1	1	3	1	1	1	1	1	2	1	1	1	2	2	1	1	2	2	2	0	2	9	0	5	0	2	2	0	5	2	2	1	2	1	1	2
OG0001996	1	1	1	1	1	1	1	1	1	1	1	1	2	0	1	2	1	1	1	1	1	2	1	1	1	1	1	5	2	2	2	2	2	1	2	1	2	2	1	2	2	2	2	2	2	3	1	1	0
OG0001997	1	0	1	2	2	1	1	1	1	1	2	1	1	2	1	1	1	1	1	1	1	2	2	1	1	1	1	1	3	6	2	0	1	1	3	0	1	2	2	2	1	2	3	3	2	1	1	1	1
OG0001998	1	1	2	2	1	1	1	1	1	1	1	1	1	2	1	1	1	1	1	1	3	2	1	1	1	1	1	6	1	1	2	5	1	3	2	0	2	1	2	1	1	2	2	3	1	2	1	2	2
[truncated: 79,558 more rows]
[truncated: 23 more columns]
