# Supplementary material for: Investigating Low‐Temperature Stress Responses in Crustacea Aquatic Species Through Comparative Transcriptomics
Source: Evol Appl. 2026 May 12;19(5):e70254. doi: 10.1111/eva.70254 (PMC13163145; doi:10.1111/eva.70254)
Supplement: Supplementary file 6 — Table S3: Orthogroup classification of genes in each species. [file EVA-19-e70254-s008.xlsx]

## Sheet: Orthogroups
Orthogroup	Anne_Poly_Dgy	Anne_Sede_Cte	Arth_Aran_Smi	Arth_Crus_Cop	Arth_Crus_Cqu	Arth_Crus_Esi	Arth_Crus_Ham	Arth_Crus_Mni	Arth_Crus_Mro	Arth_Crus_Pch	Arth_Crus_Pci	Arth_Crus_Pcl	Arth_Crus_Pin	Arth_Crus_Pma	Arth_Crus_Pmo	Arth_Crus_Pva	Arth_Crus_Spa	Arth_Dipl_Dpu	Arth_Dipt_Aga	Arth_Dipt_Ban	Arth_Dipt_Dme	Arth_Euph_Mno	Arth_Geop_Sma	Arth_Hemi_Api	Arth_Hyme_Ame	Arth_Ixod_Isc	Arth_Para_Rva	Arth_Xiph_Lpo	Bryo_Chei_Bne	Chor_Amph_Bfl	Chor_Anur_Xtr	Chor_Chim_Cmi	Chor_Coel_Lch	Chor_Cope_Odi	Chor_Cypr_Dre	Chor_Gall_Gga	Chor_Gall_Mga	Chor_Mono_Oan	Chor_Pass_Pma	Chor_Phle_Cin	Chor_Prim_Ggo	Chor_Prim_Hsa	Chor_Semi_Loc	Chor_Squa_Gja	Echi_Aspi_Aja	Echi_Cama_Spu	Echi_Valv_Apl	Hemi_Ente_Sko	Moll_Arco_Sbr
OG0000000	Anne_Poly_Dgy|CAD5126239.1	Anne_Sede_Cte|ELT87257.1, Anne_Sede_Cte|ELT89237.1, Anne_Sede_Cte|ELT89575.1, Anne_Sede_Cte|ELT92022.1, Anne_Sede_Cte|ELT93949.1, Anne_Sede_Cte|ELT98114.1, Anne_Sede_Cte|ELU02778.1, Anne_Sede_Cte|ELU03803.1, Anne_Sede_Cte|ELU04283.1, Anne_Sede_Cte|ELU05452.1, Anne_Sede_Cte|ELU05553.1, Anne_Sede_Cte|ELU05681.1, Anne_Sede_Cte|ELU06289.1, Anne_Sede_Cte|ELU07475.1, Anne_Sede_Cte|ELU09950.1, Anne_Sede…	Arth_Aran_Smi|KFM56688.1, Arth_Aran_Smi|KFM56831.1, Arth_Aran_Smi|KFM57553.1, Arth_Aran_Smi|KFM57554.1, Arth_Aran_Smi|KFM57919.1, Arth_Aran_Smi|KFM58048.1, Arth_Aran_Smi|KFM59076.1, Arth_Aran_Smi|KFM59232.1, Arth_Aran_Smi|KFM59546.1, Arth_Aran_Smi|KFM59673.1, Arth_Aran_Smi|KFM59752.1, Arth_Aran_Smi|KFM59786.1, Arth_Aran_Smi|KFM59975.1, Arth_Aran_Smi|KFM60639.1, Arth_Aran_Smi|KFM60797.1, Arth_Aran…	Arth_Crus_Cop|KAG0692818.1, Arth_Crus_Cop|KAG0698429.1, Arth_Crus_Cop|KAG0701943.1, Arth_Crus_Cop|KAG0703008.1, Arth_Crus_Cop|KAG0704442.1, Arth_Crus_Cop|KAG0709943.1, Arth_Crus_Cop|KAG0710224.1, Arth_Crus_Cop|KAG0710683.1, Arth_Crus_Cop|KAG0710710.1, Arth_Crus_Cop|KAG0710749.1, Arth_Crus_Cop|KAG0711853.1, Arth_Crus_Cop|KAG0711856.1, Arth_Crus_Cop|KAG0712185.1, Arth_Crus_Cop|KAG0712335.1, Arth_Cr…	Arth_Crus_Cqu|XP_053629496.1, Arth_Crus_Cqu|XP_053633004.1, Arth_Crus_Cqu|XP_053634887.1, Arth_Crus_Cqu|XP_053637236.1, Arth_Crus_Cqu|XP_053639083.1, Arth_Crus_Cqu|XP_053641097.1, Arth_Crus_Cqu|XP_053641247.1, Arth_Crus_Cqu|XP_053646620.1, Arth_Crus_Cqu|XP_053647271.1, Arth_Crus_Cqu|XP_053651162.1, Arth_Crus_Cqu|XP_053655869.1, Arth_Crus_Cqu|XP_053656270.1, Arth_Crus_Cqu|XP_053656660.1, Arth_Crus…	Arth_Crus_Esi|XP_050687015.1, Arth_Crus_Esi|XP_050691053.1, Arth_Crus_Esi|XP_050701835.1, Arth_Crus_Esi|XP_050703391.1, Arth_Crus_Esi|XP_050703676.1, Arth_Crus_Esi|XP_050703983.1, Arth_Crus_Esi|XP_050704035.1, Arth_Crus_Esi|XP_050704164.1, Arth_Crus_Esi|XP_050704321.1, Arth_Crus_Esi|XP_050704378.1, Arth_Crus_Esi|XP_050704489.1, Arth_Crus_Esi|XP_050705336.1, Arth_Crus_Esi|XP_050705846.1, Arth_Crus…	Arth_Crus_Ham|XP_042204687.1, Arth_Crus_Ham|XP_042204770.1, Arth_Crus_Ham|XP_042207270.1, Arth_Crus_Ham|XP_042209212.1, Arth_Crus_Ham|XP_042209793.1, Arth_Crus_Ham|XP_042212446.1, Arth_Crus_Ham|XP_042213043.1, Arth_Crus_Ham|XP_042213279.1, Arth_Crus_Ham|XP_042213530.1, Arth_Crus_Ham|XP_042214607.1, Arth_Crus_Ham|XP_042215540.1, Arth_Crus_Ham|XP_042216902.1, Arth_Crus_Ham|XP_042220385.1, Arth_Crus…	Arth_Crus_Mni|XP_064077514.1, Arth_Crus_Mni|XP_064077602.1, Arth_Crus_Mni|XP_064077664.1, Arth_Crus_Mni|XP_064077696.1, Arth_Crus_Mni|XP_064077713.1, Arth_Crus_Mni|XP_064077717.1, Arth_Crus_Mni|XP_064077772.1, Arth_Crus_Mni|XP_064078437.1, Arth_Crus_Mni|XP_064078494.1, Arth_Crus_Mni|XP_064079418.1, Arth_Crus_Mni|XP_064079419.1, Arth_Crus_Mni|XP_064079421.1, Arth_Crus_Mni|XP_064079457.1, Arth_Crus…	Arth_Crus_Mro|XP_066937358.1, Arth_Crus_Mro|XP_066938882.1, Arth_Crus_Mro|XP_066938952.1, Arth_Crus_Mro|XP_066938957.1, Arth_Crus_Mro|XP_066939693.1, Arth_Crus_Mro|XP_066939741.1, Arth_Crus_Mro|XP_066940415.1, Arth_Crus_Mro|XP_066940928.1, Arth_Crus_Mro|XP_066940931.1, Arth_Crus_Mro|XP_066940971.1, Arth_Crus_Mro|XP_066940972.1, Arth_Crus_Mro|XP_066941050.1, Arth_Crus_Mro|XP_066941077.1, Arth_Crus…	Arth_Crus_Pch|XP_047469101.1, Arth_Crus_Pch|XP_047469102.1, Arth_Crus_Pch|XP_047469243.1, Arth_Crus_Pch|XP_047469244.1, Arth_Crus_Pch|XP_047469418.1, Arth_Crus_Pch|XP_047469426.1, Arth_Crus_Pch|XP_047469494.1, Arth_Crus_Pch|XP_047469564.1, Arth_Crus_Pch|XP_047470482.1, Arth_Crus_Pch|XP_047471471.1, Arth_Crus_Pch|XP_047471532.1, Arth_Crus_Pch|XP_047472032.1, Arth_Crus_Pch|XP_047472913.1, Arth_Crus…	Arth_Crus_Pci|KAK3849657.1, Arth_Crus_Pci|KAK3849660.1, Arth_Crus_Pci|KAK3851886.1, Arth_Crus_Pci|KAK3854436.1, Arth_Crus_Pci|KAK3854724.1, Arth_Crus_Pci|KAK3855471.1, Arth_Crus_Pci|KAK3855559.1, Arth_Crus_Pci|KAK3858509.1, Arth_Crus_Pci|KAK3859304.1, Arth_Crus_Pci|KAK3859773.1, Arth_Crus_Pci|KAK3860124.1, Arth_Crus_Pci|KAK3860543.1, Arth_Crus_Pci|KAK3862821.1, Arth_Crus_Pci|KAK3862952.1, Arth_Cr…	Arth_Crus_Pcl|XP_045583507.1, Arth_Crus_Pcl|XP_045585105.1, Arth_Crus_Pcl|XP_045586636.1, Arth_Crus_Pcl|XP_045587131.1, Arth_Crus_Pcl|XP_045587462.1, Arth_Crus_Pcl|XP_045587688.1, Arth_Crus_Pcl|XP_045587860.1, Arth_Crus_Pcl|XP_045587874.1, Arth_Crus_Pcl|XP_045588482.1, Arth_Crus_Pcl|XP_045588669.1, Arth_Crus_Pcl|XP_045588677.1, Arth_Crus_Pcl|XP_045588808.1, Arth_Crus_Pcl|XP_045589094.1, Arth_Crus…	Arth_Crus_Pin|XP_063584667.1, Arth_Crus_Pin|XP_063584731.1, Arth_Crus_Pin|XP_063584733.1, Arth_Crus_Pin|XP_063585382.1, Arth_Crus_Pin|XP_063585781.1, Arth_Crus_Pin|XP_063585812.1, Arth_Crus_Pin|XP_063585832.1, Arth_Crus_Pin|XP_063585834.1, Arth_Crus_Pin|XP_063586253.1, Arth_Crus_Pin|XP_063586255.1, Arth_Crus_Pin|XP_063586308.1, Arth_Crus_Pin|XP_063586309.1, Arth_Crus_Pin|XP_063586488.1, Arth_Crus…	Arth_Crus_Pma|KAK4287334.1, Arth_Crus_Pma|KAK4287846.1, Arth_Crus_Pma|KAK4288127.1, Arth_Crus_Pma|KAK4288131.1, Arth_Crus_Pma|KAK4291199.1, Arth_Crus_Pma|KAK4291368.1, Arth_Crus_Pma|KAK4292236.1, Arth_Crus_Pma|KAK4292668.1, Arth_Crus_Pma|KAK4293838.1, Arth_Crus_Pma|KAK4294828.1, Arth_Crus_Pma|KAK4295125.1, Arth_Crus_Pma|KAK4296123.1, Arth_Crus_Pma|KAK4296240.1, Arth_Crus_Pma|KAK4296249.1, Arth_Cr…	Arth_Crus_Pmo|XP_037772737.1, Arth_Crus_Pmo|XP_037772927.1, Arth_Crus_Pmo|XP_037773011.1, Arth_Crus_Pmo|XP_037773064.1, Arth_Crus_Pmo|XP_037773201.1, Arth_Crus_Pmo|XP_037773205.1, Arth_Crus_Pmo|XP_037773237.1, Arth_Crus_Pmo|XP_037773242.1, Arth_Crus_Pmo|XP_037773349.1, Arth_Crus_Pmo|XP_037773434.1, Arth_Crus_Pmo|XP_037773456.1, Arth_Crus_Pmo|XP_037773483.1, Arth_Crus_Pmo|XP_037773500.1, Arth_Crus…	Arth_Crus_Pva|XP_027207042.1, Arth_Crus_Pva|XP_027207167.1, Arth_Crus_Pva|XP_027207475.1, Arth_Crus_Pva|XP_027208800.1, Arth_Crus_Pva|XP_027209716.1, Arth_Crus_Pva|XP_027210156.1, Arth_Crus_Pva|XP_027211329.1, Arth_Crus_Pva|XP_027211598.1, Arth_Crus_Pva|XP_027211599.1, Arth_Crus_Pva|XP_027211978.1, Arth_Crus_Pva|XP_027212065.1, Arth_Crus_Pva|XP_027212148.1, Arth_Crus_Pva|XP_027212198.1, Arth_Crus…	Arth_Crus_Spa|XP_063841016.1, Arth_Crus_Spa|XP_063841022.1, Arth_Crus_Spa|XP_063841035.1, Arth_Crus_Spa|XP_063843249.1, Arth_Crus_Spa|XP_063843251.1, Arth_Crus_Spa|XP_063843914.1, Arth_Crus_Spa|XP_063845405.1, Arth_Crus_Spa|XP_063845408.1, Arth_Crus_Spa|XP_063845417.1, Arth_Crus_Spa|XP_063846031.1, Arth_Crus_Spa|XP_063846193.1, Arth_Crus_Spa|XP_063846489.1, Arth_Crus_Spa|XP_063846912.1, Arth_Crus…	Arth_Dipl_Dpu|NCBI_GNO_16900018, Arth_Dipl_Dpu|SNAP_00015092, Arth_Dipl_Dpu|SNAP_00020585, Arth_Dipl_Dpu|SNAP_00020724, Arth_Dipl_Dpu|SNAP_00024297, Arth_Dipl_Dpu|SNAP_00030634, Arth_Dipl_Dpu|SNAP_00033237, Arth_Dipl_Dpu|SNAP_00037580, Arth_Dipl_Dpu|fgenesh1_pg.C_scaffold_149000005, Arth_Dipl_Dpu|fgenesh1_pg.C_scaffold_92000048, Arth_Dipl_Dpu|gw1.350.6.1	Arth_Dipt_Aga|XP_061496454.1, Arth_Dipt_Aga|XP_061496477.1, Arth_Dipt_Aga|XP_061496484.1, Arth_Dipt_Aga|XP_061496769.1, Arth_Dipt_Aga|XP_061496868.1, Arth_Dipt_Aga|XP_061499069.1, Arth_Dipt_Aga|XP_061499294.1, Arth_Dipt_Aga|XP_061499602.1, Arth_Dipt_Aga|XP_061500328.1, Arth_Dipt_Aga|XP_061500535.1, Arth_Dipt_Aga|XP_061500870.1, Arth_Dipt_Aga|XP_061501610.1, Arth_Dipt_Aga|XP_061501615.1, Arth_Dipt…	Arth_Dipt_Ban|IU25_00994-mRNA-1, Arth_Dipt_Ban|IU25_10566-mRNA-1, Arth_Dipt_Ban|IU25_11628-mRNA-1, Arth_Dipt_Ban|IU25_11879-mRNA-1, Arth_Dipt_Ban|IU25_12810-mRNA-1, Arth_Dipt_Ban|IU25_13011-mRNA-1, Arth_Dipt_Ban|IU25_13187-mRNA-1, Arth_Dipt_Ban|IU25_13223-mRNA-1		Arth_Euph_Mno|CAL4058723.1, Arth_Euph_Mno|CAL4059817.1, Arth_Euph_Mno|CAL4060369.1, Arth_Euph_Mno|CAL4061123.1, Arth_Euph_Mno|CAL4061221.1, Arth_Euph_Mno|CAL4061375.1, Arth_Euph_Mno|CAL4061376.1, Arth_Euph_Mno|CAL4061487.1, Arth_Euph_Mno|CAL4061494.1, Arth_Euph_Mno|CAL4062799.1, Arth_Euph_Mno|CAL4062933.1, Arth_Euph_Mno|CAL4062957.1, Arth_Euph_Mno|CAL4063032.1, Arth_Euph_Mno|CAL4063034.1, Arth_Eu…	Arth_Geop_Sma|SMAR000743-PA, Arth_Geop_Sma|SMAR001210-PA, Arth_Geop_Sma|SMAR001311-PA, Arth_Geop_Sma|SMAR001869-PA, Arth_Geop_Sma|SMAR001988-PA, Arth_Geop_Sma|SMAR002123-PA, Arth_Geop_Sma|SMAR002353-PA, Arth_Geop_Sma|SMAR002554-PA, Arth_Geop_Sma|SMAR004126-PA, Arth_Geop_Sma|SMAR004700-PA, Arth_Geop_Sma|SMAR004701-PA, Arth_Geop_Sma|SMAR005680-PA, Arth_Geop_Sma|SMAR006317-PA, Arth_Geop_Sma|SMAR0065…	Arth_Hemi_Api|XP_003241242.1, Arth_Hemi_Api|XP_003245258.1, Arth_Hemi_Api|XP_003246479.1, Arth_Hemi_Api|XP_008178234.1, Arth_Hemi_Api|XP_008178248.1, Arth_Hemi_Api|XP_008178499.1, Arth_Hemi_Api|XP_008178782.1, Arth_Hemi_Api|XP_008178785.1, Arth_Hemi_Api|XP_008179051.1, Arth_Hemi_Api|XP_008179138.1, Arth_Hemi_Api|XP_008179662.1, Arth_Hemi_Api|XP_008179862.1, Arth_Hemi_Api|XP_008179884.1, Arth_Hemi…		Arth_Ixod_Isc|XP_029822261.2, Arth_Ixod_Isc|XP_029822948.2, Arth_Ixod_Isc|XP_029823495.2, Arth_Ixod_Isc|XP_029824236.2, Arth_Ixod_Isc|XP_029824681.4, Arth_Ixod_Isc|XP_029827615.2, Arth_Ixod_Isc|XP_029832045.3, Arth_Ixod_Isc|XP_029835942.2, Arth_Ixod_Isc|XP_029838509.2, Arth_Ixod_Isc|XP_029840712.2, Arth_Ixod_Isc|XP_029841534.3, Arth_Ixod_Isc|XP_029841555.2, Arth_Ixod_Isc|XP_029843552.2, Arth_Ixod…	Arth_Para_Rva|GAU89227.1, Arth_Para_Rva|GAU89443.1, Arth_Para_Rva|GAU89817.1, Arth_Para_Rva|GAU90655.1, Arth_Para_Rva|GAU90755.1, Arth_Para_Rva|GAU94315.1, Arth_Para_Rva|GAU99817.1, Arth_Para_Rva|GAU99818.1, Arth_Para_Rva|GAV01388.1, Arth_Para_Rva|GAV06107.1	Arth_Xiph_Lpo|XP_013774617.1, Arth_Xiph_Lpo|XP_013774834.1, Arth_Xiph_Lpo|XP_013775009.1, Arth_Xiph_Lpo|XP_013777184.1, Arth_Xiph_Lpo|XP_013780728.1, Arth_Xiph_Lpo|XP_013787974.1, Arth_Xiph_Lpo|XP_013788140.1, Arth_Xiph_Lpo|XP_013793846.1, Arth_Xiph_Lpo|XP_022240263.1, Arth_Xiph_Lpo|XP_022240748.1, Arth_Xiph_Lpo|XP_022248512.1, Arth_Xiph_Lpo|XP_022255103.1	Bryo_Chei_Bne|KAF6016584.1, Bryo_Chei_Bne|KAF6016713.1, Bryo_Chei_Bne|KAF6016940.1, Bryo_Chei_Bne|KAF6017130.1, Bryo_Chei_Bne|KAF6017237.1, Bryo_Chei_Bne|KAF6017423.1, Bryo_Chei_Bne|KAF6017969.1, Bryo_Chei_Bne|KAF6017998.1, Bryo_Chei_Bne|KAF6019992.1, Bryo_Chei_Bne|KAF6020067.1, Bryo_Chei_Bne|KAF6020373.1, Bryo_Chei_Bne|KAF6021329.1, Bryo_Chei_Bne|KAF6022082.1, Bryo_Chei_Bne|KAF6022387.1, Bryo_Ch…	Chor_Amph_Bfl|XP_035658200.1, Chor_Amph_Bfl|XP_035659265.1, Chor_Amph_Bfl|XP_035660327.1, Chor_Amph_Bfl|XP_035662441.1, Chor_Amph_Bfl|XP_035662446.1, Chor_Amph_Bfl|XP_035662468.1, Chor_Amph_Bfl|XP_035664236.1, Chor_Amph_Bfl|XP_035664608.1, Chor_Amph_Bfl|XP_035664891.1, Chor_Amph_Bfl|XP_035665024.1, Chor_Amph_Bfl|XP_035665333.1, Chor_Amph_Bfl|XP_035665667.1, Chor_Amph_Bfl|XP_035666611.1, Chor_Amph…	Chor_Anur_Xtr|XP_002935079.2, Chor_Anur_Xtr|XP_004910398.2, Chor_Anur_Xtr|XP_004912416.2, Chor_Anur_Xtr|XP_012811099.2, Chor_Anur_Xtr|XP_012811479.2, Chor_Anur_Xtr|XP_012820475.2, Chor_Anur_Xtr|XP_012820512.1, Chor_Anur_Xtr|XP_012822453.3, Chor_Anur_Xtr|XP_012822696.2, Chor_Anur_Xtr|XP_012822931.3, Chor_Anur_Xtr|XP_012826093.1, Chor_Anur_Xtr|XP_017945114.2, Chor_Anur_Xtr|XP_017945381.2, Chor_Anur…	Chor_Chim_Cmi|XP_007883052.1, Chor_Chim_Cmi|XP_007883053.1, Chor_Chim_Cmi|XP_007883054.1, Chor_Chim_Cmi|XP_007889123.1, Chor_Chim_Cmi|XP_007890028.1, Chor_Chim_Cmi|XP_007907965.1		Chor_Cope_Odi|CBY06846.1, Chor_Cope_Odi|CBY06852.1, Chor_Cope_Odi|CBY07347.1, Chor_Cope_Odi|CBY07348.1, Chor_Cope_Odi|CBY07349.1, Chor_Cope_Odi|CBY07355.1, Chor_Cope_Odi|CBY07356.1, Chor_Cope_Odi|CBY07357.1, Chor_Cope_Odi|CBY07364.1, Chor_Cope_Odi|CBY07376.1, Chor_Cope_Odi|CBY08090.1, Chor_Cope_Odi|CBY08121.1, Chor_Cope_Odi|CBY09312.1, Chor_Cope_Odi|CBY09313.1, Chor_Cope_Odi|CBY09343.1, Chor_Cope…	Chor_Cypr_Dre|NP_001092226.2, Chor_Cypr_Dre|XP_002663225.3, Chor_Cypr_Dre|XP_003199161.1, Chor_Cypr_Dre|XP_005158326.1, Chor_Cypr_Dre|XP_005173220.1, Chor_Cypr_Dre|XP_009296628.1, Chor_Cypr_Dre|XP_017206766.1, Chor_Cypr_Dre|XP_017209869.1, Chor_Cypr_Dre|XP_017210210.1, Chor_Cypr_Dre|XP_017210639.2, Chor_Cypr_Dre|XP_017211829.1, Chor_Cypr_Dre|XP_017211834.1, Chor_Cypr_Dre|XP_017214371.1, Chor_Cypr…		Chor_Gall_Mga|XP_010706347.1	Chor_Mono_Oan|XP_028907123.1	Chor_Pass_Pma|XP_015482498.2	Chor_Phle_Cin|XP_004227416.1, Chor_Phle_Cin|XP_009858557.1, Chor_Phle_Cin|XP_018672786.1, Chor_Phle_Cin|XP_026693911.1		Chor_Prim_Hsa|NP_001128360.1	Chor_Semi_Loc|XP_015210947.1, Chor_Semi_Loc|XP_015219213.1	Chor_Squa_Gja|XP_015261180.1, Chor_Squa_Gja|XP_015261706.1, Chor_Squa_Gja|XP_015261707.1, Chor_Squa_Gja|XP_015262476.1, Chor_Squa_Gja|XP_015262603.1, Chor_Squa_Gja|XP_015262798.1, Chor_Squa_Gja|XP_015262850.1, Chor_Squa_Gja|XP_015262985.1, Chor_Squa_Gja|XP_015263323.1, Chor_Squa_Gja|XP_015263421.1, Chor_Squa_Gja|XP_015263422.1, Chor_Squa_Gja|XP_015263542.1, Chor_Squa_Gja|XP_015263543.1, Chor_Squa…	Echi_Aspi_Aja|PIK33227.1, Echi_Aspi_Aja|PIK33274.1, Echi_Aspi_Aja|PIK33275.1, Echi_Aspi_Aja|PIK33459.1, Echi_Aspi_Aja|PIK33460.1, Echi_Aspi_Aja|PIK33466.1, Echi_Aspi_Aja|PIK33467.1, Echi_Aspi_Aja|PIK33495.1, Echi_Aspi_Aja|PIK33572.1, Echi_Aspi_Aja|PIK33923.1, Echi_Aspi_Aja|PIK34102.1, Echi_Aspi_Aja|PIK34111.1, Echi_Aspi_Aja|PIK34112.1, Echi_Aspi_Aja|PIK34189.1, Echi_Aspi_Aja|PIK34190.1, Echi_Aspi…	Echi_Cama_Spu|XP_003723494.2, Echi_Cama_Spu|XP_003723496.2, Echi_Cama_Spu|XP_003726960.1, Echi_Cama_Spu|XP_003728341.1, Echi_Cama_Spu|XP_003729104.1, Echi_Cama_Spu|XP_003729725.2, Echi_Cama_Spu|XP_003731095.2, Echi_Cama_Spu|XP_003731307.2, Echi_Cama_Spu|XP_003731557.2, Echi_Cama_Spu|XP_003731932.2, Echi_Cama_Spu|XP_011661130.2, Echi_Cama_Spu|XP_011661336.2, Echi_Cama_Spu|XP_011661776.2, Echi_Cama…	Echi_Valv_Apl|XP_022082906.1, Echi_Valv_Apl|XP_022082929.1, Echi_Valv_Apl|XP_022088287.1, Echi_Valv_Apl|XP_022088652.1, Echi_Valv_Apl|XP_022093234.1, Echi_Valv_Apl|XP_022094926.1, Echi_Valv_Apl|XP_022095014.1, Echi_Valv_Apl|XP_022097592.1, Echi_Valv_Apl|XP_022099338.1, Echi_Valv_Apl|XP_022099493.1, Echi_Valv_Apl|XP_022099928.1, Echi_Valv_Apl|XP_022099984.1, Echi_Valv_Apl|XP_022101226.1, Echi_Valv…	Hemi_Ente_Sko|XP_002730526.1, Hemi_Ente_Sko|XP_002731288.1, Hemi_Ente_Sko|XP_002732475.1, Hemi_Ente_Sko|XP_002732477.1, Hemi_Ente_Sko|XP_002737623.1, Hemi_Ente_Sko|XP_002737624.1, Hemi_Ente_Sko|XP_002738307.1, Hemi_Ente_Sko|XP_002739635.1, Hemi_Ente_Sko|XP_002740159.1, Hemi_Ente_Sko|XP_002740782.1, Hemi_Ente_Sko|XP_006811241.1, Hemi_Ente_Sko|XP_006811648.1, Hemi_Ente_Sko|XP_006811924.1, Hemi_Ente…	Moll_Arco_Sbr|EVM0000078.1, Moll_Arco_Sbr|EVM0000095.1, Moll_Arco_Sbr|EVM0000127.1, Moll_Arco_Sbr|EVM0000151.1, Moll_Arco_Sbr|EVM0000365.1, Moll_Arco_Sbr|EVM0000731.1, Moll_Arco_Sbr|EVM0000744.1, Moll_Arco_Sbr|EVM0001270.1, Moll_Arco_Sbr|EVM0002047.1, Moll_Arco_Sbr|EVM0002065.1, Moll_Arco_Sbr|EVM0002254.1, Moll_Arco_Sbr|EVM0002459.1, Moll_Arco_Sbr|EVM0003084.1, Moll_Arco_Sbr|EVM0003143.1, Moll_Ar…
OG0000001	Anne_Poly_Dgy|CAD5112738.1, Anne_Poly_Dgy|CAD5112942.1, Anne_Poly_Dgy|CAD5112943.1, Anne_Poly_Dgy|CAD5113848.1, Anne_Poly_Dgy|CAD5113998.1, Anne_Poly_Dgy|CAD5114073.1, Anne_Poly_Dgy|CAD5114074.1, Anne_Poly_Dgy|CAD5115162.1, Anne_Poly_Dgy|CAD5116087.1, Anne_Poly_Dgy|CAD5116088.1, Anne_Poly_Dgy|CAD5116688.1, Anne_Poly_Dgy|CAD5118020.1, Anne_Poly_Dgy|CAD5120254.1, Anne_Poly_Dgy|CAD5120578.1, Anne_Po…	Anne_Sede_Cte|ELT88677.1, Anne_Sede_Cte|ELT89463.1, Anne_Sede_Cte|ELT90349.1, Anne_Sede_Cte|ELT90350.1, Anne_Sede_Cte|ELT90351.1, Anne_Sede_Cte|ELT90354.1, Anne_Sede_Cte|ELT90938.1, Anne_Sede_Cte|ELT91475.1, Anne_Sede_Cte|ELT94588.1, Anne_Sede_Cte|ELT94885.1, Anne_Sede_Cte|ELT95274.1, Anne_Sede_Cte|ELT95306.1, Anne_Sede_Cte|ELT97142.1, Anne_Sede_Cte|ELT97374.1, Anne_Sede_Cte|ELT97501.1, Anne_Sede…	Arth_Aran_Smi|KFM57227.1, Arth_Aran_Smi|KFM58911.1, Arth_Aran_Smi|KFM59566.1, Arth_Aran_Smi|KFM59567.1, Arth_Aran_Smi|KFM59829.1, Arth_Aran_Smi|KFM59922.1, Arth_Aran_Smi|KFM60457.1, Arth_Aran_Smi|KFM60459.1, Arth_Aran_Smi|KFM60779.1, Arth_Aran_Smi|KFM60780.1, Arth_Aran_Smi|KFM61442.1, Arth_Aran_Smi|KFM61443.1, Arth_Aran_Smi|KFM61731.1, Arth_Aran_Smi|KFM62425.1, Arth_Aran_Smi|KFM63021.1, Arth_Aran…	Arth_Crus_Cop|KAG0712331.1, Arth_Crus_Cop|KAG0715746.1, Arth_Crus_Cop|KAG0715813.1, Arth_Crus_Cop|KAG0717149.1, Arth_Crus_Cop|KAG0723293.1, Arth_Crus_Cop|KAG0727814.1, Arth_Crus_Cop|KAG0730079.1, Arth_Crus_Cop|KAG0730080.1	Arth_Crus_Cqu|XP_053626458.1, Arth_Crus_Cqu|XP_053628391.1, Arth_Crus_Cqu|XP_053629457.1, Arth_Crus_Cqu|XP_053629535.1, Arth_Crus_Cqu|XP_053629648.1, Arth_Crus_Cqu|XP_053630796.1, Arth_Crus_Cqu|XP_053631314.1, Arth_Crus_Cqu|XP_053631953.1, Arth_Crus_Cqu|XP_053634055.1, Arth_Crus_Cqu|XP_053634130.1, Arth_Crus_Cqu|XP_053634331.1, Arth_Crus_Cqu|XP_053635794.1, Arth_Crus_Cqu|XP_053635850.1, Arth_Crus…	Arth_Crus_Esi|XP_050689631.1, Arth_Crus_Esi|XP_050692193.1, Arth_Crus_Esi|XP_050692251.1, Arth_Crus_Esi|XP_050693064.1, Arth_Crus_Esi|XP_050693131.1, Arth_Crus_Esi|XP_050693225.1, Arth_Crus_Esi|XP_050697257.1, Arth_Crus_Esi|XP_050700124.1, Arth_Crus_Esi|XP_050700371.1, Arth_Crus_Esi|XP_050700372.1, Arth_Crus_Esi|XP_050700690.1, Arth_Crus_Esi|XP_050701087.1, Arth_Crus_Esi|XP_050702853.1, Arth_Crus…	Arth_Crus_Ham|XP_042204087.1, Arth_Crus_Ham|XP_042204365.1, Arth_Crus_Ham|XP_042206049.1, Arth_Crus_Ham|XP_042206061.1, Arth_Crus_Ham|XP_042206285.1, Arth_Crus_Ham|XP_042206458.1, Arth_Crus_Ham|XP_042207154.1, Arth_Crus_Ham|XP_042209565.1, Arth_Crus_Ham|XP_042210027.1, Arth_Crus_Ham|XP_042210577.1, Arth_Crus_Ham|XP_042210795.1, Arth_Crus_Ham|XP_042211089.1, Arth_Crus_Ham|XP_042211576.1, Arth_Crus…	Arth_Crus_Mni|XP_064077244.1, Arth_Crus_Mni|XP_064077755.1, Arth_Crus_Mni|XP_064078281.1, Arth_Crus_Mni|XP_064078359.1, Arth_Crus_Mni|XP_064078488.1, Arth_Crus_Mni|XP_064079562.1, Arth_Crus_Mni|XP_064081998.1, Arth_Crus_Mni|XP_064082599.1, Arth_Crus_Mni|XP_064082783.1, Arth_Crus_Mni|XP_064083368.1, Arth_Crus_Mni|XP_064083370.1, Arth_Crus_Mni|XP_064084517.1, Arth_Crus_Mni|XP_064087574.1, Arth_Crus…	Arth_Crus_Mro|XP_066938169.1, Arth_Crus_Mro|XP_066938907.1, Arth_Crus_Mro|XP_066938918.1, Arth_Crus_Mro|XP_066939221.1, Arth_Crus_Mro|XP_066939839.1, Arth_Crus_Mro|XP_066939876.1, Arth_Crus_Mro|XP_066941719.1, Arth_Crus_Mro|XP_066942638.1, Arth_Crus_Mro|XP_066942679.1, Arth_Crus_Mro|XP_066942680.1, Arth_Crus_Mro|XP_066942681.1, Arth_Crus_Mro|XP_066942682.1, Arth_Crus_Mro|XP_066943085.1, Arth_Crus…	Arth_Crus_Pch|XP_047468792.1, Arth_Crus_Pch|XP_047469977.1, Arth_Crus_Pch|XP_047469978.1, Arth_Crus_Pch|XP_047470121.1, Arth_Crus_Pch|XP_047470472.1, Arth_Crus_Pch|XP_047471070.1, Arth_Crus_Pch|XP_047471146.1, Arth_Crus_Pch|XP_047471246.1, Arth_Crus_Pch|XP_047471300.1, Arth_Crus_Pch|XP_047472277.1, Arth_Crus_Pch|XP_047472823.1, Arth_Crus_Pch|XP_047472824.1, Arth_Crus_Pch|XP_047472825.1, Arth_Crus…	Arth_Crus_Pci|KAK3848921.1, Arth_Crus_Pci|KAK3850688.1, Arth_Crus_Pci|KAK3850828.1, Arth_Crus_Pci|KAK3851319.1, Arth_Crus_Pci|KAK3851364.1, Arth_Crus_Pci|KAK3856419.1, Arth_Crus_Pci|KAK3856420.1, Arth_Crus_Pci|KAK3856421.1, Arth_Crus_Pci|KAK3856422.1, Arth_Crus_Pci|KAK3856423.1, Arth_Crus_Pci|KAK3856622.1, Arth_Crus_Pci|KAK3857317.1, Arth_Crus_Pci|KAK3859358.1, Arth_Crus_Pci|KAK3861853.1, Arth_Cr…	Arth_Crus_Pcl|XP_045581109.1, Arth_Crus_Pcl|XP_045581193.1, Arth_Crus_Pcl|XP_045581548.1, Arth_Crus_Pcl|XP_045582265.1, Arth_Crus_Pcl|XP_045583749.1, Arth_Crus_Pcl|XP_045583990.1, Arth_Crus_Pcl|XP_045586763.1, Arth_Crus_Pcl|XP_045588367.1, Arth_Crus_Pcl|XP_045593292.1, Arth_Crus_Pcl|XP_045595131.1, Arth_Crus_Pcl|XP_045595738.1, Arth_Crus_Pcl|XP_045596680.1, Arth_Crus_Pcl|XP_045598972.1, Arth_Crus…	Arth_Crus_Pin|XP_063585573.1, Arth_Crus_Pin|XP_063585574.1, Arth_Crus_Pin|XP_063585575.1, Arth_Crus_Pin|XP_063585576.1, Arth_Crus_Pin|XP_063585577.1, Arth_Crus_Pin|XP_063585578.1, Arth_Crus_Pin|XP_063585579.1, Arth_Crus_Pin|XP_063585595.1, Arth_Crus_Pin|XP_063585765.1, Arth_Crus_Pin|XP_063585767.1, Arth_Crus_Pin|XP_063586129.1, Arth_Crus_Pin|XP_063586133.1, Arth_Crus_Pin|XP_063586139.1, Arth_Crus…	Arth_Crus_Pma|KAK4286869.1, Arth_Crus_Pma|KAK4288018.1, Arth_Crus_Pma|KAK4289487.1, Arth_Crus_Pma|KAK4290837.1, Arth_Crus_Pma|KAK4291111.1, Arth_Crus_Pma|KAK4291720.1, Arth_Crus_Pma|KAK4292594.1, Arth_Crus_Pma|KAK4292597.1, Arth_Crus_Pma|KAK4293236.1, Arth_Crus_Pma|KAK4294917.1, Arth_Crus_Pma|KAK4298123.1, Arth_Crus_Pma|KAK4298800.1, Arth_Crus_Pma|KAK4299083.1, Arth_Crus_Pma|KAK4300042.1, Arth_Cr…	Arth_Crus_Pmo|XP_037773169.1, Arth_Crus_Pmo|XP_037773172.1, Arth_Crus_Pmo|XP_037773909.1, Arth_Crus_Pmo|XP_037773915.1, Arth_Crus_Pmo|XP_037775490.1, Arth_Crus_Pmo|XP_037776318.1, Arth_Crus_Pmo|XP_037776418.1, Arth_Crus_Pmo|XP_037776551.1, Arth_Crus_Pmo|XP_037776552.1, Arth_Crus_Pmo|XP_037776553.1, Arth_Crus_Pmo|XP_037776555.1, Arth_Crus_Pmo|XP_037776556.1, Arth_Crus_Pmo|XP_037776557.1, Arth_Crus…	Arth_Crus_Pva|XP_027209145.1, Arth_Crus_Pva|XP_027211157.1, Arth_Crus_Pva|XP_027211158.1, Arth_Crus_Pva|XP_027212127.1, Arth_Crus_Pva|XP_027212128.1, Arth_Crus_Pva|XP_027213007.1, Arth_Crus_Pva|XP_027213083.1, Arth_Crus_Pva|XP_027213932.1, Arth_Crus_Pva|XP_027215136.1, Arth_Crus_Pva|XP_027215153.1, Arth_Crus_Pva|XP_027215271.1, Arth_Crus_Pva|XP_027216391.1, Arth_Crus_Pva|XP_027217680.1, Arth_Crus…	Arth_Crus_Spa|XP_063840093.1, Arth_Crus_Spa|XP_063840374.1, Arth_Crus_Spa|XP_063840764.1, Arth_Crus_Spa|XP_063842396.1, Arth_Crus_Spa|XP_063843920.1, Arth_Crus_Spa|XP_063843949.1, Arth_Crus_Spa|XP_063843970.1, Arth_Crus_Spa|XP_063843971.1, Arth_Crus_Spa|XP_063844344.1, Arth_Crus_Spa|XP_063844376.1, Arth_Crus_Spa|XP_063847849.1, Arth_Crus_Spa|XP_063849531.1, Arth_Crus_Spa|XP_063849559.1, Arth_Crus…	Arth_Dipl_Dpu|NCBI_GNO_0600488, Arth_Dipl_Dpu|NCBI_GNO_14300010, Arth_Dipl_Dpu|NCBI_GNO_1700043, Arth_Dipl_Dpu|NCBI_GNO_1700319, Arth_Dipl_Dpu|NCBI_GNO_1700335, Arth_Dipl_Dpu|NCBI_GNO_17300011, Arth_Dipl_Dpu|NCBI_GNO_2300144, Arth_Dipl_Dpu|NCBI_GNO_2500245, Arth_Dipl_Dpu|NCBI_GNO_3700122, Arth_Dipl_Dpu|NCBI_GNO_4200123, Arth_Dipl_Dpu|NCBI_GNO_4200126, Arth_Dipl_Dpu|NCBI_GNO_5100051, Arth_Dipl_Dpu…	Arth_Dipt_Aga|XP_001231167.3, Arth_Dipt_Aga|XP_001237553.4, Arth_Dipt_Aga|XP_001689376.3, Arth_Dipt_Aga|XP_061496986.1, Arth_Dipt_Aga|XP_061500301.1, Arth_Dipt_Aga|XP_061500616.1, Arth_Dipt_Aga|XP_061502058.1, Arth_Dipt_Aga|XP_061502146.1, Arth_Dipt_Aga|XP_061502182.1, Arth_Dipt_Aga|XP_061502843.1, Arth_Dipt_Aga|XP_061503917.1, Arth_Dipt_Aga|XP_061504722.1, Arth_Dipt_Aga|XP_061507150.1, Arth_Dipt…	Arth_Dipt_Ban|IU25_00445-mRNA-1, Arth_Dipt_Ban|IU25_01503-mRNA-1, Arth_Dipt_Ban|IU25_02153-mRNA-1, Arth_Dipt_Ban|IU25_02155-mRNA-1, Arth_Dipt_Ban|IU25_02406-mRNA-1, Arth_Dipt_Ban|IU25_02776-mRNA-1, Arth_Dipt_Ban|IU25_02777-mRNA-1, Arth_Dipt_Ban|IU25_02778-mRNA-1, Arth_Dipt_Ban|IU25_02779-mRNA-1, Arth_Dipt_Ban|IU25_02782-mRNA-1, Arth_Dipt_Ban|IU25_03030-mRNA-1, Arth_Dipt_Ban|IU25_03402-mRNA-1, Art…	Arth_Dipt_Dme|NP_001027441.1, Arth_Dipt_Dme|NP_001036717.1, Arth_Dipt_Dme|NP_001097340.1, Arth_Dipt_Dme|NP_001097592.1, Arth_Dipt_Dme|NP_001097899.2, Arth_Dipt_Dme|NP_001246825.1, Arth_Dipt_Dme|NP_476709.1, Arth_Dipt_Dme|NP_476771.1, Arth_Dipt_Dme|NP_523456.1, Arth_Dipt_Dme|NP_523518.2, Arth_Dipt_Dme|NP_523691.1, Arth_Dipt_Dme|NP_523692.1, Arth_Dipt_Dme|NP_523693.1, Arth_Dipt_Dme|NP_523694.2, Art…	Arth_Euph_Mno|CAL4059096.1, Arth_Euph_Mno|CAL4059571.1, Arth_Euph_Mno|CAL4060273.1, Arth_Euph_Mno|CAL4061383.1, Arth_Euph_Mno|CAL4061410.1, Arth_Euph_Mno|CAL4061412.1, Arth_Euph_Mno|CAL4063215.1, Arth_Euph_Mno|CAL4063231.1, Arth_Euph_Mno|CAL4063662.1, Arth_Euph_Mno|CAL4063739.1, Arth_Euph_Mno|CAL4063994.1, Arth_Euph_Mno|CAL4064029.1, Arth_Euph_Mno|CAL4064627.1, Arth_Euph_Mno|CAL4064833.1, Arth_Eu…	Arth_Geop_Sma|SMAR000900-PA, Arth_Geop_Sma|SMAR000952-PA, Arth_Geop_Sma|SMAR001810-PA, Arth_Geop_Sma|SMAR004270-PA, Arth_Geop_Sma|SMAR004271-PA, Arth_Geop_Sma|SMAR004877-PA, Arth_Geop_Sma|SMAR004964-PA, Arth_Geop_Sma|SMAR004968-PA, Arth_Geop_Sma|SMAR005050-PA, Arth_Geop_Sma|SMAR005278-PA, Arth_Geop_Sma|SMAR005534-PA, Arth_Geop_Sma|SMAR005776-PA, Arth_Geop_Sma|SMAR006247-PA, Arth_Geop_Sma|SMAR0066…	Arth_Hemi_Api|XP_001943207.1, Arth_Hemi_Api|XP_001943273.1, Arth_Hemi_Api|XP_001943624.2, Arth_Hemi_Api|XP_001944076.1, Arth_Hemi_Api|XP_001944263.2, Arth_Hemi_Api|XP_001944315.2, Arth_Hemi_Api|XP_001944330.2, Arth_Hemi_Api|XP_001945107.1, Arth_Hemi_Api|XP_001945322.1, Arth_Hemi_Api|XP_001945513.4, Arth_Hemi_Api|XP_001948143.1, Arth_Hemi_Api|XP_001949959.4, Arth_Hemi_Api|XP_001950045.2, Arth_Hemi…	Arth_Hyme_Ame|XP_001120029.4, Arth_Hyme_Ame|XP_001120112.3, Arth_Hyme_Ame|XP_001121888.2, Arth_Hyme_Ame|XP_006557875.2, Arth_Hyme_Ame|XP_006558948.1, Arth_Hyme_Ame|XP_006559394.2, Arth_Hyme_Ame|XP_006559396.2, Arth_Hyme_Ame|XP_006560620.1, Arth_Hyme_Ame|XP_006570994.1, Arth_Hyme_Ame|XP_006571469.1, Arth_Hyme_Ame|XP_016768428.1, Arth_Hyme_Ame|XP_016769421.1, Arth_Hyme_Ame|XP_016770007.2, Arth_Hyme…	Arth_Ixod_Isc|XP_002404192.3, Arth_Ixod_Isc|XP_002409227.3, Arth_Ixod_Isc|XP_002409637.3, Arth_Ixod_Isc|XP_002414937.3, Arth_Ixod_Isc|XP_002435839.3, Arth_Ixod_Isc|XP_029822210.3, Arth_Ixod_Isc|XP_029823244.2, Arth_Ixod_Isc|XP_029823247.2, Arth_Ixod_Isc|XP_029823646.4, Arth_Ixod_Isc|XP_029825358.3, Arth_Ixod_Isc|XP_029826184.2, Arth_Ixod_Isc|XP_029827464.2, Arth_Ixod_Isc|XP_029828010.3, Arth_Ixod…	Arth_Para_Rva|GAU88140.1, Arth_Para_Rva|GAU88141.1, Arth_Para_Rva|GAU88200.1, Arth_Para_Rva|GAU88201.1, Arth_Para_Rva|GAU88613.1, Arth_Para_Rva|GAU89143.1, Arth_Para_Rva|GAU89592.1, Arth_Para_Rva|GAU90293.1, Arth_Para_Rva|GAU90294.1, Arth_Para_Rva|GAU91673.1, Arth_Para_Rva|GAU91933.1, Arth_Para_Rva|GAU91994.1, Arth_Para_Rva|GAU91995.1, Arth_Para_Rva|GAU92190.1, Arth_Para_Rva|GAU95175.1, Arth_Para…	Arth_Xiph_Lpo|XP_013772325.1, Arth_Xiph_Lpo|XP_013773969.1, Arth_Xiph_Lpo|XP_013774790.1, Arth_Xiph_Lpo|XP_013775515.1, Arth_Xiph_Lpo|XP_013775719.1, Arth_Xiph_Lpo|XP_013776767.1, Arth_Xiph_Lpo|XP_013776846.1, Arth_Xiph_Lpo|XP_013778210.2, Arth_Xiph_Lpo|XP_013779917.1, Arth_Xiph_Lpo|XP_013780470.2, Arth_Xiph_Lpo|XP_013782776.2, Arth_Xiph_Lpo|XP_013783518.1, Arth_Xiph_Lpo|XP_013784296.1, Arth_Xiph…	Bryo_Chei_Bne|KAF6018285.1, Bryo_Chei_Bne|KAF6019647.1, Bryo_Chei_Bne|KAF6029206.1, Bryo_Chei_Bne|KAF6029207.1, Bryo_Chei_Bne|KAF6029751.1, Bryo_Chei_Bne|KAF6035029.1, Bryo_Chei_Bne|KAF6035073.1, Bryo_Chei_Bne|KAF6040454.1	Chor_Amph_Bfl|XP_035658008.1, Chor_Amph_Bfl|XP_035658758.1, Chor_Amph_Bfl|XP_035658788.1, Chor_Amph_Bfl|XP_035659009.1, Chor_Amph_Bfl|XP_035659010.1, Chor_Amph_Bfl|XP_035660318.1, Chor_Amph_Bfl|XP_035660333.1, Chor_Amph_Bfl|XP_035660491.1, Chor_Amph_Bfl|XP_035660492.1, Chor_Amph_Bfl|XP_035660493.1, Chor_Amph_Bfl|XP_035660494.1, Chor_Amph_Bfl|XP_035661811.1, Chor_Amph_Bfl|XP_035661812.1, Chor_Amph…	Chor_Anur_Xtr|NP_001001228.1, Chor_Anur_Xtr|NP_001004941.1, Chor_Anur_Xtr|NP_001005710.1, Chor_Anur_Xtr|NP_001008077.1, Chor_Anur_Xtr|NP_001011199.1, Chor_Anur_Xtr|NP_001011202.1, Chor_Anur_Xtr|NP_001011204.1, Chor_Anur_Xtr|NP_001011209.1, Chor_Anur_Xtr|NP_001011223.1, Chor_Anur_Xtr|NP_001011251.1, Chor_Anur_Xtr|NP_001011293.1, Chor_Anur_Xtr|NP_001011421.1, Chor_Anur_Xtr|NP_001011435.2, Chor_Anur…	Chor_Chim_Cmi|XP_007883211.1, Chor_Chim_Cmi|XP_007884667.1, Chor_Chim_Cmi|XP_007884725.1, Chor_Chim_Cmi|XP_007886065.1, Chor_Chim_Cmi|XP_007887247.1, Chor_Chim_Cmi|XP_007887632.1, Chor_Chim_Cmi|XP_007887726.1, Chor_Chim_Cmi|XP_007887727.1, Chor_Chim_Cmi|XP_007887728.1, Chor_Chim_Cmi|XP_007887730.1, Chor_Chim_Cmi|XP_007887731.1, Chor_Chim_Cmi|XP_007887786.1, Chor_Chim_Cmi|XP_007887787.1, Chor_Chim…	Chor_Coel_Lch|XP_005988759.1, Chor_Coel_Lch|XP_005988765.1, Chor_Coel_Lch|XP_005990436.1, Chor_Coel_Lch|XP_005991999.1, Chor_Coel_Lch|XP_005992502.1, Chor_Coel_Lch|XP_005992860.1, Chor_Coel_Lch|XP_005999189.1, Chor_Coel_Lch|XP_005999194.1, Chor_Coel_Lch|XP_006004603.1, Chor_Coel_Lch|XP_006011323.1, Chor_Coel_Lch|XP_014340396.1, Chor_Coel_Lch|XP_014343632.1, Chor_Coel_Lch|XP_014345617.1, Chor_Coel…	Chor_Cope_Odi|CBY06740.1, Chor_Cope_Odi|CBY06745.1, Chor_Cope_Odi|CBY06783.1, Chor_Cope_Odi|CBY06985.1, Chor_Cope_Odi|CBY06992.1, Chor_Cope_Odi|CBY07216.1, Chor_Cope_Odi|CBY07294.1, Chor_Cope_Odi|CBY07333.1, Chor_Cope_Odi|CBY07551.1, Chor_Cope_Odi|CBY07576.1, Chor_Cope_Odi|CBY07626.1, Chor_Cope_Odi|CBY07771.1, Chor_Cope_Odi|CBY07805.1, Chor_Cope_Odi|CBY08080.1, Chor_Cope_Odi|CBY08499.1, Chor_Cope…	Chor_Cypr_Dre|NP_001002596.1, Chor_Cypr_Dre|NP_001003426.1, Chor_Cypr_Dre|NP_001003450.1, Chor_Cypr_Dre|NP_001003526.1, Chor_Cypr_Dre|NP_001003737.1, Chor_Cypr_Dre|NP_001004582.1, Chor_Cypr_Dre|NP_001007055.1, Chor_Cypr_Dre|NP_001008623.1, Chor_Cypr_Dre|NP_001017724.1, Chor_Cypr_Dre|NP_001017724.1, Chor_Cypr_Dre|NP_001018368.1, Chor_Cypr_Dre|NP_001018368.1, Chor_Cypr_Dre|NP_001018368.1, Chor_Cypr…	Chor_Gall_Gga|NP_001027562.2, Chor_Gall_Gga|NP_001264308.1, Chor_Gall_Gga|NP_001264846.1, Chor_Gall_Gga|NP_989788.1, Chor_Gall_Gga|NP_990353.1, Chor_Gall_Gga|NP_990715.1, Chor_Gall_Gga|XP_003640366.3, Chor_Gall_Gga|XP_015140802.1, Chor_Gall_Gga|XP_015152723.1, Chor_Gall_Gga|XP_416635.4, Chor_Gall_Gga|XP_416737.4, Chor_Gall_Gga|XP_424480.2, Chor_Gall_Gga|XP_425558.3, Chor_Gall_Gga|XP_426221.4	Chor_Gall_Mga|XP_003203257.2, Chor_Gall_Mga|XP_003212342.2, Chor_Gall_Mga|XP_003213299.1, Chor_Gall_Mga|XP_010708202.1, Chor_Gall_Mga|XP_010708368.1, Chor_Gall_Mga|XP_010708477.1, Chor_Gall_Mga|XP_010708852.1, Chor_Gall_Mga|XP_010709300.2, Chor_Gall_Mga|XP_010709824.2, Chor_Gall_Mga|XP_010713519.1, Chor_Gall_Mga|XP_010714907.1, Chor_Gall_Mga|XP_010715108.1, Chor_Gall_Mga|XP_010716164.1, Chor_Gall…	Chor_Mono_Oan|NP_001121086.1, Chor_Mono_Oan|XP_001505529.1, Chor_Mono_Oan|XP_001508597.1, Chor_Mono_Oan|XP_001513286.1, Chor_Mono_Oan|XP_001513556.2, Chor_Mono_Oan|XP_007654341.1, Chor_Mono_Oan|XP_007665465.1, Chor_Mono_Oan|XP_007665877.2, Chor_Mono_Oan|XP_016082000.1, Chor_Mono_Oan|XP_028902467.1, Chor_Mono_Oan|XP_028905544.1, Chor_Mono_Oan|XP_028907964.1, Chor_Mono_Oan|XP_028909110.1, Chor_Mono…	Chor_Pass_Pma|XP_015471001.1, Chor_Pass_Pma|XP_015471890.1, Chor_Pass_Pma|XP_015475909.1, Chor_Pass_Pma|XP_015475911.1, Chor_Pass_Pma|XP_015479217.1, Chor_Pass_Pma|XP_015480629.1, Chor_Pass_Pma|XP_015481291.1, Chor_Pass_Pma|XP_015481432.1, Chor_Pass_Pma|XP_015485214.1, Chor_Pass_Pma|XP_015490270.1, Chor_Pass_Pma|XP_015492763.1, Chor_Pass_Pma|XP_015495171.1, Chor_Pass_Pma|XP_015495527.1, Chor_Pass…	Chor_Phle_Cin|XP_002119128.2, Chor_Phle_Cin|XP_002120017.1, Chor_Phle_Cin|XP_002120452.4, Chor_Phle_Cin|XP_002120693.2, Chor_Phle_Cin|XP_002120800.1, Chor_Phle_Cin|XP_002121469.2, Chor_Phle_Cin|XP_002122610.2, Chor_Phle_Cin|XP_002122899.3, Chor_Phle_Cin|XP_002124963.1, Chor_Phle_Cin|XP_002126092.1, Chor_Phle_Cin|XP_002126455.2, Chor_Phle_Cin|XP_002126930.1, Chor_Phle_Cin|XP_002126940.2, Chor_Phle…	Chor_Prim_Ggo|XP_004024767.1, Chor_Prim_Ggo|XP_004032563.1, Chor_Prim_Ggo|XP_004033408.1, Chor_Prim_Ggo|XP_004055076.1, Chor_Prim_Ggo|XP_004057584.1, Chor_Prim_Ggo|XP_004057899.1, Chor_Prim_Ggo|XP_004059653.1, Chor_Prim_Ggo|XP_004061314.1, Chor_Prim_Ggo|XP_004061319.1, Chor_Prim_Ggo|XP_004061320.1, Chor_Prim_Ggo|XP_004064996.1, Chor_Prim_Ggo|XP_018870436.1, Chor_Prim_Ggo|XP_018871269.1, Chor_Prim…	Chor_Prim_Hsa|NP_000119.1, Chor_Prim_Hsa|NP_000122.1, Chor_Prim_Hsa|NP_000124.1, Chor_Prim_Hsa|NP_000303.1, Chor_Prim_Hsa|NP_000495.1, Chor_Prim_Hsa|NP_000883.2, Chor_Prim_Hsa|NP_001020371.3, Chor_Prim_Hsa|NP_001020371.3, Chor_Prim_Hsa|NP_001070731.1, Chor_Prim_Hsa|NP_001088.2, Chor_Prim_Hsa|NP_001088.2, Chor_Prim_Hsa|NP_001182058.1, Chor_Prim_Hsa|NP_001340108.1, Chor_Prim_Hsa|NP_001340540.1, Cho…	Chor_Semi_Loc|XP_006629408.2, Chor_Semi_Loc|XP_006629467.2, Chor_Semi_Loc|XP_006630359.2, Chor_Semi_Loc|XP_006634329.1, Chor_Semi_Loc|XP_006638014.2, Chor_Semi_Loc|XP_006638026.1, Chor_Semi_Loc|XP_006639040.1, Chor_Semi_Loc|XP_006639165.2, Chor_Semi_Loc|XP_006639166.2, Chor_Semi_Loc|XP_006639361.1, Chor_Semi_Loc|XP_006641494.1, Chor_Semi_Loc|XP_006641592.1, Chor_Semi_Loc|XP_006641623.1, Chor_Semi…	Chor_Squa_Gja|XP_015261435.1, Chor_Squa_Gja|XP_015261969.1, Chor_Squa_Gja|XP_015263175.1, Chor_Squa_Gja|XP_015263734.1, Chor_Squa_Gja|XP_015263747.1, Chor_Squa_Gja|XP_015264199.1, Chor_Squa_Gja|XP_015264252.1, Chor_Squa_Gja|XP_015265197.1, Chor_Squa_Gja|XP_015265198.1, Chor_Squa_Gja|XP_015267240.1, Chor_Squa_Gja|XP_015267241.1, Chor_Squa_Gja|XP_015268054.1, Chor_Squa_Gja|XP_015268089.1, Chor_Squa…	Echi_Aspi_Aja|PIK33408.1, Echi_Aspi_Aja|PIK33410.1, Echi_Aspi_Aja|PIK33411.1, Echi_Aspi_Aja|PIK34436.1, Echi_Aspi_Aja|PIK34832.1, Echi_Aspi_Aja|PIK34969.1, Echi_Aspi_Aja|PIK38899.1, Echi_Aspi_Aja|PIK39692.1, Echi_Aspi_Aja|PIK39993.1, Echi_Aspi_Aja|PIK40449.1, Echi_Aspi_Aja|PIK40451.1, Echi_Aspi_Aja|PIK42346.1, Echi_Aspi_Aja|PIK42347.1, Echi_Aspi_Aja|PIK42350.1, Echi_Aspi_Aja|PIK42352.1, Echi_Aspi…	Echi_Cama_Spu|XP_001199035.1, Echi_Cama_Spu|XP_003725114.3, Echi_Cama_Spu|XP_011665165.2, Echi_Cama_Spu|XP_011669206.2, Echi_Cama_Spu|XP_030829980.1, Echi_Cama_Spu|XP_030830814.1, Echi_Cama_Spu|XP_030830829.1, Echi_Cama_Spu|XP_030834548.1, Echi_Cama_Spu|XP_030834723.1, Echi_Cama_Spu|XP_030835562.1, Echi_Cama_Spu|XP_030838746.1, Echi_Cama_Spu|XP_030840234.1, Echi_Cama_Spu|XP_030840797.1, Echi_Cama…	Echi_Valv_Apl|XP_022080373.1, Echi_Valv_Apl|XP_022080747.1, Echi_Valv_Apl|XP_022087504.1, Echi_Valv_Apl|XP_022088735.1, Echi_Valv_Apl|XP_022088740.1, Echi_Valv_Apl|XP_022088751.1, Echi_Valv_Apl|XP_022088842.1, Echi_Valv_Apl|XP_022089496.1, Echi_Valv_Apl|XP_022089497.1, Echi_Valv_Apl|XP_022090150.1, Echi_Valv_Apl|XP_022090151.1, Echi_Valv_Apl|XP_022090152.1, Echi_Valv_Apl|XP_022090153.1, Echi_Valv…	Hemi_Ente_Sko|XP_002731676.1, Hemi_Ente_Sko|XP_002733496.1, Hemi_Ente_Sko|XP_002733631.1, Hemi_Ente_Sko|XP_002734564.1, Hemi_Ente_Sko|XP_002734653.1, Hemi_Ente_Sko|XP_002736238.2, Hemi_Ente_Sko|XP_002736847.1, Hemi_Ente_Sko|XP_002738001.1, Hemi_Ente_Sko|XP_002738002.1, Hemi_Ente_Sko|XP_002739548.1, Hemi_Ente_Sko|XP_002739562.1, Hemi_Ente_Sko|XP_002740836.1, Hemi_Ente_Sko|XP_002741101.1, Hemi_Ente…	Moll_Arco_Sbr|EVM0000173.1, Moll_Arco_Sbr|EVM0001507.1, Moll_Arco_Sbr|EVM0002602.1, Moll_Arco_Sbr|EVM0003380.1, Moll_Arco_Sbr|EVM0003974.1, Moll_Arco_Sbr|EVM0004308.1, Moll_Arco_Sbr|EVM0004412.1, Moll_Arco_Sbr|EVM0004863.1, Moll_Arco_Sbr|EVM0005379.1, Moll_Arco_Sbr|EVM0005579.1, Moll_Arco_Sbr|EVM0005600.1, Moll_Arco_Sbr|EVM0005674.1, Moll_Arco_Sbr|EVM0006599.1, Moll_Arco_Sbr|EVM0008182.1, Moll_Ar…
OG0000002		Anne_Sede_Cte|ELT87531.1, Anne_Sede_Cte|ELT97589.1, Anne_Sede_Cte|ELT98351.1, Anne_Sede_Cte|ELU00069.1, Anne_Sede_Cte|ELU00128.1, Anne_Sede_Cte|ELU01429.1, Anne_Sede_Cte|ELU01602.1, Anne_Sede_Cte|ELU03996.1, Anne_Sede_Cte|ELU04376.1, Anne_Sede_Cte|ELU08252.1, Anne_Sede_Cte|ELU08286.1, Anne_Sede_Cte|ELU08688.1, Anne_Sede_Cte|ELU11778.1, Anne_Sede_Cte|ELU12097.1, Anne_Sede_Cte|ELU12521.1, Anne_Sede…	Arth_Aran_Smi|KFM56668.1, Arth_Aran_Smi|KFM57211.1, Arth_Aran_Smi|KFM57886.1, Arth_Aran_Smi|KFM57922.1, Arth_Aran_Smi|KFM58018.1, Arth_Aran_Smi|KFM58229.1, Arth_Aran_Smi|KFM58415.1, Arth_Aran_Smi|KFM59392.1, Arth_Aran_Smi|KFM59393.1, Arth_Aran_Smi|KFM59510.1, Arth_Aran_Smi|KFM59598.1, Arth_Aran_Smi|KFM59687.1, Arth_Aran_Smi|KFM59784.1, Arth_Aran_Smi|KFM59846.1, Arth_Aran_Smi|KFM59890.1, Arth_Aran…		Arth_Crus_Cqu|XP_053641182.1, Arth_Crus_Cqu|XP_053647641.1, Arth_Crus_Cqu|XP_053651685.1, Arth_Crus_Cqu|XP_053657412.1	Arth_Crus_Esi|XP_050687009.1, Arth_Crus_Esi|XP_050688379.1, Arth_Crus_Esi|XP_050698781.1, Arth_Crus_Esi|XP_050703627.1, Arth_Crus_Esi|XP_050703693.1, Arth_Crus_Esi|XP_050703953.1, Arth_Crus_Esi|XP_050704423.1, Arth_Crus_Esi|XP_050705313.1, Arth_Crus_Esi|XP_050706794.1, Arth_Crus_Esi|XP_050707023.1, Arth_Crus_Esi|XP_050707213.1, Arth_Crus_Esi|XP_050708885.1, Arth_Crus_Esi|XP_050711751.1, Arth_Crus…	Arth_Crus_Ham|XP_042204167.1, Arth_Crus_Ham|XP_042204262.1, Arth_Crus_Ham|XP_042204306.1, Arth_Crus_Ham|XP_042205931.1, Arth_Crus_Ham|XP_042205933.1, Arth_Crus_Ham|XP_042205934.1, Arth_Crus_Ham|XP_042206001.1, Arth_Crus_Ham|XP_042206555.1, Arth_Crus_Ham|XP_042206955.1, Arth_Crus_Ham|XP_042207126.1, Arth_Crus_Ham|XP_042207485.1, Arth_Crus_Ham|XP_042208064.1, Arth_Crus_Ham|XP_042208576.1, Arth_Crus…	Arth_Crus_Mni|XP_064077611.1, Arth_Crus_Mni|XP_064077612.1, Arth_Crus_Mni|XP_064077640.1, Arth_Crus_Mni|XP_064077643.1, Arth_Crus_Mni|XP_064077710.1, Arth_Crus_Mni|XP_064077711.1, Arth_Crus_Mni|XP_064077911.1, Arth_Crus_Mni|XP_064078435.1, Arth_Crus_Mni|XP_064079427.1, Arth_Crus_Mni|XP_064079435.1, Arth_Crus_Mni|XP_064079436.1, Arth_Crus_Mni|XP_064079437.1, Arth_Crus_Mni|XP_064079438.1, Arth_Crus…	Arth_Crus_Mro|XP_066937337.1, Arth_Crus_Mro|XP_066938273.1, Arth_Crus_Mro|XP_066938280.1, Arth_Crus_Mro|XP_066939743.1, Arth_Crus_Mro|XP_066940953.1, Arth_Crus_Mro|XP_066940954.1, Arth_Crus_Mro|XP_066940957.1, Arth_Crus_Mro|XP_066940964.1, Arth_Crus_Mro|XP_066940966.1, Arth_Crus_Mro|XP_066941091.1, Arth_Crus_Mro|XP_066941172.1, Arth_Crus_Mro|XP_066941284.1, Arth_Crus_Mro|XP_066941289.1, Arth_Crus…	Arth_Crus_Pch|XP_047468266.1, Arth_Crus_Pch|XP_047473555.1, Arth_Crus_Pch|XP_047474085.1, Arth_Crus_Pch|XP_047476103.1, Arth_Crus_Pch|XP_047483301.1, Arth_Crus_Pch|XP_047483302.1, Arth_Crus_Pch|XP_047485497.1, Arth_Crus_Pch|XP_047485645.1, Arth_Crus_Pch|XP_047489107.1, Arth_Crus_Pch|XP_047489108.1, Arth_Crus_Pch|XP_047490342.1, Arth_Crus_Pch|XP_047495901.1, Arth_Crus_Pch|XP_047497811.1, Arth_Crus…	Arth_Crus_Pci|KAK3861578.1, Arth_Crus_Pci|KAK3865296.1, Arth_Crus_Pci|KAK3868164.1, Arth_Crus_Pci|KAK3868799.1, Arth_Crus_Pci|KAK3869283.1, Arth_Crus_Pci|KAK3870957.1, Arth_Crus_Pci|KAK3871581.1, Arth_Crus_Pci|KAK3871585.1, Arth_Crus_Pci|KAK3871589.1, Arth_Crus_Pci|KAK3873206.1, Arth_Crus_Pci|KAK3873848.1, Arth_Crus_Pci|KAK3873849.1, Arth_Crus_Pci|KAK3874079.1, Arth_Crus_Pci|KAK3877960.1, Arth_Cr…	Arth_Crus_Pcl|XP_045582033.1, Arth_Crus_Pcl|XP_045584796.1, Arth_Crus_Pcl|XP_045585855.1, Arth_Crus_Pcl|XP_045586031.1, Arth_Crus_Pcl|XP_045586626.1, Arth_Crus_Pcl|XP_045586837.1, Arth_Crus_Pcl|XP_045587958.1, Arth_Crus_Pcl|XP_045587959.1, Arth_Crus_Pcl|XP_045588201.1, Arth_Crus_Pcl|XP_045589589.1, Arth_Crus_Pcl|XP_045589590.1, Arth_Crus_Pcl|XP_045589597.1, Arth_Crus_Pcl|XP_045590024.1, Arth_Crus…	Arth_Crus_Pin|XP_063585583.1, Arth_Crus_Pin|XP_063585779.1, Arth_Crus_Pin|XP_063586043.1, Arth_Crus_Pin|XP_063586874.1, Arth_Crus_Pin|XP_063587384.1, Arth_Crus_Pin|XP_063588664.1, Arth_Crus_Pin|XP_063588733.1, Arth_Crus_Pin|XP_063590241.1, Arth_Crus_Pin|XP_063590940.1, Arth_Crus_Pin|XP_063592066.1, Arth_Crus_Pin|XP_063592525.1, Arth_Crus_Pin|XP_063594091.1, Arth_Crus_Pin|XP_063594716.1, Arth_Crus…	Arth_Crus_Pma|KAK4287508.1, Arth_Crus_Pma|KAK4287509.1, Arth_Crus_Pma|KAK4287999.1, Arth_Crus_Pma|KAK4294609.1, Arth_Crus_Pma|KAK4295586.1, Arth_Crus_Pma|KAK4296651.1, Arth_Crus_Pma|KAK4297735.1, Arth_Crus_Pma|KAK4297865.1, Arth_Crus_Pma|KAK4299590.1, Arth_Crus_Pma|KAK4300422.1, Arth_Crus_Pma|KAK4300423.1, Arth_Crus_Pma|KAK4301552.1, Arth_Crus_Pma|KAK4302136.1, Arth_Crus_Pma|KAK4302812.1, Arth_Cr…	Arth_Crus_Pmo|XP_037772677.1, Arth_Crus_Pmo|XP_037773332.1, Arth_Crus_Pmo|XP_037773619.1, Arth_Crus_Pmo|XP_037773620.1, Arth_Crus_Pmo|XP_037773621.1, Arth_Crus_Pmo|XP_037774346.1, Arth_Crus_Pmo|XP_037774366.1, Arth_Crus_Pmo|XP_037774396.1, Arth_Crus_Pmo|XP_037774954.1, Arth_Crus_Pmo|XP_037774955.1, Arth_Crus_Pmo|XP_037774956.1, Arth_Crus_Pmo|XP_037774957.1, Arth_Crus_Pmo|XP_037775533.1, Arth_Crus…	Arth_Crus_Pva|XP_027206438.1, Arth_Crus_Pva|XP_027206451.1, Arth_Crus_Pva|XP_027206458.1, Arth_Crus_Pva|XP_027206470.1, Arth_Crus_Pva|XP_027206482.1, Arth_Crus_Pva|XP_027206515.1, Arth_Crus_Pva|XP_027206526.1, Arth_Crus_Pva|XP_027206538.1, Arth_Crus_Pva|XP_027206548.1, Arth_Crus_Pva|XP_027206559.1, Arth_Crus_Pva|XP_027206571.1, Arth_Crus_Pva|XP_027206582.1, Arth_Crus_Pva|XP_027206604.1, Arth_Crus…	Arth_Crus_Spa|XP_063842168.1, Arth_Crus_Spa|XP_063843909.1, Arth_Crus_Spa|XP_063843910.1, Arth_Crus_Spa|XP_063847881.1, Arth_Crus_Spa|XP_063851136.1, Arth_Crus_Spa|XP_063851761.1, Arth_Crus_Spa|XP_063853405.1, Arth_Crus_Spa|XP_063854438.1, Arth_Crus_Spa|XP_063856262.1, Arth_Crus_Spa|XP_063856264.1, Arth_Crus_Spa|XP_063856685.1, Arth_Crus_Spa|XP_063856698.1, Arth_Crus_Spa|XP_063859171.1, Arth_Crus…	Arth_Dipl_Dpu|SNAP_00010247, Arth_Dipl_Dpu|SNAP_00010568, Arth_Dipl_Dpu|SNAP_00020607, Arth_Dipl_Dpu|SNAP_00033400, Arth_Dipl_Dpu|SNAP_00036575, Arth_Dipl_Dpu|SNAP_00046526, Arth_Dipl_Dpu|e_gw1.193.16.1, Arth_Dipl_Dpu|gw1.105.27.1, Arth_Dipl_Dpu|gw1.309.1.1	Arth_Dipt_Aga|XP_061496453.1, Arth_Dipt_Aga|XP_061496457.1, Arth_Dipt_Aga|XP_061496819.1, Arth_Dipt_Aga|XP_061498872.1, Arth_Dipt_Aga|XP_061500129.1, Arth_Dipt_Aga|XP_061500449.1, Arth_Dipt_Aga|XP_061500670.1, Arth_Dipt_Aga|XP_061500747.1, Arth_Dipt_Aga|XP_061500995.1, Arth_Dipt_Aga|XP_061501043.1, Arth_Dipt_Aga|XP_061501781.1, Arth_Dipt_Aga|XP_061501882.1, Arth_Dipt_Aga|XP_061502175.1, Arth_Dipt…	Arth_Dipt_Ban|IU25_12332-mRNA-1, Arth_Dipt_Ban|IU25_12355-mRNA-1, Arth_Dipt_Ban|IU25_12365-mRNA-1, Arth_Dipt_Ban|IU25_12820-mRNA-1, Arth_Dipt_Ban|IU25_12848-mRNA-1, Arth_Dipt_Ban|IU25_13144-mRNA-1, Arth_Dipt_Ban|IU25_13335-mRNA-1, Arth_Dipt_Ban|IU25_13374-mRNA-1		Arth_Euph_Mno|CAL4058690.1, Arth_Euph_Mno|CAL4059061.1, Arth_Euph_Mno|CAL4062765.1, Arth_Euph_Mno|CAL4062797.1, Arth_Euph_Mno|CAL4062831.1, Arth_Euph_Mno|CAL4065010.1, Arth_Euph_Mno|CAL4066591.1, Arth_Euph_Mno|CAL4067173.1, Arth_Euph_Mno|CAL4075195.1, Arth_Euph_Mno|CAL4076621.1, Arth_Euph_Mno|CAL4076646.1, Arth_Euph_Mno|CAL4087606.1, Arth_Euph_Mno|CAL4088463.1, Arth_Euph_Mno|CAL4091776.1, Arth_Eu…	Arth_Geop_Sma|SMAR000162-PA, Arth_Geop_Sma|SMAR000169-PA, Arth_Geop_Sma|SMAR000183-PA, Arth_Geop_Sma|SMAR000184-PA, Arth_Geop_Sma|SMAR000376-PA, Arth_Geop_Sma|SMAR000451-PA, Arth_Geop_Sma|SMAR000610-PA, Arth_Geop_Sma|SMAR001008-PA, Arth_Geop_Sma|SMAR001029-PA, Arth_Geop_Sma|SMAR001030-PA, Arth_Geop_Sma|SMAR001072-PA, Arth_Geop_Sma|SMAR001280-PA, Arth_Geop_Sma|SMAR001515-PA, Arth_Geop_Sma|SMAR0015…	Arth_Hemi_Api|XP_008178195.1, Arth_Hemi_Api|XP_008178365.1, Arth_Hemi_Api|XP_008178366.1, Arth_Hemi_Api|XP_008178368.1, Arth_Hemi_Api|XP_008178392.1, Arth_Hemi_Api|XP_008178811.1, Arth_Hemi_Api|XP_008178897.1, Arth_Hemi_Api|XP_008179019.1, Arth_Hemi_Api|XP_008179256.2, Arth_Hemi_Api|XP_008179257.1, Arth_Hemi_Api|XP_008179490.1, Arth_Hemi_Api|XP_008179509.1, Arth_Hemi_Api|XP_008179516.1, Arth_Hemi…		Arth_Ixod_Isc|XP_029835783.2, Arth_Ixod_Isc|XP_029835991.4, Arth_Ixod_Isc|XP_029839121.4, Arth_Ixod_Isc|XP_029840767.3, Arth_Ixod_Isc|XP_029847609.2, Arth_Ixod_Isc|XP_040061802.1, Arth_Ixod_Isc|XP_040061879.1, Arth_Ixod_Isc|XP_040062139.1, Arth_Ixod_Isc|XP_040063398.1, Arth_Ixod_Isc|XP_040063401.1, Arth_Ixod_Isc|XP_040063469.1, Arth_Ixod_Isc|XP_040063870.1, Arth_Ixod_Isc|XP_040064146.1, Arth_Ixod…			Bryo_Chei_Bne|KAF6018406.1, Bryo_Chei_Bne|KAF6018453.1, Bryo_Chei_Bne|KAF6020936.1, Bryo_Chei_Bne|KAF6021761.1, Bryo_Chei_Bne|KAF6023165.1, Bryo_Chei_Bne|KAF6023166.1, Bryo_Chei_Bne|KAF6025536.1, Bryo_Chei_Bne|KAF6025950.1, Bryo_Chei_Bne|KAF6025955.1, Bryo_Chei_Bne|KAF6027175.1, Bryo_Chei_Bne|KAF6029265.1, Bryo_Chei_Bne|KAF6030502.1, Bryo_Chei_Bne|KAF6030528.1, Bryo_Chei_Bne|KAF6030529.1, Bryo_Ch…	Chor_Amph_Bfl|XP_035657338.1, Chor_Amph_Bfl|XP_035660814.1, Chor_Amph_Bfl|XP_035664866.1, Chor_Amph_Bfl|XP_035678987.1, Chor_Amph_Bfl|XP_035698783.1	Chor_Anur_Xtr|XP_004911298.1, Chor_Anur_Xtr|XP_004912370.2, Chor_Anur_Xtr|XP_012809587.1, Chor_Anur_Xtr|XP_012817189.1, Chor_Anur_Xtr|XP_012817710.3, Chor_Anur_Xtr|XP_012817952.2, Chor_Anur_Xtr|XP_012819273.2, Chor_Anur_Xtr|XP_012820751.3, Chor_Anur_Xtr|XP_017948014.2, Chor_Anur_Xtr|XP_017952855.1, Chor_Anur_Xtr|XP_031747694.1, Chor_Anur_Xtr|XP_031747761.1, Chor_Anur_Xtr|XP_031747764.1, Chor_Anur…				Chor_Cypr_Dre|XP_005155914.1, Chor_Cypr_Dre|XP_005157388.1, Chor_Cypr_Dre|XP_005159729.1, Chor_Cypr_Dre|XP_005159990.2, Chor_Cypr_Dre|XP_005160983.3, Chor_Cypr_Dre|XP_005161692.1, Chor_Cypr_Dre|XP_005167244.1, Chor_Cypr_Dre|XP_005167245.1, Chor_Cypr_Dre|XP_005172370.1, Chor_Cypr_Dre|XP_005173682.1, Chor_Cypr_Dre|XP_009291920.1, Chor_Cypr_Dre|XP_009292423.1, Chor_Cypr_Dre|XP_009292930.2, Chor_Cypr…					Chor_Phle_Cin|XP_009861196.1, Chor_Phle_Cin|XP_018672177.2, Chor_Phle_Cin|XP_018672229.2, Chor_Phle_Cin|XP_018672231.1, Chor_Phle_Cin|XP_026695063.1, Chor_Phle_Cin|XP_026695430.1, Chor_Phle_Cin|XP_026695432.1, Chor_Phle_Cin|XP_026696057.1, Chor_Phle_Cin|XP_026696190.1					Echi_Aspi_Aja|PIK33031.1, Echi_Aspi_Aja|PIK33032.1, Echi_Aspi_Aja|PIK33033.1, Echi_Aspi_Aja|PIK33169.1, Echi_Aspi_Aja|PIK33170.1, Echi_Aspi_Aja|PIK33300.1, Echi_Aspi_Aja|PIK33816.1, Echi_Aspi_Aja|PIK34226.1, Echi_Aspi_Aja|PIK34566.1, Echi_Aspi_Aja|PIK34624.1, Echi_Aspi_Aja|PIK35002.1, Echi_Aspi_Aja|PIK35003.1, Echi_Aspi_Aja|PIK35548.1, Echi_Aspi_Aja|PIK35584.1, Echi_Aspi_Aja|PIK36136.1, Echi_Aspi…	Echi_Cama_Spu|XP_003724233.2, Echi_Cama_Spu|XP_003724582.2, Echi_Cama_Spu|XP_003725633.3, Echi_Cama_Spu|XP_003725647.1, Echi_Cama_Spu|XP_003725780.2, Echi_Cama_Spu|XP_003727258.2, Echi_Cama_Spu|XP_003728220.1, Echi_Cama_Spu|XP_003728357.2, Echi_Cama_Spu|XP_003728480.3, Echi_Cama_Spu|XP_003728791.2, Echi_Cama_Spu|XP_003729219.3, Echi_Cama_Spu|XP_003729406.2, Echi_Cama_Spu|XP_003729471.2, Echi_Cama…	Echi_Valv_Apl|XP_022079226.1, Echi_Valv_Apl|XP_022085512.1, Echi_Valv_Apl|XP_022085513.1, Echi_Valv_Apl|XP_022087611.1, Echi_Valv_Apl|XP_022088240.1, Echi_Valv_Apl|XP_022089375.1, Echi_Valv_Apl|XP_022092955.1, Echi_Valv_Apl|XP_022096435.1, Echi_Valv_Apl|XP_022096554.1, Echi_Valv_Apl|XP_022101303.1, Echi_Valv_Apl|XP_022102055.1, Echi_Valv_Apl|XP_022102427.1, Echi_Valv_Apl|XP_022102428.1, Echi_Valv…	Hemi_Ente_Sko|XP_002732171.1, Hemi_Ente_Sko|XP_002733055.1, Hemi_Ente_Sko|XP_002733429.1, Hemi_Ente_Sko|XP_002734892.1, Hemi_Ente_Sko|XP_002734893.1, Hemi_Ente_Sko|XP_002734902.1, Hemi_Ente_Sko|XP_002735894.1, Hemi_Ente_Sko|XP_002740158.1, Hemi_Ente_Sko|XP_002741737.1, Hemi_Ente_Sko|XP_002741926.1, Hemi_Ente_Sko|XP_002741927.1, Hemi_Ente_Sko|XP_006811239.1, Hemi_Ente_Sko|XP_006811381.1, Hemi_Ente…	Moll_Arco_Sbr|EVM0000025.1, Moll_Arco_Sbr|EVM0000755.1, Moll_Arco_Sbr|EVM0003323.1, Moll_Arco_Sbr|EVM0003525.1, Moll_Arco_Sbr|EVM0003754.1, Moll_Arco_Sbr|EVM0004848.1, Moll_Arco_Sbr|EVM0005171.1, Moll_Arco_Sbr|EVM0006401.1, Moll_Arco_Sbr|EVM0006463.1, Moll_Arco_Sbr|EVM0008405.1, Moll_Arco_Sbr|EVM0009263.1, Moll_Arco_Sbr|EVM0010265.1, Moll_Arco_Sbr|EVM0012401.1, Moll_Arco_Sbr|EVM0012803.1, Moll_Ar…
OG0000003		Anne_Sede_Cte|ELT88695.1, Anne_Sede_Cte|ELT93570.1, Anne_Sede_Cte|ELT96004.1, Anne_Sede_Cte|ELT96916.1, Anne_Sede_Cte|ELT97244.1, Anne_Sede_Cte|ELT97455.1, Anne_Sede_Cte|ELT97642.1, Anne_Sede_Cte|ELT98051.1, Anne_Sede_Cte|ELU02721.1, Anne_Sede_Cte|ELU03024.1, Anne_Sede_Cte|ELU03612.1, Anne_Sede_Cte|ELU04933.1, Anne_Sede_Cte|ELU05987.1, Anne_Sede_Cte|ELU10477.1, Anne_Sede_Cte|ELU13763.1, Anne_Sede…	Arth_Aran_Smi|KFM58789.1, Arth_Aran_Smi|KFM58790.1, Arth_Aran_Smi|KFM58792.1, Arth_Aran_Smi|KFM58793.1, Arth_Aran_Smi|KFM63839.1, Arth_Aran_Smi|KFM70281.1, Arth_Aran_Smi|KFM72438.1	Arth_Crus_Cop|KAG0693436.1, Arth_Crus_Cop|KAG0694277.1, Arth_Crus_Cop|KAG0695454.1, Arth_Crus_Cop|KAG0697859.1, Arth_Crus_Cop|KAG0698252.1, Arth_Crus_Cop|KAG0710017.1, Arth_Crus_Cop|KAG0710274.1, Arth_Crus_Cop|KAG0710316.1, Arth_Crus_Cop|KAG0710377.1, Arth_Crus_Cop|KAG0710422.1, Arth_Crus_Cop|KAG0710543.1, Arth_Crus_Cop|KAG0710579.1, Arth_Crus_Cop|KAG0710593.1, Arth_Crus_Cop|KAG0710957.1, Arth_Cr…	Arth_Crus_Cqu|XP_053626271.1, Arth_Crus_Cqu|XP_053629700.1, Arth_Crus_Cqu|XP_053629722.1, Arth_Crus_Cqu|XP_053637989.1, Arth_Crus_Cqu|XP_053638708.1, Arth_Crus_Cqu|XP_053639763.1, Arth_Crus_Cqu|XP_053641969.1, Arth_Crus_Cqu|XP_053646244.1, Arth_Crus_Cqu|XP_053648253.1, Arth_Crus_Cqu|XP_053653454.1, Arth_Crus_Cqu|XP_053654069.1, Arth_Crus_Cqu|XP_053654395.1, Arth_Crus_Cqu|XP_053654847.1, Arth_Crus…	Arth_Crus_Esi|XP_050686692.1, Arth_Crus_Esi|XP_050688377.1, Arth_Crus_Esi|XP_050688378.1, Arth_Crus_Esi|XP_050703781.1, Arth_Crus_Esi|XP_050706878.1, Arth_Crus_Esi|XP_050707013.1, Arth_Crus_Esi|XP_050707118.1, Arth_Crus_Esi|XP_050707171.1, Arth_Crus_Esi|XP_050707960.1, Arth_Crus_Esi|XP_050709394.1, Arth_Crus_Esi|XP_050710731.1, Arth_Crus_Esi|XP_050710747.1, Arth_Crus_Esi|XP_050735881.1	Arth_Crus_Ham|XP_042210309.1, Arth_Crus_Ham|XP_042212447.1, Arth_Crus_Ham|XP_042212467.1, Arth_Crus_Ham|XP_042219365.1, Arth_Crus_Ham|XP_042220625.1, Arth_Crus_Ham|XP_042225439.1, Arth_Crus_Ham|XP_042228725.1, Arth_Crus_Ham|XP_042237014.1, Arth_Crus_Ham|XP_042238898.1, Arth_Crus_Ham|XP_042239168.1, Arth_Crus_Ham|XP_042243417.1	Arth_Crus_Mni|XP_064078474.1, Arth_Crus_Mni|XP_064080601.1, Arth_Crus_Mni|XP_064083069.1, Arth_Crus_Mni|XP_064085360.1, Arth_Crus_Mni|XP_064091612.1, Arth_Crus_Mni|XP_064093265.1, Arth_Crus_Mni|XP_064093833.1, Arth_Crus_Mni|XP_064094379.1, Arth_Crus_Mni|XP_064095183.1, Arth_Crus_Mni|XP_064100823.1, Arth_Crus_Mni|XP_064100916.1, Arth_Crus_Mni|XP_064101087.1, Arth_Crus_Mni|XP_064101351.1, Arth_Crus…	Arth_Crus_Mro|XP_066938249.1, Arth_Crus_Mro|XP_066940938.1, Arth_Crus_Mro|XP_066943537.1, Arth_Crus_Mro|XP_066943631.1, Arth_Crus_Mro|XP_066946153.1, Arth_Crus_Mro|XP_066947066.1, Arth_Crus_Mro|XP_066953399.1, Arth_Crus_Mro|XP_066956327.1, Arth_Crus_Mro|XP_066960701.1, Arth_Crus_Mro|XP_066963159.1, Arth_Crus_Mro|XP_066963325.1, Arth_Crus_Mro|XP_066963543.1, Arth_Crus_Mro|XP_066964205.1, Arth_Crus…	Arth_Crus_Pch|XP_047469177.1, Arth_Crus_Pch|XP_047469178.1, Arth_Crus_Pch|XP_047469233.1, Arth_Crus_Pch|XP_047469241.1, Arth_Crus_Pch|XP_047470214.1, Arth_Crus_Pch|XP_047470465.1, Arth_Crus_Pch|XP_047470538.1, Arth_Crus_Pch|XP_047470539.1, Arth_Crus_Pch|XP_047471457.1, Arth_Crus_Pch|XP_047471466.1, Arth_Crus_Pch|XP_047471480.1, Arth_Crus_Pch|XP_047471495.1, Arth_Crus_Pch|XP_047472781.1, Arth_Crus…	Arth_Crus_Pci|KAK3849278.1, Arth_Crus_Pci|KAK3849655.1, Arth_Crus_Pci|KAK3851789.1, Arth_Crus_Pci|KAK3851790.1, Arth_Crus_Pci|KAK3851903.1, Arth_Crus_Pci|KAK3851994.1, Arth_Crus_Pci|KAK3854758.1, Arth_Crus_Pci|KAK3857510.1, Arth_Crus_Pci|KAK3857511.1, Arth_Crus_Pci|KAK3858592.1, Arth_Crus_Pci|KAK3860523.1, Arth_Crus_Pci|KAK3861466.1, Arth_Crus_Pci|KAK3861624.1, Arth_Crus_Pci|KAK3863256.1, Arth_Cr…	Arth_Crus_Pcl|XP_045609869.1, Arth_Crus_Pcl|XP_045617689.1	Arth_Crus_Pin|XP_063584647.1, Arth_Crus_Pin|XP_063584666.1, Arth_Crus_Pin|XP_063584669.1, Arth_Crus_Pin|XP_063584691.1, Arth_Crus_Pin|XP_063585311.1, Arth_Crus_Pin|XP_063585355.1, Arth_Crus_Pin|XP_063585376.1, Arth_Crus_Pin|XP_063585381.1, Arth_Crus_Pin|XP_063585390.1, Arth_Crus_Pin|XP_063585729.1, Arth_Crus_Pin|XP_063585786.1, Arth_Crus_Pin|XP_063585793.1, Arth_Crus_Pin|XP_063585836.1, Arth_Crus…	Arth_Crus_Pma|KAK4286781.1, Arth_Crus_Pma|KAK4287131.1, Arth_Crus_Pma|KAK4287783.1, Arth_Crus_Pma|KAK4289114.1, Arth_Crus_Pma|KAK4291161.1, Arth_Crus_Pma|KAK4291162.1, Arth_Crus_Pma|KAK4294773.1, Arth_Crus_Pma|KAK4296047.1, Arth_Crus_Pma|KAK4297369.1, Arth_Crus_Pma|KAK4298280.1, Arth_Crus_Pma|KAK4299068.1, Arth_Crus_Pma|KAK4299069.1, Arth_Crus_Pma|KAK4299286.1, Arth_Crus_Pma|KAK4299841.1, Arth_Cr…	Arth_Crus_Pmo|XP_037772668.1, Arth_Crus_Pmo|XP_037772691.1, Arth_Crus_Pmo|XP_037773076.1, Arth_Crus_Pmo|XP_037773956.1, Arth_Crus_Pmo|XP_037774044.1, Arth_Crus_Pmo|XP_037774167.1, Arth_Crus_Pmo|XP_037774393.1, Arth_Crus_Pmo|XP_037774498.1, Arth_Crus_Pmo|XP_037774499.1, Arth_Crus_Pmo|XP_037774517.1, Arth_Crus_Pmo|XP_037774545.1, Arth_Crus_Pmo|XP_037774546.1, Arth_Crus_Pmo|XP_037774570.1, Arth_Crus…	Arth_Crus_Pva|XP_027206737.1, Arth_Crus_Pva|XP_027206802.1, Arth_Crus_Pva|XP_027206803.1, Arth_Crus_Pva|XP_027207040.1, Arth_Crus_Pva|XP_027207168.1, Arth_Crus_Pva|XP_027209727.1, Arth_Crus_Pva|XP_027210085.1, Arth_Crus_Pva|XP_027210521.1, Arth_Crus_Pva|XP_027210589.1, Arth_Crus_Pva|XP_027211342.1, Arth_Crus_Pva|XP_027211959.1, Arth_Crus_Pva|XP_027212153.1, Arth_Crus_Pva|XP_027212554.1, Arth_Crus…	Arth_Crus_Spa|XP_063846832.1, Arth_Crus_Spa|XP_063846854.1, Arth_Crus_Spa|XP_063847283.1, Arth_Crus_Spa|XP_063849979.1, Arth_Crus_Spa|XP_063852080.1, Arth_Crus_Spa|XP_063852082.1, Arth_Crus_Spa|XP_063854012.1, Arth_Crus_Spa|XP_063855690.1, Arth_Crus_Spa|XP_063856852.1, Arth_Crus_Spa|XP_063859169.1, Arth_Crus_Spa|XP_063859185.1, Arth_Crus_Spa|XP_063860698.1, Arth_Crus_Spa|XP_063863872.1, Arth_Crus…	Arth_Dipl_Dpu|fgenesh1_pg.C_scaffold_10033000001, Arth_Dipl_Dpu|gw1.10876.2.1	Arth_Dipt_Aga|XP_061509934.1, Arth_Dipt_Aga|XP_061511134.1, Arth_Dipt_Aga|XP_061512566.1, Arth_Dipt_Aga|XP_061512568.1, Arth_Dipt_Aga|XP_061515173.1	Arth_Dipt_Ban|IU25_12357-mRNA-1		Arth_Euph_Mno|CAL4108263.1, Arth_Euph_Mno|CAL4111929.1, Arth_Euph_Mno|CAL4124062.1, Arth_Euph_Mno|CAL4124703.1, Arth_Euph_Mno|CAL4192844.1, Arth_Euph_Mno|CAL4203763.1	Arth_Geop_Sma|SMAR000455-PA, Arth_Geop_Sma|SMAR001704-PA, Arth_Geop_Sma|SMAR001948-PA, Arth_Geop_Sma|SMAR002576-PA, Arth_Geop_Sma|SMAR003534-PA, Arth_Geop_Sma|SMAR004906-PA, Arth_Geop_Sma|SMAR006612-PA, Arth_Geop_Sma|SMAR013525-PA	Arth_Hemi_Api|XP_003243695.1, Arth_Hemi_Api|XP_003243758.2, Arth_Hemi_Api|XP_003244424.1, Arth_Hemi_Api|XP_003248303.1, Arth_Hemi_Api|XP_003248346.1, Arth_Hemi_Api|XP_008178175.1, Arth_Hemi_Api|XP_008178185.1, Arth_Hemi_Api|XP_008178312.1, Arth_Hemi_Api|XP_008178518.1, Arth_Hemi_Api|XP_008178606.1, Arth_Hemi_Api|XP_008178654.1, Arth_Hemi_Api|XP_008178655.1, Arth_Hemi_Api|XP_008178936.1, Arth_Hemi…				Arth_Xiph_Lpo|XP_013772531.1, Arth_Xiph_Lpo|XP_013775841.1, Arth_Xiph_Lpo|XP_013777124.1, Arth_Xiph_Lpo|XP_013777718.1, Arth_Xiph_Lpo|XP_013777958.1, Arth_Xiph_Lpo|XP_013780381.1, Arth_Xiph_Lpo|XP_013783218.1, Arth_Xiph_Lpo|XP_013786080.1, Arth_Xiph_Lpo|XP_013786828.1, Arth_Xiph_Lpo|XP_013786875.1, Arth_Xiph_Lpo|XP_013788603.1, Arth_Xiph_Lpo|XP_013788604.1, Arth_Xiph_Lpo|XP_013791819.1, Arth_Xiph…	Bryo_Chei_Bne|KAF6021376.1, Bryo_Chei_Bne|KAF6023502.1, Bryo_Chei_Bne|KAF6026772.1, Bryo_Chei_Bne|KAF6028629.1, Bryo_Chei_Bne|KAF6028773.1, Bryo_Chei_Bne|KAF6028806.1, Bryo_Chei_Bne|KAF6033380.1, Bryo_Chei_Bne|KAF6034073.1, Bryo_Chei_Bne|KAF6034074.1, Bryo_Chei_Bne|KAF6034075.1, Bryo_Chei_Bne|KAF6034449.1, Bryo_Chei_Bne|KAF6034450.1, Bryo_Chei_Bne|KAF6037042.1, Bryo_Chei_Bne|KAF6038695.1, Bryo_Ch…	Chor_Amph_Bfl|XP_035658037.1, Chor_Amph_Bfl|XP_035658408.1, Chor_Amph_Bfl|XP_035661806.1, Chor_Amph_Bfl|XP_035663411.1, Chor_Amph_Bfl|XP_035663420.1, Chor_Amph_Bfl|XP_035664116.1, Chor_Amph_Bfl|XP_035668259.1, Chor_Amph_Bfl|XP_035672024.1, Chor_Amph_Bfl|XP_035673035.1, Chor_Amph_Bfl|XP_035677191.1, Chor_Amph_Bfl|XP_035679830.1, Chor_Amph_Bfl|XP_035679877.1, Chor_Amph_Bfl|XP_035679917.1, Chor_Amph…										Chor_Phle_Cin|XP_004227459.1			Chor_Semi_Loc|XP_015199818.1, Chor_Semi_Loc|XP_015199947.1, Chor_Semi_Loc|XP_015209863.1	Chor_Squa_Gja|XP_015275095.1	Echi_Aspi_Aja|PIK33269.1, Echi_Aspi_Aja|PIK33458.1, Echi_Aspi_Aja|PIK33493.1, Echi_Aspi_Aja|PIK33983.1, Echi_Aspi_Aja|PIK33998.1, Echi_Aspi_Aja|PIK34030.1, Echi_Aspi_Aja|PIK34050.1, Echi_Aspi_Aja|PIK34143.1, Echi_Aspi_Aja|PIK34564.1, Echi_Aspi_Aja|PIK34710.1, Echi_Aspi_Aja|PIK34921.1, Echi_Aspi_Aja|PIK34949.1, Echi_Aspi_Aja|PIK34997.1, Echi_Aspi_Aja|PIK35050.1, Echi_Aspi_Aja|PIK35145.1, Echi_Aspi…	Echi_Cama_Spu|XP_003730261.1, Echi_Cama_Spu|XP_011666431.1, Echi_Cama_Spu|XP_011667362.1, Echi_Cama_Spu|XP_011670813.2, Echi_Cama_Spu|XP_011674927.1, Echi_Cama_Spu|XP_011676899.1, Echi_Cama_Spu|XP_011677104.2, Echi_Cama_Spu|XP_011677650.2, Echi_Cama_Spu|XP_011680333.1, Echi_Cama_Spu|XP_030828392.1, Echi_Cama_Spu|XP_030828715.1, Echi_Cama_Spu|XP_030831529.1, Echi_Cama_Spu|XP_030832120.1, Echi_Cama…	Echi_Valv_Apl|XP_022079664.1, Echi_Valv_Apl|XP_022082509.1, Echi_Valv_Apl|XP_022093240.1, Echi_Valv_Apl|XP_022099311.1, Echi_Valv_Apl|XP_022106607.1	Hemi_Ente_Sko|XP_006811300.1, Hemi_Ente_Sko|XP_006811925.1, Hemi_Ente_Sko|XP_006813169.1, Hemi_Ente_Sko|XP_006813982.1, Hemi_Ente_Sko|XP_006816725.1, Hemi_Ente_Sko|XP_006819218.1, Hemi_Ente_Sko|XP_006819375.1, Hemi_Ente_Sko|XP_006819969.1, Hemi_Ente_Sko|XP_006821712.1, Hemi_Ente_Sko|XP_006821948.1, Hemi_Ente_Sko|XP_006822536.1, Hemi_Ente_Sko|XP_006822761.1, Hemi_Ente_Sko|XP_006823030.1, Hemi_Ente…	Moll_Arco_Sbr|EVM0000082.1, Moll_Arco_Sbr|EVM0000195.1, Moll_Arco_Sbr|EVM0000292.1, Moll_Arco_Sbr|EVM0000410.1, Moll_Arco_Sbr|EVM0001310.1, Moll_Arco_Sbr|EVM0002123.1, Moll_Arco_Sbr|EVM0002832.1, Moll_Arco_Sbr|EVM0003054.1, Moll_Arco_Sbr|EVM0003185.1, Moll_Arco_Sbr|EVM0003219.1, Moll_Arco_Sbr|EVM0003256.1, Moll_Arco_Sbr|EVM0003353.1, Moll_Arco_Sbr|EVM0003748.1, Moll_Arco_Sbr|EVM0004094.1, Moll_Ar…
OG0000004	Anne_Poly_Dgy|CAD5111504.1, Anne_Poly_Dgy|CAD5111505.1, Anne_Poly_Dgy|CAD5111779.1, Anne_Poly_Dgy|CAD5112446.1, Anne_Poly_Dgy|CAD5112447.1, Anne_Poly_Dgy|CAD5112628.1, Anne_Poly_Dgy|CAD5113206.1, Anne_Poly_Dgy|CAD5113709.1, Anne_Poly_Dgy|CAD5113963.1, Anne_Poly_Dgy|CAD5118421.1, Anne_Poly_Dgy|CAD5118422.1, Anne_Poly_Dgy|CAD5120146.1, Anne_Poly_Dgy|CAD5121543.1, Anne_Poly_Dgy|CAD5123232.1, Anne_Po…	Anne_Sede_Cte|ELT88055.1, Anne_Sede_Cte|ELT88664.1, Anne_Sede_Cte|ELT88777.1, Anne_Sede_Cte|ELT89059.1, Anne_Sede_Cte|ELT90088.1, Anne_Sede_Cte|ELT91694.1, Anne_Sede_Cte|ELT92666.1, Anne_Sede_Cte|ELT93669.1, Anne_Sede_Cte|ELT93815.1, Anne_Sede_Cte|ELT93920.1, Anne_Sede_Cte|ELT94196.1, Anne_Sede_Cte|ELT95060.1, Anne_Sede_Cte|ELT95623.1, Anne_Sede_Cte|ELT96180.1, Anne_Sede_Cte|ELT96496.1, Anne_Sede…	Arth_Aran_Smi|KFM58273.1, Arth_Aran_Smi|KFM59349.1, Arth_Aran_Smi|KFM59350.1, Arth_Aran_Smi|KFM59351.1, Arth_Aran_Smi|KFM60152.1, Arth_Aran_Smi|KFM60505.1, Arth_Aran_Smi|KFM60506.1, Arth_Aran_Smi|KFM62457.1, Arth_Aran_Smi|KFM63295.1, Arth_Aran_Smi|KFM67322.1, Arth_Aran_Smi|KFM67323.1, Arth_Aran_Smi|KFM67325.1, Arth_Aran_Smi|KFM68124.1, Arth_Aran_Smi|KFM68335.1, Arth_Aran_Smi|KFM69282.1, Arth_Aran…	Arth_Crus_Cop|KAG0694975.1, Arth_Crus_Cop|KAG0698351.1, Arth_Crus_Cop|KAG0698352.1, Arth_Crus_Cop|KAG0699337.1, Arth_Crus_Cop|KAG0699338.1, Arth_Crus_Cop|KAG0710129.1, Arth_Crus_Cop|KAG0710914.1, Arth_Crus_Cop|KAG0711432.1, Arth_Crus_Cop|KAG0711433.1, Arth_Crus_Cop|KAG0711435.1, Arth_Crus_Cop|KAG0712302.1, Arth_Crus_Cop|KAG0712303.1, Arth_Crus_Cop|KAG0714478.1, Arth_Crus_Cop|KAG0714479.1, Arth_Cr…	Arth_Crus_Cqu|XP_053626999.1, Arth_Crus_Cqu|XP_053627673.1, Arth_Crus_Cqu|XP_053627893.1, Arth_Crus_Cqu|XP_053628796.1, Arth_Crus_Cqu|XP_053629757.1, Arth_Crus_Cqu|XP_053633251.1, Arth_Crus_Cqu|XP_053633253.1, Arth_Crus_Cqu|XP_053635494.1, Arth_Crus_Cqu|XP_053639668.1, Arth_Crus_Cqu|XP_053640715.1, Arth_Crus_Cqu|XP_053641055.1, Arth_Crus_Cqu|XP_053644593.1, Arth_Crus_Cqu|XP_053646091.1, Arth_Crus…	Arth_Crus_Esi|XP_050690350.1, Arth_Crus_Esi|XP_050690573.1, Arth_Crus_Esi|XP_050692357.1, Arth_Crus_Esi|XP_050694728.1, Arth_Crus_Esi|XP_050694772.1, Arth_Crus_Esi|XP_050695430.1, Arth_Crus_Esi|XP_050695435.1, Arth_Crus_Esi|XP_050695438.1, Arth_Crus_Esi|XP_050700520.1, Arth_Crus_Esi|XP_050701044.1, Arth_Crus_Esi|XP_050701068.1, Arth_Crus_Esi|XP_050701627.1, Arth_Crus_Esi|XP_050707440.1, Arth_Crus…	Arth_Crus_Ham|XP_042203054.1, Arth_Crus_Ham|XP_042205981.1, Arth_Crus_Ham|XP_042208886.1, Arth_Crus_Ham|XP_042208946.1, Arth_Crus_Ham|XP_042210336.1, Arth_Crus_Ham|XP_042217035.1, Arth_Crus_Ham|XP_042218258.1, Arth_Crus_Ham|XP_042219419.1, Arth_Crus_Ham|XP_042219420.1, Arth_Crus_Ham|XP_042219526.1, Arth_Crus_Ham|XP_042219648.1, Arth_Crus_Ham|XP_042222063.1, Arth_Crus_Ham|XP_042225562.1, Arth_Crus…	Arth_Crus_Mni|XP_064080595.1, Arth_Crus_Mni|XP_064082741.1, Arth_Crus_Mni|XP_064082744.1, Arth_Crus_Mni|XP_064083942.1, Arth_Crus_Mni|XP_064083979.1, Arth_Crus_Mni|XP_064083991.1, Arth_Crus_Mni|XP_064083998.1, Arth_Crus_Mni|XP_064084029.1, Arth_Crus_Mni|XP_064084045.1, Arth_Crus_Mni|XP_064084062.1, Arth_Crus_Mni|XP_064086086.1, Arth_Crus_Mni|XP_064086738.1, Arth_Crus_Mni|XP_064087861.1, Arth_Crus…	Arth_Crus_Mro|XP_066939847.1, Arth_Crus_Mro|XP_066939997.1, Arth_Crus_Mro|XP_066942156.1, Arth_Crus_Mro|XP_066949308.1, Arth_Crus_Mro|XP_066951049.1, Arth_Crus_Mro|XP_066951052.1, Arth_Crus_Mro|XP_066952610.1, Arth_Crus_Mro|XP_066953766.1, Arth_Crus_Mro|XP_066966435.1, Arth_Crus_Mro|XP_066974435.1, Arth_Crus_Mro|XP_066976818.1, Arth_Crus_Mro|XP_066977069.1, Arth_Crus_Mro|XP_066977460.1, Arth_Crus…	Arth_Crus_Pch|XP_047470769.1, Arth_Crus_Pch|XP_047470804.1, Arth_Crus_Pch|XP_047470851.1, Arth_Crus_Pch|XP_047471897.1, Arth_Crus_Pch|XP_047472152.1, Arth_Crus_Pch|XP_047472155.1, Arth_Crus_Pch|XP_047472192.1, Arth_Crus_Pch|XP_047477211.1, Arth_Crus_Pch|XP_047477226.1, Arth_Crus_Pch|XP_047480018.1, Arth_Crus_Pch|XP_047480020.1, Arth_Crus_Pch|XP_047480160.1, Arth_Crus_Pch|XP_047485266.1, Arth_Crus…	Arth_Crus_Pci|KAK3858405.1, Arth_Crus_Pci|KAK3858407.1, Arth_Crus_Pci|KAK3858408.1, Arth_Crus_Pci|KAK3858409.1, Arth_Crus_Pci|KAK3859691.1, Arth_Crus_Pci|KAK3865744.1, Arth_Crus_Pci|KAK3869969.1, Arth_Crus_Pci|KAK3870137.1, Arth_Crus_Pci|KAK3870138.1, Arth_Crus_Pci|KAK3870139.1, Arth_Crus_Pci|KAK3870141.1, Arth_Crus_Pci|KAK3870142.1, Arth_Crus_Pci|KAK3870143.1, Arth_Crus_Pci|KAK3870144.1, Arth_Cr…	Arth_Crus_Pcl|XP_045584453.1, Arth_Crus_Pcl|XP_045586265.1, Arth_Crus_Pcl|XP_045588376.1, Arth_Crus_Pcl|XP_045588766.1, Arth_Crus_Pcl|XP_045589127.1, Arth_Crus_Pcl|XP_045589604.1, Arth_Crus_Pcl|XP_045589883.1, Arth_Crus_Pcl|XP_045590418.1, Arth_Crus_Pcl|XP_045592688.1, Arth_Crus_Pcl|XP_045594864.1, Arth_Crus_Pcl|XP_045595437.1, Arth_Crus_Pcl|XP_045595755.1, Arth_Crus_Pcl|XP_045597726.1, Arth_Crus…	Arth_Crus_Pin|XP_063586091.1, Arth_Crus_Pin|XP_063586357.1, Arth_Crus_Pin|XP_063586468.1, Arth_Crus_Pin|XP_063586951.1, Arth_Crus_Pin|XP_063589002.1, Arth_Crus_Pin|XP_063591365.1, Arth_Crus_Pin|XP_063593352.1, Arth_Crus_Pin|XP_063595818.1, Arth_Crus_Pin|XP_063596571.1, Arth_Crus_Pin|XP_063597640.1, Arth_Crus_Pin|XP_063597883.1, Arth_Crus_Pin|XP_063598272.1, Arth_Crus_Pin|XP_063599880.1, Arth_Crus…	Arth_Crus_Pma|KAK4287002.1, Arth_Crus_Pma|KAK4290284.1, Arth_Crus_Pma|KAK4292913.1, Arth_Crus_Pma|KAK4294777.1, Arth_Crus_Pma|KAK4295179.1, Arth_Crus_Pma|KAK4295590.1, Arth_Crus_Pma|KAK4297661.1, Arth_Crus_Pma|KAK4311554.1, Arth_Crus_Pma|KAK4314949.1, Arth_Crus_Pma|KAK4318676.1, Arth_Crus_Pma|KAK4320405.1, Arth_Crus_Pma|KAK4324430.1, Arth_Crus_Pma|KAK4324431.1, Arth_Crus_Pma|KAK4325035.1, Arth_Cr…	Arth_Crus_Pmo|XP_037773710.1, Arth_Crus_Pmo|XP_037773972.1, Arth_Crus_Pmo|XP_037773973.1, Arth_Crus_Pmo|XP_037775112.1, Arth_Crus_Pmo|XP_037775114.1, Arth_Crus_Pmo|XP_037775115.1, Arth_Crus_Pmo|XP_037779988.1, Arth_Crus_Pmo|XP_037783897.1, Arth_Crus_Pmo|XP_037783899.1, Arth_Crus_Pmo|XP_037784247.1, Arth_Crus_Pmo|XP_037792289.1, Arth_Crus_Pmo|XP_037792868.1, Arth_Crus_Pmo|XP_037792945.1, Arth_Crus…	Arth_Crus_Pva|XP_027206501.1, Arth_Crus_Pva|XP_027213908.1, Arth_Crus_Pva|XP_027214269.1, Arth_Crus_Pva|XP_027214807.1, Arth_Crus_Pva|XP_027214808.1, Arth_Crus_Pva|XP_027214810.1, Arth_Crus_Pva|XP_027214812.1, Arth_Crus_Pva|XP_027214813.1, Arth_Crus_Pva|XP_027215747.1, Arth_Crus_Pva|XP_027215758.1, Arth_Crus_Pva|XP_027215959.1, Arth_Crus_Pva|XP_027215960.1, Arth_Crus_Pva|XP_027220585.1, Arth_Crus…	Arth_Crus_Spa|XP_063841591.1, Arth_Crus_Spa|XP_063850606.1, Arth_Crus_Spa|XP_063853576.1, Arth_Crus_Spa|XP_063858293.1, Arth_Crus_Spa|XP_063860879.1, Arth_Crus_Spa|XP_063860880.1, Arth_Crus_Spa|XP_063860883.1, Arth_Crus_Spa|XP_063860884.1, Arth_Crus_Spa|XP_063865485.1, Arth_Crus_Spa|XP_063867797.1, Arth_Crus_Spa|XP_063868180.1, Arth_Crus_Spa|XP_063877130.1, Arth_Crus_Spa|XP_063877135.1, Arth_Crus…	Arth_Dipl_Dpu|NCBI_GNO_0200269, Arth_Dipl_Dpu|NCBI_GNO_1000391, Arth_Dipl_Dpu|NCBI_GNO_1300035, Arth_Dipl_Dpu|NCBI_GNO_1300278, Arth_Dipl_Dpu|NCBI_GNO_1400077, Arth_Dipl_Dpu|PASA_GEN_0100339, Arth_Dipl_Dpu|PASA_GEN_0700154, Arth_Dipl_Dpu|PASA_GEN_1400137, Arth_Dipl_Dpu|PASA_GEN_1400138, Arth_Dipl_Dpu|PASA_GEN_99600001, Arth_Dipl_Dpu|SNAP_00004415, Arth_Dipl_Dpu|SNAP_00007183, Arth_Dipl_Dpu|SNAP_0…	Arth_Dipt_Aga|XP_001237486.2, Arth_Dipt_Aga|XP_003437182.1, Arth_Dipt_Aga|XP_061496505.1, Arth_Dipt_Aga|XP_061506865.1, Arth_Dipt_Aga|XP_061515752.1, Arth_Dipt_Aga|XP_312753.6, Arth_Dipt_Aga|XP_313263.6, Arth_Dipt_Aga|XP_315675.4, Arth_Dipt_Aga|XP_319235.5, Arth_Dipt_Aga|XP_556304.3	Arth_Dipt_Ban|IU25_04058-mRNA-1, Arth_Dipt_Ban|IU25_04152-mRNA-1, Arth_Dipt_Ban|IU25_06348-mRNA-1, Arth_Dipt_Ban|IU25_08244-mRNA-1, Arth_Dipt_Ban|IU25_12024-mRNA-1	Arth_Dipt_Dme|NP_001104460.2, Arth_Dipt_Dme|NP_523403.2, Arth_Dipt_Dme|NP_573319.1, Arth_Dipt_Dme|NP_647975.2, Arth_Dipt_Dme|NP_649151.1, Arth_Dipt_Dme|NP_652070.1, Arth_Dipt_Dme|NP_731751.1	Arth_Euph_Mno|CAL4060268.1, Arth_Euph_Mno|CAL4060922.1, Arth_Euph_Mno|CAL4063130.1, Arth_Euph_Mno|CAL4065959.1, Arth_Euph_Mno|CAL4066560.1, Arth_Euph_Mno|CAL4067238.1, Arth_Euph_Mno|CAL4069811.1, Arth_Euph_Mno|CAL4077522.1, Arth_Euph_Mno|CAL4080817.1, Arth_Euph_Mno|CAL4085419.1, Arth_Euph_Mno|CAL4085536.1, Arth_Euph_Mno|CAL4086281.1, Arth_Euph_Mno|CAL4086285.1, Arth_Euph_Mno|CAL4092454.1, Arth_Eu…	Arth_Geop_Sma|SMAR001250-PA, Arth_Geop_Sma|SMAR001605-PA, Arth_Geop_Sma|SMAR003120-PA, Arth_Geop_Sma|SMAR004341-PA, Arth_Geop_Sma|SMAR006075-PA, Arth_Geop_Sma|SMAR006520-PA, Arth_Geop_Sma|SMAR009496-PA, Arth_Geop_Sma|SMAR011026-PA, Arth_Geop_Sma|SMAR011198-PA, Arth_Geop_Sma|SMAR011199-PA, Arth_Geop_Sma|SMAR011491-PA, Arth_Geop_Sma|SMAR013709-PA, Arth_Geop_Sma|SMAR014368-PA, Arth_Geop_Sma|SMAR0152…	Arth_Hemi_Api|XP_001945761.2, Arth_Hemi_Api|XP_001947874.1, Arth_Hemi_Api|XP_001947923.1, Arth_Hemi_Api|XP_001948715.1, Arth_Hemi_Api|XP_001950295.2, Arth_Hemi_Api|XP_001951093.1, Arth_Hemi_Api|XP_001952620.1, Arth_Hemi_Api|XP_016665155.1, Arth_Hemi_Api|XP_029341064.1, Arth_Hemi_Api|XP_029341632.1	Arth_Hyme_Ame|NP_001314895.1, Arth_Hyme_Ame|XP_001119928.2, Arth_Hyme_Ame|XP_006557887.1, Arth_Hyme_Ame|XP_026299554.1, Arth_Hyme_Ame|XP_026300894.1, Arth_Hyme_Ame|XP_393885.1, Arth_Hyme_Ame|XP_623621.1, Arth_Hyme_Ame|XP_624026.3	Arth_Ixod_Isc|XP_002400107.3, Arth_Ixod_Isc|XP_002400111.3, Arth_Ixod_Isc|XP_002434582.3, Arth_Ixod_Isc|XP_029822576.2, Arth_Ixod_Isc|XP_029824045.3, Arth_Ixod_Isc|XP_029831815.3, Arth_Ixod_Isc|XP_029832670.3, Arth_Ixod_Isc|XP_029833956.2, Arth_Ixod_Isc|XP_029844575.2, Arth_Ixod_Isc|XP_029845059.2, Arth_Ixod_Isc|XP_029845164.2, Arth_Ixod_Isc|XP_029845165.4, Arth_Ixod_Isc|XP_029845167.2, Arth_Ixod…	Arth_Para_Rva|GAU87300.1, Arth_Para_Rva|GAU88493.1, Arth_Para_Rva|GAU88494.1, Arth_Para_Rva|GAU88495.1, Arth_Para_Rva|GAU91848.1, Arth_Para_Rva|GAU92107.1, Arth_Para_Rva|GAU92109.1, Arth_Para_Rva|GAU94490.1, Arth_Para_Rva|GAU94491.1, Arth_Para_Rva|GAU94492.1, Arth_Para_Rva|GAU94638.1, Arth_Para_Rva|GAU95082.1, Arth_Para_Rva|GAU95354.1, Arth_Para_Rva|GAU95355.1, Arth_Para_Rva|GAU95786.1, Arth_Para…	Arth_Xiph_Lpo|XP_013773645.1, Arth_Xiph_Lpo|XP_013774211.1, Arth_Xiph_Lpo|XP_013774212.1, Arth_Xiph_Lpo|XP_013776304.1, Arth_Xiph_Lpo|XP_013776427.1, Arth_Xiph_Lpo|XP_013776831.2, Arth_Xiph_Lpo|XP_013778622.2, Arth_Xiph_Lpo|XP_013780395.1, Arth_Xiph_Lpo|XP_013782295.1, Arth_Xiph_Lpo|XP_013782877.1, Arth_Xiph_Lpo|XP_013783905.1, Arth_Xiph_Lpo|XP_013791750.2, Arth_Xiph_Lpo|XP_022235262.1, Arth_Xiph…	Bryo_Chei_Bne|KAF6020715.1, Bryo_Chei_Bne|KAF6021164.1, Bryo_Chei_Bne|KAF6021959.1, Bryo_Chei_Bne|KAF6021961.1, Bryo_Chei_Bne|KAF6022546.1, Bryo_Chei_Bne|KAF6022548.1, Bryo_Chei_Bne|KAF6023455.1, Bryo_Chei_Bne|KAF6025593.1, Bryo_Chei_Bne|KAF6028637.1, Bryo_Chei_Bne|KAF6028643.1, Bryo_Chei_Bne|KAF6029019.1, Bryo_Chei_Bne|KAF6031572.1, Bryo_Chei_Bne|KAF6031573.1, Bryo_Chei_Bne|KAF6033137.1, Bryo_Ch…	Chor_Amph_Bfl|XP_035657766.1, Chor_Amph_Bfl|XP_035658065.1, Chor_Amph_Bfl|XP_035658230.1, Chor_Amph_Bfl|XP_035658231.1, Chor_Amph_Bfl|XP_035658624.1, Chor_Amph_Bfl|XP_035658625.1, Chor_Amph_Bfl|XP_035658632.1, Chor_Amph_Bfl|XP_035660622.1, Chor_Amph_Bfl|XP_035660944.1, Chor_Amph_Bfl|XP_035661028.1, Chor_Amph_Bfl|XP_035661541.1, Chor_Amph_Bfl|XP_035662482.1, Chor_Amph_Bfl|XP_035662562.1, Chor_Amph…	Chor_Anur_Xtr|NP_001001212.1, Chor_Anur_Xtr|NP_001004777.1, Chor_Anur_Xtr|NP_001004878.1, Chor_Anur_Xtr|NP_001005711.1, Chor_Anur_Xtr|NP_001010998.1, Chor_Anur_Xtr|NP_001010999.1, Chor_Anur_Xtr|NP_001015719.1, Chor_Anur_Xtr|NP_001015757.1, Chor_Anur_Xtr|NP_001030289.1, Chor_Anur_Xtr|NP_001037917.1, Chor_Anur_Xtr|NP_001090686.1, Chor_Anur_Xtr|NP_001090813.1, Chor_Anur_Xtr|NP_001096373.1, Chor_Anur…	Chor_Chim_Cmi|XP_007883201.1, Chor_Chim_Cmi|XP_007883349.1, Chor_Chim_Cmi|XP_007883780.1, Chor_Chim_Cmi|XP_007884056.1, Chor_Chim_Cmi|XP_007884634.1, Chor_Chim_Cmi|XP_007885087.1, Chor_Chim_Cmi|XP_007886041.1, Chor_Chim_Cmi|XP_007889269.1, Chor_Chim_Cmi|XP_007892109.1, Chor_Chim_Cmi|XP_007894759.1, Chor_Chim_Cmi|XP_007894761.1, Chor_Chim_Cmi|XP_007897557.1, Chor_Chim_Cmi|XP_007897558.1, Chor_Chim…	Chor_Coel_Lch|XP_005994149.1, Chor_Coel_Lch|XP_005996893.1, Chor_Coel_Lch|XP_006006256.1, Chor_Coel_Lch|XP_014347016.1	Chor_Cope_Odi|CBY07251.1, Chor_Cope_Odi|CBY09482.1, Chor_Cope_Odi|CBY18176.1, Chor_Cope_Odi|CBY19325.1, Chor_Cope_Odi|CBY21199.1, Chor_Cope_Odi|CBY21876.1, Chor_Cope_Odi|CBY22416.1, Chor_Cope_Odi|CBY23488.1, Chor_Cope_Odi|CBY24358.1	Chor_Cypr_Dre|NP_001002092.1, Chor_Cypr_Dre|NP_001002187.1, Chor_Cypr_Dre|NP_001002187.1, Chor_Cypr_Dre|NP_001005963.2, Chor_Cypr_Dre|NP_001006080.1, Chor_Cypr_Dre|NP_001007311.1, Chor_Cypr_Dre|NP_001007357.1, Chor_Cypr_Dre|NP_001009890.1, Chor_Cypr_Dre|NP_001013583.1, Chor_Cypr_Dre|NP_001013583.1, Chor_Cypr_Dre|NP_001018446.2, Chor_Cypr_Dre|NP_001018658.1, Chor_Cypr_Dre|NP_001020725.1, Chor_Cypr…	Chor_Gall_Gga|NP_001182486.1, Chor_Gall_Gga|NP_001316415.1, Chor_Gall_Gga|NP_001316425.1, Chor_Gall_Gga|NP_001316427.1, Chor_Gall_Gga|XP_003642189.2	Chor_Gall_Mga|NP_001290131.1, Chor_Gall_Mga|XP_003202370.1, Chor_Gall_Mga|XP_003204691.1, Chor_Gall_Mga|XP_003204692.2, Chor_Gall_Mga|XP_003208169.2, Chor_Gall_Mga|XP_003209210.1, Chor_Gall_Mga|XP_003209373.2, Chor_Gall_Mga|XP_010705262.2, Chor_Gall_Mga|XP_010708185.2, Chor_Gall_Mga|XP_010712714.1, Chor_Gall_Mga|XP_010712748.1, Chor_Gall_Mga|XP_010712831.1, Chor_Gall_Mga|XP_010714362.1, Chor_Gall…	Chor_Mono_Oan|XP_001506106.2, Chor_Mono_Oan|XP_001511800.2, Chor_Mono_Oan|XP_007664713.1, Chor_Mono_Oan|XP_028902654.1, Chor_Mono_Oan|XP_028911175.1, Chor_Mono_Oan|XP_028914280.1, Chor_Mono_Oan|XP_028914811.1, Chor_Mono_Oan|XP_028915058.1, Chor_Mono_Oan|XP_028918085.1, Chor_Mono_Oan|XP_028920148.1, Chor_Mono_Oan|XP_028920407.1, Chor_Mono_Oan|XP_028920464.1, Chor_Mono_Oan|XP_028920829.1, Chor_Mono…	Chor_Pass_Pma|XP_015476999.1, Chor_Pass_Pma|XP_015478786.1, Chor_Pass_Pma|XP_015480586.1, Chor_Pass_Pma|XP_015482267.1, Chor_Pass_Pma|XP_015485002.1, Chor_Pass_Pma|XP_015488433.1, Chor_Pass_Pma|XP_015488475.1, Chor_Pass_Pma|XP_015489110.1, Chor_Pass_Pma|XP_015491936.1, Chor_Pass_Pma|XP_015491938.1, Chor_Pass_Pma|XP_015492858.1, Chor_Pass_Pma|XP_015492859.2, Chor_Pass_Pma|XP_015492862.1, Chor_Pass…	Chor_Phle_Cin|XP_002119171.1, Chor_Phle_Cin|XP_002119238.1, Chor_Phle_Cin|XP_002120711.4, Chor_Phle_Cin|XP_002120735.1, Chor_Phle_Cin|XP_002121048.1, Chor_Phle_Cin|XP_002121515.3, Chor_Phle_Cin|XP_002121765.3, Chor_Phle_Cin|XP_002121812.1, Chor_Phle_Cin|XP_002122400.3, Chor_Phle_Cin|XP_002122620.1, Chor_Phle_Cin|XP_002123213.4, Chor_Phle_Cin|XP_002123518.1, Chor_Phle_Cin|XP_002124090.1, Chor_Phle…	Chor_Prim_Ggo|XP_004049875.2, Chor_Prim_Ggo|XP_018865824.1, Chor_Prim_Ggo|XP_018871128.2, Chor_Prim_Ggo|XP_018890268.1, Chor_Prim_Ggo|XP_030868862.1	Chor_Prim_Hsa|NP_000093.1, Chor_Prim_Hsa|NP_000095.2, Chor_Prim_Hsa|NP_000097.3, Chor_Prim_Hsa|NP_000097.3, Chor_Prim_Hsa|NP_000097.3, Chor_Prim_Hsa|NP_000097.3, Chor_Prim_Hsa|NP_000097.3, Chor_Prim_Hsa|NP_000097.3, Chor_Prim_Hsa|NP_000490.1, Chor_Prim_Hsa|NP_000491.4, Chor_Prim_Hsa|NP_000491.4, Chor_Prim_Hsa|NP_000491.4, Chor_Prim_Hsa|NP_000491.4, Chor_Prim_Hsa|NP_000491.4, Chor_Prim_Hsa|NP_0007…	Chor_Semi_Loc|XP_006627746.2, Chor_Semi_Loc|XP_006628951.1, Chor_Semi_Loc|XP_006629247.1, Chor_Semi_Loc|XP_006629927.2, Chor_Semi_Loc|XP_006631495.1, Chor_Semi_Loc|XP_006634889.1, Chor_Semi_Loc|XP_006635068.1, Chor_Semi_Loc|XP_006635069.1, Chor_Semi_Loc|XP_006635070.1, Chor_Semi_Loc|XP_006635369.1, Chor_Semi_Loc|XP_006638878.2, Chor_Semi_Loc|XP_006643569.2, Chor_Semi_Loc|XP_015192061.1, Chor_Semi…	Chor_Squa_Gja|XP_015262504.1, Chor_Squa_Gja|XP_015262505.1, Chor_Squa_Gja|XP_015262506.1, Chor_Squa_Gja|XP_015262507.1, Chor_Squa_Gja|XP_015262508.1, Chor_Squa_Gja|XP_015262509.1, Chor_Squa_Gja|XP_015262511.1, Chor_Squa_Gja|XP_015262512.1, Chor_Squa_Gja|XP_015262513.1, Chor_Squa_Gja|XP_015262514.1, Chor_Squa_Gja|XP_015262515.1, Chor_Squa_Gja|XP_015262516.1, Chor_Squa_Gja|XP_015262517.1, Chor_Squa…	Echi_Aspi_Aja|PIK32897.1, Echi_Aspi_Aja|PIK32949.1, Echi_Aspi_Aja|PIK33517.1, Echi_Aspi_Aja|PIK34035.1, Echi_Aspi_Aja|PIK35333.1, Echi_Aspi_Aja|PIK35767.1, Echi_Aspi_Aja|PIK35768.1, Echi_Aspi_Aja|PIK36652.1, Echi_Aspi_Aja|PIK37130.1, Echi_Aspi_Aja|PIK37426.1, Echi_Aspi_Aja|PIK37444.1, Echi_Aspi_Aja|PIK38219.1, Echi_Aspi_Aja|PIK38378.1, Echi_Aspi_Aja|PIK40958.1, Echi_Aspi_Aja|PIK42604.1, Echi_Aspi…	Echi_Cama_Spu|XP_001197257.3, Echi_Cama_Spu|XP_001200025.2, Echi_Cama_Spu|XP_003724341.1, Echi_Cama_Spu|XP_003725181.2, Echi_Cama_Spu|XP_003725760.3, Echi_Cama_Spu|XP_003727792.1, Echi_Cama_Spu|XP_003727996.3, Echi_Cama_Spu|XP_003730026.2, Echi_Cama_Spu|XP_011662094.2, Echi_Cama_Spu|XP_011664220.2, Echi_Cama_Spu|XP_011669947.2, Echi_Cama_Spu|XP_011681945.2, Echi_Cama_Spu|XP_011683799.2, Echi_Cama…	Echi_Valv_Apl|XP_022079740.1, Echi_Valv_Apl|XP_022079741.1, Echi_Valv_Apl|XP_022079802.1, Echi_Valv_Apl|XP_022080018.1, Echi_Valv_Apl|XP_022080259.1, Echi_Valv_Apl|XP_022080874.1, Echi_Valv_Apl|XP_022081056.1, Echi_Valv_Apl|XP_022081129.1, Echi_Valv_Apl|XP_022081153.1, Echi_Valv_Apl|XP_022081179.1, Echi_Valv_Apl|XP_022081701.1, Echi_Valv_Apl|XP_022081995.1, Echi_Valv_Apl|XP_022082205.1, Echi_Valv…	Hemi_Ente_Sko|XP_002730379.1, Hemi_Ente_Sko|XP_002730381.1, Hemi_Ente_Sko|XP_002730828.1, Hemi_Ente_Sko|XP_002730849.1, Hemi_Ente_Sko|XP_002730850.1, Hemi_Ente_Sko|XP_002730851.1, Hemi_Ente_Sko|XP_002731498.1, Hemi_Ente_Sko|XP_002731660.1, Hemi_Ente_Sko|XP_002731713.1, Hemi_Ente_Sko|XP_002731729.2, Hemi_Ente_Sko|XP_002733458.2, Hemi_Ente_Sko|XP_002734309.1, Hemi_Ente_Sko|XP_002735624.2, Hemi_Ente…	Moll_Arco_Sbr|EVM0000603.1, Moll_Arco_Sbr|EVM0001351.1, Moll_Arco_Sbr|EVM0001602.1, Moll_Arco_Sbr|EVM0002010.1, Moll_Arco_Sbr|EVM0002016.1, Moll_Arco_Sbr|EVM0002103.1, Moll_Arco_Sbr|EVM0002296.1, Moll_Arco_Sbr|EVM0003003.1, Moll_Arco_Sbr|EVM0003358.1, Moll_Arco_Sbr|EVM0004045.1, Moll_Arco_Sbr|EVM0004812.1, Moll_Arco_Sbr|EVM0004945.1, Moll_Arco_Sbr|EVM0005259.1, Moll_Arco_Sbr|EVM0006418.1, Moll_Ar…
OG0000005	Anne_Poly_Dgy|CAD5111215.1, Anne_Poly_Dgy|CAD5111607.1, Anne_Poly_Dgy|CAD5111608.1, Anne_Poly_Dgy|CAD5112005.1, Anne_Poly_Dgy|CAD5112778.1, Anne_Poly_Dgy|CAD5112779.1, Anne_Poly_Dgy|CAD5112886.1, Anne_Poly_Dgy|CAD5112887.1, Anne_Poly_Dgy|CAD5113782.1, Anne_Poly_Dgy|CAD5114274.1, Anne_Poly_Dgy|CAD5114653.1, Anne_Poly_Dgy|CAD5114726.1, Anne_Poly_Dgy|CAD5114785.1, Anne_Poly_Dgy|CAD5114786.1, Anne_Po…	Anne_Sede_Cte|ELT90483.1, Anne_Sede_Cte|ELT90484.1, Anne_Sede_Cte|ELT90485.1, Anne_Sede_Cte|ELT91259.1, Anne_Sede_Cte|ELT93477.1, Anne_Sede_Cte|ELT94945.1, Anne_Sede_Cte|ELT95137.1, Anne_Sede_Cte|ELT95861.1, Anne_Sede_Cte|ELT96398.1, Anne_Sede_Cte|ELT96538.1, Anne_Sede_Cte|ELT98228.1, Anne_Sede_Cte|ELT99019.1, Anne_Sede_Cte|ELU05582.1, Anne_Sede_Cte|ELU06008.1, Anne_Sede_Cte|ELU07976.1, Anne_Sede…	Arth_Aran_Smi|KFM59486.1, Arth_Aran_Smi|KFM59487.1, Arth_Aran_Smi|KFM62071.1, Arth_Aran_Smi|KFM63092.1, Arth_Aran_Smi|KFM64973.1, Arth_Aran_Smi|KFM65310.1, Arth_Aran_Smi|KFM65311.1, Arth_Aran_Smi|KFM65312.1, Arth_Aran_Smi|KFM65313.1, Arth_Aran_Smi|KFM65315.1, Arth_Aran_Smi|KFM65316.1, Arth_Aran_Smi|KFM67684.1, Arth_Aran_Smi|KFM67819.1, Arth_Aran_Smi|KFM68451.1, Arth_Aran_Smi|KFM68452.1, Arth_Aran…	Arth_Crus_Cop|KAG0701625.1, Arth_Crus_Cop|KAG0706437.1, Arth_Crus_Cop|KAG0708046.1, Arth_Crus_Cop|KAG0710128.1, Arth_Crus_Cop|KAG0711091.1, Arth_Crus_Cop|KAG0711473.1, Arth_Crus_Cop|KAG0712059.1, Arth_Crus_Cop|KAG0712578.1, Arth_Crus_Cop|KAG0712580.1, Arth_Crus_Cop|KAG0713014.1, Arth_Crus_Cop|KAG0713113.1, Arth_Crus_Cop|KAG0713880.1, Arth_Crus_Cop|KAG0714663.1, Arth_Crus_Cop|KAG0714896.1, Arth_Cr…	Arth_Crus_Cqu|XP_053628485.1, Arth_Crus_Cqu|XP_053628567.1, Arth_Crus_Cqu|XP_053628982.1, Arth_Crus_Cqu|XP_053631352.1, Arth_Crus_Cqu|XP_053631579.1, Arth_Crus_Cqu|XP_053631835.1, Arth_Crus_Cqu|XP_053633558.1, Arth_Crus_Cqu|XP_053633881.1, Arth_Crus_Cqu|XP_053633882.1, Arth_Crus_Cqu|XP_053634384.1, Arth_Crus_Cqu|XP_053635581.1, Arth_Crus_Cqu|XP_053636071.1, Arth_Crus_Cqu|XP_053636920.1, Arth_Crus…	Arth_Crus_Esi|XP_050687344.1, Arth_Crus_Esi|XP_050687705.1, Arth_Crus_Esi|XP_050687790.1, Arth_Crus_Esi|XP_050688949.1, Arth_Crus_Esi|XP_050688962.1, Arth_Crus_Esi|XP_050689601.1, Arth_Crus_Esi|XP_050693450.1, Arth_Crus_Esi|XP_050697334.1, Arth_Crus_Esi|XP_050697768.1, Arth_Crus_Esi|XP_050700410.1, Arth_Crus_Esi|XP_050703165.1, Arth_Crus_Esi|XP_050705518.1, Arth_Crus_Esi|XP_050709431.1, Arth_Crus…	Arth_Crus_Ham|XP_042203218.1, Arth_Crus_Ham|XP_042203228.1, Arth_Crus_Ham|XP_042203236.1, Arth_Crus_Ham|XP_042204348.1, Arth_Crus_Ham|XP_042204944.1, Arth_Crus_Ham|XP_042205694.1, Arth_Crus_Ham|XP_042205700.1, Arth_Crus_Ham|XP_042206685.1, Arth_Crus_Ham|XP_042208340.1, Arth_Crus_Ham|XP_042208446.1, Arth_Crus_Ham|XP_042208478.1, Arth_Crus_Ham|XP_042208580.1, Arth_Crus_Ham|XP_042208674.1, Arth_Crus…	Arth_Crus_Mni|XP_064077366.1, Arth_Crus_Mni|XP_064078371.1, Arth_Crus_Mni|XP_064078920.1, Arth_Crus_Mni|XP_064079305.1, Arth_Crus_Mni|XP_064083195.1, Arth_Crus_Mni|XP_064084100.1, Arth_Crus_Mni|XP_064084162.1, Arth_Crus_Mni|XP_064084799.1, Arth_Crus_Mni|XP_064084802.1, Arth_Crus_Mni|XP_064084805.1, Arth_Crus_Mni|XP_064087642.1, Arth_Crus_Mni|XP_064088669.1, Arth_Crus_Mni|XP_064089391.1, Arth_Crus…	Arth_Crus_Mro|XP_066937712.1, Arth_Crus_Mro|XP_066939007.1, Arth_Crus_Mro|XP_066939240.1, Arth_Crus_Mro|XP_066939243.1, Arth_Crus_Mro|XP_066939379.1, Arth_Crus_Mro|XP_066942062.1, Arth_Crus_Mro|XP_066942597.1, Arth_Crus_Mro|XP_066942600.1, Arth_Crus_Mro|XP_066942601.1, Arth_Crus_Mro|XP_066942797.1, Arth_Crus_Mro|XP_066946777.1, Arth_Crus_Mro|XP_066947436.1, Arth_Crus_Mro|XP_066950505.1, Arth_Crus…	Arth_Crus_Pch|XP_047468283.1, Arth_Crus_Pch|XP_047471505.1, Arth_Crus_Pch|XP_047471525.1, Arth_Crus_Pch|XP_047471526.1, Arth_Crus_Pch|XP_047474738.1, Arth_Crus_Pch|XP_047474853.1, Arth_Crus_Pch|XP_047475629.1, Arth_Crus_Pch|XP_047477667.1, Arth_Crus_Pch|XP_047477950.1, Arth_Crus_Pch|XP_047479637.1, Arth_Crus_Pch|XP_047479652.1, Arth_Crus_Pch|XP_047479819.1, Arth_Crus_Pch|XP_047482483.1, Arth_Crus…	Arth_Crus_Pci|KAK3848927.1, Arth_Crus_Pci|KAK3849895.1, Arth_Crus_Pci|KAK3850001.1, Arth_Crus_Pci|KAK3850002.1, Arth_Crus_Pci|KAK3850102.1, Arth_Crus_Pci|KAK3851392.1, Arth_Crus_Pci|KAK3860793.1, Arth_Crus_Pci|KAK3861457.1, Arth_Crus_Pci|KAK3861674.1, Arth_Crus_Pci|KAK3862992.1, Arth_Crus_Pci|KAK3863476.1, Arth_Crus_Pci|KAK3863478.1, Arth_Crus_Pci|KAK3863479.1, Arth_Crus_Pci|KAK3869353.1, Arth_Cr…	Arth_Crus_Pcl|XP_045582517.1, Arth_Crus_Pcl|XP_045584001.1, Arth_Crus_Pcl|XP_045584002.1, Arth_Crus_Pcl|XP_045587010.1, Arth_Crus_Pcl|XP_045588887.1, Arth_Crus_Pcl|XP_045589378.1, Arth_Crus_Pcl|XP_045592126.1, Arth_Crus_Pcl|XP_045592852.1, Arth_Crus_Pcl|XP_045595087.1, Arth_Crus_Pcl|XP_045598514.1, Arth_Crus_Pcl|XP_045598696.1, Arth_Crus_Pcl|XP_045602679.1, Arth_Crus_Pcl|XP_045605209.1, Arth_Crus…	Arth_Crus_Pin|XP_063585383.1, Arth_Crus_Pin|XP_063586891.1, Arth_Crus_Pin|XP_063588047.1, Arth_Crus_Pin|XP_063588059.1, Arth_Crus_Pin|XP_063589244.1, Arth_Crus_Pin|XP_063591322.1, Arth_Crus_Pin|XP_063591330.1, Arth_Crus_Pin|XP_063591331.1, Arth_Crus_Pin|XP_063591381.1, Arth_Crus_Pin|XP_063591394.1, Arth_Crus_Pin|XP_063591406.1, Arth_Crus_Pin|XP_063591453.1, Arth_Crus_Pin|XP_063591485.1, Arth_Crus…	Arth_Crus_Pma|KAK4286870.1, Arth_Crus_Pma|KAK4287396.1, Arth_Crus_Pma|KAK4287414.1, Arth_Crus_Pma|KAK4289551.1, Arth_Crus_Pma|KAK4289826.1, Arth_Crus_Pma|KAK4289827.1, Arth_Crus_Pma|KAK4292585.1, Arth_Crus_Pma|KAK4292638.1, Arth_Crus_Pma|KAK4292640.1, Arth_Crus_Pma|KAK4294229.1, Arth_Crus_Pma|KAK4294714.1, Arth_Crus_Pma|KAK4296004.1, Arth_Crus_Pma|KAK4296524.1, Arth_Crus_Pma|KAK4299132.1, Arth_Cr…	Arth_Crus_Pmo|XP_037772351.1, Arth_Crus_Pmo|XP_037774014.1, Arth_Crus_Pmo|XP_037776924.1, Arth_Crus_Pmo|XP_037777530.1, Arth_Crus_Pmo|XP_037779161.1, Arth_Crus_Pmo|XP_037783909.1, Arth_Crus_Pmo|XP_037784610.1, Arth_Crus_Pmo|XP_037785909.1, Arth_Crus_Pmo|XP_037785911.1, Arth_Crus_Pmo|XP_037785956.1, Arth_Crus_Pmo|XP_037786103.1, Arth_Crus_Pmo|XP_037786208.1, Arth_Crus_Pmo|XP_037786209.1, Arth_Crus…	Arth_Crus_Pva|XP_027206783.1, Arth_Crus_Pva|XP_027207139.1, Arth_Crus_Pva|XP_027207374.1, Arth_Crus_Pva|XP_027207375.1, Arth_Crus_Pva|XP_027207376.1, Arth_Crus_Pva|XP_027207539.1, Arth_Crus_Pva|XP_027207541.1, Arth_Crus_Pva|XP_027207550.1, Arth_Crus_Pva|XP_027208302.1, Arth_Crus_Pva|XP_027208696.1, Arth_Crus_Pva|XP_027209356.1, Arth_Crus_Pva|XP_027209795.1, Arth_Crus_Pva|XP_027211270.1, Arth_Crus…	Arth_Crus_Spa|XP_063840218.1, Arth_Crus_Spa|XP_063840968.1, Arth_Crus_Spa|XP_063841376.1, Arth_Crus_Spa|XP_063842328.1, Arth_Crus_Spa|XP_063842976.1, Arth_Crus_Spa|XP_063844399.1, Arth_Crus_Spa|XP_063846498.1, Arth_Crus_Spa|XP_063846888.1, Arth_Crus_Spa|XP_063851392.1, Arth_Crus_Spa|XP_063852463.1, Arth_Crus_Spa|XP_063852657.1, Arth_Crus_Spa|XP_063852871.1, Arth_Crus_Spa|XP_063859590.1, Arth_Crus…	Arth_Dipl_Dpu|NCBI_GNO_0200015, Arth_Dipl_Dpu|NCBI_GNO_0600180, Arth_Dipl_Dpu|NCBI_GNO_11600010, Arth_Dipl_Dpu|NCBI_GNO_21000009, Arth_Dipl_Dpu|NCBI_GNO_7900043, Arth_Dipl_Dpu|PASA_GEN_17600008, Arth_Dipl_Dpu|SNAP_00030427, Arth_Dipl_Dpu|SNAP_00030926, Arth_Dipl_Dpu|e_gw1.16.87.1, Arth_Dipl_Dpu|e_gw1.176.3.1, Arth_Dipl_Dpu|e_gw1.23.22.1, Arth_Dipl_Dpu|e_gw1.96.4.1, Arth_Dipl_Dpu|estExt_fgenesh1_p…	Arth_Dipt_Aga|XP_003436361.2, Arth_Dipt_Aga|XP_003436714.2, Arth_Dipt_Aga|XP_003436715.2, Arth_Dipt_Aga|XP_061504081.1, Arth_Dipt_Aga|XP_061510474.1, Arth_Dipt_Aga|XP_061510793.1, Arth_Dipt_Aga|XP_061517658.1, Arth_Dipt_Aga|XP_061517659.1, Arth_Dipt_Aga|XP_311836.5, Arth_Dipt_Aga|XP_311838.5, Arth_Dipt_Aga|XP_315530.5, Arth_Dipt_Aga|XP_316638.4, Arth_Dipt_Aga|XP_319528.5, Arth_Dipt_Aga|XP_321954.4	Arth_Dipt_Ban|IU25_00062-mRNA-1, Arth_Dipt_Ban|IU25_02722-mRNA-1, Arth_Dipt_Ban|IU25_02731-mRNA-1, Arth_Dipt_Ban|IU25_04484-mRNA-1, Arth_Dipt_Ban|IU25_07078-mRNA-1, Arth_Dipt_Ban|IU25_08335-mRNA-1, Arth_Dipt_Ban|IU25_08626-mRNA-1, Arth_Dipt_Ban|IU25_09835-mRNA-1, Arth_Dipt_Ban|IU25_09843-mRNA-1, Arth_Dipt_Ban|IU25_11405-mRNA-1, Arth_Dipt_Ban|IU25_11518-mRNA-1, Arth_Dipt_Ban|IU25_11824-mRNA-1, Art…	Arth_Dipt_Dme|NP_524479.1, Arth_Dipt_Dme|NP_610052.1, Arth_Dipt_Dme|NP_610823.1, Arth_Dipt_Dme|NP_610847.3, Arth_Dipt_Dme|NP_611451.1, Arth_Dipt_Dme|NP_647996.1, Arth_Dipt_Dme|NP_647998.2, Arth_Dipt_Dme|NP_648019.2, Arth_Dipt_Dme|NP_649370.1, Arth_Dipt_Dme|NP_649374.1, Arth_Dipt_Dme|NP_650390.2, Arth_Dipt_Dme|NP_650391.1, Arth_Dipt_Dme|NP_650392.1, Arth_Dipt_Dme|NP_650525.1, Arth_Dipt_Dme|NP_6505…	Arth_Euph_Mno|CAL4059200.1, Arth_Euph_Mno|CAL4059779.1, Arth_Euph_Mno|CAL4063246.1, Arth_Euph_Mno|CAL4065154.1, Arth_Euph_Mno|CAL4065155.1, Arth_Euph_Mno|CAL4065633.1, Arth_Euph_Mno|CAL4068129.1, Arth_Euph_Mno|CAL4069124.1, Arth_Euph_Mno|CAL4069503.1, Arth_Euph_Mno|CAL4070369.1, Arth_Euph_Mno|CAL4074588.1, Arth_Euph_Mno|CAL4079383.1, Arth_Euph_Mno|CAL4081191.1, Arth_Euph_Mno|CAL4082025.1, Arth_Eu…	Arth_Geop_Sma|SMAR001512-PA, Arth_Geop_Sma|SMAR001513-PA, Arth_Geop_Sma|SMAR003396-PA, Arth_Geop_Sma|SMAR003760-PA, Arth_Geop_Sma|SMAR005893-PA, Arth_Geop_Sma|SMAR005894-PA, Arth_Geop_Sma|SMAR005895-PA, Arth_Geop_Sma|SMAR005896-PA, Arth_Geop_Sma|SMAR006972-PA, Arth_Geop_Sma|SMAR007650-PA, Arth_Geop_Sma|SMAR007651-PA, Arth_Geop_Sma|SMAR008573-PA, Arth_Geop_Sma|SMAR009678-PA, Arth_Geop_Sma|SMAR0108…	Arth_Hemi_Api|XP_001943408.2, Arth_Hemi_Api|XP_001944168.2, Arth_Hemi_Api|XP_001944418.2, Arth_Hemi_Api|XP_001944718.2, Arth_Hemi_Api|XP_001944985.1, Arth_Hemi_Api|XP_001945084.3, Arth_Hemi_Api|XP_001946476.1, Arth_Hemi_Api|XP_001951611.1, Arth_Hemi_Api|XP_001952716.1, Arth_Hemi_Api|XP_008178363.1, Arth_Hemi_Api|XP_008183938.1, Arth_Hemi_Api|XP_016659141.2, Arth_Hemi_Api|XP_029346187.1	Arth_Hyme_Ame|XP_006563154.1, Arth_Hyme_Ame|XP_006565344.1, Arth_Hyme_Ame|XP_006565539.2, Arth_Hyme_Ame|XP_016771257.2, Arth_Hyme_Ame|XP_026295959.1, Arth_Hyme_Ame|XP_026299046.1, Arth_Hyme_Ame|XP_026299926.1, Arth_Hyme_Ame|XP_026300136.1, Arth_Hyme_Ame|XP_026301195.1, Arth_Hyme_Ame|XP_026301772.1, Arth_Hyme_Ame|XP_026301780.1, Arth_Hyme_Ame|XP_026301781.1, Arth_Hyme_Ame|XP_026301783.1, Arth_Hyme…	Arth_Ixod_Isc|XP_002436050.4, Arth_Ixod_Isc|XP_002436051.4, Arth_Ixod_Isc|XP_029821916.2, Arth_Ixod_Isc|XP_029825206.2, Arth_Ixod_Isc|XP_029825242.2, Arth_Ixod_Isc|XP_029826559.4, Arth_Ixod_Isc|XP_029831154.2, Arth_Ixod_Isc|XP_029831166.2, Arth_Ixod_Isc|XP_029832484.2, Arth_Ixod_Isc|XP_029835868.3, Arth_Ixod_Isc|XP_029838029.2, Arth_Ixod_Isc|XP_029846354.3, Arth_Ixod_Isc|XP_029847470.2, Arth_Ixod…	Arth_Para_Rva|GAU87895.1, Arth_Para_Rva|GAU91728.1, Arth_Para_Rva|GAU91729.1, Arth_Para_Rva|GAU92965.1, Arth_Para_Rva|GAU93299.1, Arth_Para_Rva|GAU93441.1, Arth_Para_Rva|GAU93954.1, Arth_Para_Rva|GAU94046.1, Arth_Para_Rva|GAU94291.1, Arth_Para_Rva|GAU99498.1, Arth_Para_Rva|GAU99499.1, Arth_Para_Rva|GAU99528.1, Arth_Para_Rva|GAV02305.1, Arth_Para_Rva|GAV02306.1, Arth_Para_Rva|GAV02313.1, Arth_Para…	Arth_Xiph_Lpo|XP_013777238.1, Arth_Xiph_Lpo|XP_013778660.1, Arth_Xiph_Lpo|XP_013778824.1, Arth_Xiph_Lpo|XP_013779603.1, Arth_Xiph_Lpo|XP_013779801.1, Arth_Xiph_Lpo|XP_013787158.1, Arth_Xiph_Lpo|XP_013787443.1, Arth_Xiph_Lpo|XP_013787676.2, Arth_Xiph_Lpo|XP_013788295.1, Arth_Xiph_Lpo|XP_013788712.2, Arth_Xiph_Lpo|XP_013790153.2, Arth_Xiph_Lpo|XP_013791110.1, Arth_Xiph_Lpo|XP_013792216.1, Arth_Xiph…	Bryo_Chei_Bne|KAF6017638.1, Bryo_Chei_Bne|KAF6018471.1, Bryo_Chei_Bne|KAF6019568.1, Bryo_Chei_Bne|KAF6019777.1, Bryo_Chei_Bne|KAF6019779.1, Bryo_Chei_Bne|KAF6021135.1, Bryo_Chei_Bne|KAF6021721.1, Bryo_Chei_Bne|KAF6022149.1, Bryo_Chei_Bne|KAF6024269.1, Bryo_Chei_Bne|KAF6024790.1, Bryo_Chei_Bne|KAF6024849.1, Bryo_Chei_Bne|KAF6025683.1, Bryo_Chei_Bne|KAF6027814.1, Bryo_Chei_Bne|KAF6029585.1, Bryo_Ch…	Chor_Amph_Bfl|XP_035658033.1, Chor_Amph_Bfl|XP_035658040.1, Chor_Amph_Bfl|XP_035658059.1, Chor_Amph_Bfl|XP_035658060.1, Chor_Amph_Bfl|XP_035658495.1, Chor_Amph_Bfl|XP_035658682.1, Chor_Amph_Bfl|XP_035668643.1, Chor_Amph_Bfl|XP_035668644.1, Chor_Amph_Bfl|XP_035668645.1, Chor_Amph_Bfl|XP_035669081.1, Chor_Amph_Bfl|XP_035669815.1, Chor_Amph_Bfl|XP_035671194.1, Chor_Amph_Bfl|XP_035671195.1, Chor_Amph…	Chor_Anur_Xtr|NP_001005012.1, Chor_Anur_Xtr|NP_001039179.1, Chor_Anur_Xtr|NP_989323.1, Chor_Anur_Xtr|XP_002933908.1, Chor_Anur_Xtr|XP_002934410.2, Chor_Anur_Xtr|XP_002936981.2, Chor_Anur_Xtr|XP_002937540.1, Chor_Anur_Xtr|XP_002937554.2, Chor_Anur_Xtr|XP_004913725.1, Chor_Anur_Xtr|XP_031756487.1, Chor_Anur_Xtr|XP_031756488.1, Chor_Anur_Xtr|XP_031758841.1, Chor_Anur_Xtr|XP_031760340.1	Chor_Chim_Cmi|XP_007884384.1, Chor_Chim_Cmi|XP_007887876.1, Chor_Chim_Cmi|XP_007889787.1, Chor_Chim_Cmi|XP_007890506.1, Chor_Chim_Cmi|XP_007892163.1, Chor_Chim_Cmi|XP_007895453.1, Chor_Chim_Cmi|XP_007896508.1, Chor_Chim_Cmi|XP_007899456.1, Chor_Chim_Cmi|XP_007905050.1, Chor_Chim_Cmi|XP_007905051.1, Chor_Chim_Cmi|XP_007905052.1, Chor_Chim_Cmi|XP_007905053.1, Chor_Chim_Cmi|XP_007905055.1, Chor_Chim…	Chor_Coel_Lch|XP_005997764.1, Chor_Coel_Lch|XP_006000367.1, Chor_Coel_Lch|XP_006001987.1, Chor_Coel_Lch|XP_006002154.1, Chor_Coel_Lch|XP_006006106.1, Chor_Coel_Lch|XP_006006769.1, Chor_Coel_Lch|XP_006006770.1	Chor_Cope_Odi|CBY06805.1, Chor_Cope_Odi|CBY07634.1, Chor_Cope_Odi|CBY08134.1, Chor_Cope_Odi|CBY08365.1, Chor_Cope_Odi|CBY08519.1, Chor_Cope_Odi|CBY08782.1, Chor_Cope_Odi|CBY10929.1, Chor_Cope_Odi|CBY11053.1, Chor_Cope_Odi|CBY11131.1, Chor_Cope_Odi|CBY11252.1, Chor_Cope_Odi|CBY12186.1, Chor_Cope_Odi|CBY13059.1, Chor_Cope_Odi|CBY13388.1, Chor_Cope_Odi|CBY15575.1, Chor_Cope_Odi|CBY15577.1, Chor_Cope…	Chor_Cypr_Dre|NP_001020659.1, Chor_Cypr_Dre|NP_001038399.1, Chor_Cypr_Dre|NP_001070840.2, Chor_Cypr_Dre|NP_001077330.1, Chor_Cypr_Dre|NP_001103169.1, Chor_Cypr_Dre|NP_001107932.1, Chor_Cypr_Dre|NP_001295487.1, Chor_Cypr_Dre|NP_956643.1, Chor_Cypr_Dre|NP_956643.1, Chor_Cypr_Dre|NP_957143.1, Chor_Cypr_Dre|NP_996960.2, Chor_Cypr_Dre|NP_998315.1, Chor_Cypr_Dre|XP_001337264.3, Chor_Cypr_Dre|XP_0013373…	Chor_Gall_Gga|XP_416558.2, Chor_Gall_Gga|XP_419621.3, Chor_Gall_Gga|XP_419622.2, Chor_Gall_Gga|XP_419787.3	Chor_Gall_Mga|XP_003203825.1, Chor_Gall_Mga|XP_003204127.2, Chor_Gall_Mga|XP_003204128.1, Chor_Gall_Mga|XP_003206987.2, Chor_Gall_Mga|XP_003210528.1, Chor_Gall_Mga|XP_003210529.1, Chor_Gall_Mga|XP_010705423.1, Chor_Gall_Mga|XP_010705788.1, Chor_Gall_Mga|XP_010710633.1, Chor_Gall_Mga|XP_019467385.1, Chor_Gall_Mga|XP_031410425.1	Chor_Mono_Oan|XP_007654504.2, Chor_Mono_Oan|XP_007667830.1, Chor_Mono_Oan|XP_007668008.1, Chor_Mono_Oan|XP_028902750.1, Chor_Mono_Oan|XP_028903584.1, Chor_Mono_Oan|XP_028907335.1, Chor_Mono_Oan|XP_028913786.1, Chor_Mono_Oan|XP_028914836.1, Chor_Mono_Oan|XP_028916795.1, Chor_Mono_Oan|XP_028917033.1, Chor_Mono_Oan|XP_028917105.1, Chor_Mono_Oan|XP_028917616.1, Chor_Mono_Oan|XP_028933109.1, Chor_Mono…	Chor_Pass_Pma|XP_015472118.1, Chor_Pass_Pma|XP_015475777.1, Chor_Pass_Pma|XP_015476946.1, Chor_Pass_Pma|XP_015477815.1, Chor_Pass_Pma|XP_015478230.1, Chor_Pass_Pma|XP_015489146.1, Chor_Pass_Pma|XP_015497248.1, Chor_Pass_Pma|XP_015497249.1, Chor_Pass_Pma|XP_015505135.1, Chor_Pass_Pma|XP_015505385.1	Chor_Phle_Cin|XP_002119660.1, Chor_Phle_Cin|XP_002119673.3, Chor_Phle_Cin|XP_002121185.1, Chor_Phle_Cin|XP_002122393.1, Chor_Phle_Cin|XP_002122453.2, Chor_Phle_Cin|XP_002123077.1, Chor_Phle_Cin|XP_002123929.1, Chor_Phle_Cin|XP_002125138.2, Chor_Phle_Cin|XP_002128813.1, Chor_Phle_Cin|XP_002129000.1, Chor_Phle_Cin|XP_002129078.2, Chor_Phle_Cin|XP_002132009.1, Chor_Phle_Cin|XP_004225597.2, Chor_Phle…	Chor_Prim_Ggo|XP_004026458.1, Chor_Prim_Ggo|XP_004042514.2, Chor_Prim_Ggo|XP_004042517.1, Chor_Prim_Ggo|XP_004044110.1, Chor_Prim_Ggo|XP_004044576.2, Chor_Prim_Ggo|XP_004044961.3, Chor_Prim_Ggo|XP_004051438.1, Chor_Prim_Ggo|XP_004051500.1, Chor_Prim_Ggo|XP_018885475.1, Chor_Prim_Ggo|XP_018893026.1, Chor_Prim_Ggo|XP_018893236.1	Chor_Prim_Hsa|NP_001034841.3, Chor_Prim_Hsa|NP_003048.1, Chor_Prim_Hsa|NP_003049.2, Chor_Prim_Hsa|NP_003050.2, Chor_Prim_Hsa|NP_003051.1, Chor_Prim_Hsa|NP_004245.2, Chor_Prim_Hsa|NP_004247.2, Chor_Prim_Hsa|NP_004781.2, Chor_Prim_Hsa|NP_004794.2, Chor_Prim_Hsa|NP_006663.2, Chor_Prim_Hsa|NP_060890.2, Chor_Prim_Hsa|NP_060954.1, Chor_Prim_Hsa|NP_068812.1, Chor_Prim_Hsa|NP_149116.2, Chor_Prim_Hsa|NP_5…	Chor_Semi_Loc|XP_006625720.2, Chor_Semi_Loc|XP_006625788.2, Chor_Semi_Loc|XP_006625789.2, Chor_Semi_Loc|XP_006626299.2, Chor_Semi_Loc|XP_006626391.1, Chor_Semi_Loc|XP_006630157.2, Chor_Semi_Loc|XP_006631854.2, Chor_Semi_Loc|XP_006634326.2, Chor_Semi_Loc|XP_006638487.2, Chor_Semi_Loc|XP_006638542.2, Chor_Semi_Loc|XP_006639440.2, Chor_Semi_Loc|XP_015194246.1, Chor_Semi_Loc|XP_015202244.1, Chor_Semi…	Chor_Squa_Gja|XP_015264754.1, Chor_Squa_Gja|XP_015264757.1, Chor_Squa_Gja|XP_015265503.1, Chor_Squa_Gja|XP_015266000.1, Chor_Squa_Gja|XP_015266278.1, Chor_Squa_Gja|XP_015267333.1, Chor_Squa_Gja|XP_015267344.1, Chor_Squa_Gja|XP_015267400.1, Chor_Squa_Gja|XP_015267401.1, Chor_Squa_Gja|XP_015267424.1, Chor_Squa_Gja|XP_015267425.1, Chor_Squa_Gja|XP_015267426.1, Chor_Squa_Gja|XP_015267762.1, Chor_Squa…	Echi_Aspi_Aja|PIK33296.1, Echi_Aspi_Aja|PIK35470.1, Echi_Aspi_Aja|PIK35471.1, Echi_Aspi_Aja|PIK36869.1, Echi_Aspi_Aja|PIK37019.1, Echi_Aspi_Aja|PIK37810.1, Echi_Aspi_Aja|PIK38567.1, Echi_Aspi_Aja|PIK38646.1, Echi_Aspi_Aja|PIK38648.1, Echi_Aspi_Aja|PIK38649.1, Echi_Aspi_Aja|PIK39106.1, Echi_Aspi_Aja|PIK39107.1, Echi_Aspi_Aja|PIK39108.1, Echi_Aspi_Aja|PIK39109.1, Echi_Aspi_Aja|PIK39110.1, Echi_Aspi…	Echi_Cama_Spu|XP_011676354.2, Echi_Cama_Spu|XP_011677770.2, Echi_Cama_Spu|XP_030828306.1, Echi_Cama_Spu|XP_030828313.1, Echi_Cama_Spu|XP_030828325.1, Echi_Cama_Spu|XP_030828349.1, Echi_Cama_Spu|XP_030828357.1, Echi_Cama_Spu|XP_030828366.1, Echi_Cama_Spu|XP_030828376.1, Echi_Cama_Spu|XP_030828384.1, Echi_Cama_Spu|XP_030828406.1, Echi_Cama_Spu|XP_030828463.1, Echi_Cama_Spu|XP_030828584.1, Echi_Cama…	Echi_Valv_Apl|XP_022082249.1, Echi_Valv_Apl|XP_022084076.1, Echi_Valv_Apl|XP_022084095.1, Echi_Valv_Apl|XP_022084587.1, Echi_Valv_Apl|XP_022084588.1, Echi_Valv_Apl|XP_022084722.1, Echi_Valv_Apl|XP_022086092.1, Echi_Valv_Apl|XP_022088432.1, Echi_Valv_Apl|XP_022089883.1, Echi_Valv_Apl|XP_022093044.1, Echi_Valv_Apl|XP_022094316.1, Echi_Valv_Apl|XP_022094927.1, Echi_Valv_Apl|XP_022095015.1, Echi_Valv…	Hemi_Ente_Sko|XP_002730702.1, Hemi_Ente_Sko|XP_002730705.1, Hemi_Ente_Sko|XP_002732899.1, Hemi_Ente_Sko|XP_002734566.2, Hemi_Ente_Sko|XP_002739655.2, Hemi_Ente_Sko|XP_002741807.2, Hemi_Ente_Sko|XP_006811512.1, Hemi_Ente_Sko|XP_006811513.1, Hemi_Ente_Sko|XP_006811514.1, Hemi_Ente_Sko|XP_006812223.1, Hemi_Ente_Sko|XP_006812741.1, Hemi_Ente_Sko|XP_006815154.1, Hemi_Ente_Sko|XP_006815540.1, Hemi_Ente…	Moll_Arco_Sbr|EVM0000204.1, Moll_Arco_Sbr|EVM0000468.1, Moll_Arco_Sbr|EVM0001143.1, Moll_Arco_Sbr|EVM0002002.1, Moll_Arco_Sbr|EVM0002537.1, Moll_Arco_Sbr|EVM0002572.1, Moll_Arco_Sbr|EVM0002947.1, Moll_Arco_Sbr|EVM0003262.1, Moll_Arco_Sbr|EVM0003298.1, Moll_Arco_Sbr|EVM0003521.1, Moll_Arco_Sbr|EVM0003752.1, Moll_Arco_Sbr|EVM0004988.1, Moll_Arco_Sbr|EVM0005188.1, Moll_Arco_Sbr|EVM0005653.1, Moll_Ar…
OG0000006	Anne_Poly_Dgy|CAD5115212.1, Anne_Poly_Dgy|CAD5122942.1, Anne_Poly_Dgy|CAD5124347.1	Anne_Sede_Cte|ELT87027.1, Anne_Sede_Cte|ELT87313.1, Anne_Sede_Cte|ELT87340.1, Anne_Sede_Cte|ELT87416.1, Anne_Sede_Cte|ELT87485.1, Anne_Sede_Cte|ELT89172.1, Anne_Sede_Cte|ELT90199.1, Anne_Sede_Cte|ELT91416.1, Anne_Sede_Cte|ELT92857.1, Anne_Sede_Cte|ELT94012.1, Anne_Sede_Cte|ELT94412.1, Anne_Sede_Cte|ELT94650.1, Anne_Sede_Cte|ELT94651.1, Anne_Sede_Cte|ELT95041.1, Anne_Sede_Cte|ELT95151.1, Anne_Sede…	Arth_Aran_Smi|KFM58264.1, Arth_Aran_Smi|KFM59604.1, Arth_Aran_Smi|KFM61519.1, Arth_Aran_Smi|KFM61520.1, Arth_Aran_Smi|KFM63833.1, Arth_Aran_Smi|KFM70831.1, Arth_Aran_Smi|KFM71328.1, Arth_Aran_Smi|KFM71927.1, Arth_Aran_Smi|KFM72646.1, Arth_Aran_Smi|KFM74364.1, Arth_Aran_Smi|KFM77343.1, Arth_Aran_Smi|KFM77344.1, Arth_Aran_Smi|KFM77346.1, Arth_Aran_Smi|KFM77347.1, Arth_Aran_Smi|KFM80933.1, Arth_Aran…	Arth_Crus_Cop|KAG0710758.1, Arth_Crus_Cop|KAG0710847.1, Arth_Crus_Cop|KAG0711211.1, Arth_Crus_Cop|KAG0712863.1, Arth_Crus_Cop|KAG0715422.1, Arth_Crus_Cop|KAG0715512.1, Arth_Crus_Cop|KAG0716767.1, Arth_Crus_Cop|KAG0717475.1, Arth_Crus_Cop|KAG0717566.1, Arth_Crus_Cop|KAG0718599.1, Arth_Crus_Cop|KAG0720133.1, Arth_Crus_Cop|KAG0720646.1, Arth_Crus_Cop|KAG0720681.1, Arth_Crus_Cop|KAG0721058.1, Arth_Cr…	Arth_Crus_Cqu|XP_053626401.1, Arth_Crus_Cqu|XP_053627728.1, Arth_Crus_Cqu|XP_053628103.1, Arth_Crus_Cqu|XP_053629303.1, Arth_Crus_Cqu|XP_053633385.1, Arth_Crus_Cqu|XP_053633410.1, Arth_Crus_Cqu|XP_053633817.1, Arth_Crus_Cqu|XP_053633818.1, Arth_Crus_Cqu|XP_053633822.1, Arth_Crus_Cqu|XP_053633823.1, Arth_Crus_Cqu|XP_053633827.1, Arth_Crus_Cqu|XP_053633886.1, Arth_Crus_Cqu|XP_053633887.1, Arth_Crus…	Arth_Crus_Esi|XP_050687359.1, Arth_Crus_Esi|XP_050687490.1, Arth_Crus_Esi|XP_050687496.1, Arth_Crus_Esi|XP_050689692.1, Arth_Crus_Esi|XP_050689861.1, Arth_Crus_Esi|XP_050696760.1, Arth_Crus_Esi|XP_050698942.1, Arth_Crus_Esi|XP_050701860.1, Arth_Crus_Esi|XP_050703214.1, Arth_Crus_Esi|XP_050703653.1, Arth_Crus_Esi|XP_050703656.1, Arth_Crus_Esi|XP_050703670.1, Arth_Crus_Esi|XP_050704018.1, Arth_Crus…	Arth_Crus_Ham|XP_042204911.1, Arth_Crus_Ham|XP_042206193.1, Arth_Crus_Ham|XP_042207229.1, Arth_Crus_Ham|XP_042207924.1, Arth_Crus_Ham|XP_042208723.1, Arth_Crus_Ham|XP_042210314.1, Arth_Crus_Ham|XP_042211481.1, Arth_Crus_Ham|XP_042211981.1, Arth_Crus_Ham|XP_042214336.1, Arth_Crus_Ham|XP_042214853.1, Arth_Crus_Ham|XP_042215970.1, Arth_Crus_Ham|XP_042216046.1, Arth_Crus_Ham|XP_042216047.1, Arth_Crus…	Arth_Crus_Mni|XP_064080685.1, Arth_Crus_Mni|XP_064082485.1, Arth_Crus_Mni|XP_064082495.1, Arth_Crus_Mni|XP_064084364.1, Arth_Crus_Mni|XP_064084626.1, Arth_Crus_Mni|XP_064084731.1, Arth_Crus_Mni|XP_064088195.1, Arth_Crus_Mni|XP_064092488.1, Arth_Crus_Mni|XP_064092499.1, Arth_Crus_Mni|XP_064092514.1, Arth_Crus_Mni|XP_064092541.1, Arth_Crus_Mni|XP_064092582.1, Arth_Crus_Mni|XP_064092612.1, Arth_Crus…	Arth_Crus_Mro|XP_066937771.1, Arth_Crus_Mro|XP_066937818.1, Arth_Crus_Mro|XP_066939382.1, Arth_Crus_Mro|XP_066939780.1, Arth_Crus_Mro|XP_066939782.1, Arth_Crus_Mro|XP_066939783.1, Arth_Crus_Mro|XP_066939784.1, Arth_Crus_Mro|XP_066940373.1, Arth_Crus_Mro|XP_066940377.1, Arth_Crus_Mro|XP_066940380.1, Arth_Crus_Mro|XP_066940382.1, Arth_Crus_Mro|XP_066940384.1, Arth_Crus_Mro|XP_066940976.1, Arth_Crus…	Arth_Crus_Pch|XP_047468732.1, Arth_Crus_Pch|XP_047468976.1, Arth_Crus_Pch|XP_047473589.1, Arth_Crus_Pch|XP_047473644.1, Arth_Crus_Pch|XP_047474070.1, Arth_Crus_Pch|XP_047474475.1, Arth_Crus_Pch|XP_047476752.1, Arth_Crus_Pch|XP_047483851.1, Arth_Crus_Pch|XP_047484647.1, Arth_Crus_Pch|XP_047485552.1, Arth_Crus_Pch|XP_047487397.1, Arth_Crus_Pch|XP_047491978.1, Arth_Crus_Pch|XP_047492201.1, Arth_Crus…	Arth_Crus_Pci|KAK3848928.1, Arth_Crus_Pci|KAK3849059.1, Arth_Crus_Pci|KAK3853597.1, Arth_Crus_Pci|KAK3856073.1, Arth_Crus_Pci|KAK3857937.1, Arth_Crus_Pci|KAK3857968.1, Arth_Crus_Pci|KAK3857970.1, Arth_Crus_Pci|KAK3859765.1, Arth_Crus_Pci|KAK3860921.1, Arth_Crus_Pci|KAK3863261.1, Arth_Crus_Pci|KAK3863673.1, Arth_Crus_Pci|KAK3864011.1, Arth_Crus_Pci|KAK3865064.1, Arth_Crus_Pci|KAK3865065.1, Arth_Cr…	Arth_Crus_Pcl|XP_045582715.1, Arth_Crus_Pcl|XP_045582806.1, Arth_Crus_Pcl|XP_045584685.1, Arth_Crus_Pcl|XP_045584993.1, Arth_Crus_Pcl|XP_045585837.1, Arth_Crus_Pcl|XP_045586572.1, Arth_Crus_Pcl|XP_045587022.1, Arth_Crus_Pcl|XP_045587580.1, Arth_Crus_Pcl|XP_045590941.1, Arth_Crus_Pcl|XP_045591259.1, Arth_Crus_Pcl|XP_045591460.1, Arth_Crus_Pcl|XP_045591644.1, Arth_Crus_Pcl|XP_045592348.1, Arth_Crus…	Arth_Crus_Pin|XP_063585509.1, Arth_Crus_Pin|XP_063585870.1, Arth_Crus_Pin|XP_063587041.1, Arth_Crus_Pin|XP_063591045.1, Arth_Crus_Pin|XP_063591417.1, Arth_Crus_Pin|XP_063591423.1, Arth_Crus_Pin|XP_063591507.1, Arth_Crus_Pin|XP_063591508.1, Arth_Crus_Pin|XP_063591844.1, Arth_Crus_Pin|XP_063591964.1, Arth_Crus_Pin|XP_063594073.1, Arth_Crus_Pin|XP_063594760.1, Arth_Crus_Pin|XP_063594761.1, Arth_Crus…	Arth_Crus_Pma|KAK4288731.1, Arth_Crus_Pma|KAK4291904.1, Arth_Crus_Pma|KAK4294309.1, Arth_Crus_Pma|KAK4298617.1, Arth_Crus_Pma|KAK4299159.1, Arth_Crus_Pma|KAK4302418.1, Arth_Crus_Pma|KAK4303396.1, Arth_Crus_Pma|KAK4303802.1, Arth_Crus_Pma|KAK4305390.1, Arth_Crus_Pma|KAK4305468.1, Arth_Crus_Pma|KAK4306279.1, Arth_Crus_Pma|KAK4307911.1, Arth_Crus_Pma|KAK4308520.1, Arth_Crus_Pma|KAK4310799.1, Arth_Cr…	Arth_Crus_Pmo|XP_037773547.1, Arth_Crus_Pmo|XP_037773779.1, Arth_Crus_Pmo|XP_037774748.1, Arth_Crus_Pmo|XP_037774749.1, Arth_Crus_Pmo|XP_037776240.1, Arth_Crus_Pmo|XP_037777383.1, Arth_Crus_Pmo|XP_037779572.1, Arth_Crus_Pmo|XP_037781885.1, Arth_Crus_Pmo|XP_037781887.1, Arth_Crus_Pmo|XP_037781939.1, Arth_Crus_Pmo|XP_037782210.1, Arth_Crus_Pmo|XP_037785652.1, Arth_Crus_Pmo|XP_037785766.1, Arth_Crus…	Arth_Crus_Pva|XP_027208042.1, Arth_Crus_Pva|XP_027209618.1, Arth_Crus_Pva|XP_027209620.1, Arth_Crus_Pva|XP_027210447.1, Arth_Crus_Pva|XP_027210449.1, Arth_Crus_Pva|XP_027210617.1, Arth_Crus_Pva|XP_027210627.1, Arth_Crus_Pva|XP_027210843.1, Arth_Crus_Pva|XP_027211227.1, Arth_Crus_Pva|XP_027213144.1, Arth_Crus_Pva|XP_027213146.1, Arth_Crus_Pva|XP_027214210.1, Arth_Crus_Pva|XP_027216839.1, Arth_Crus…	Arth_Crus_Spa|XP_063841838.1, Arth_Crus_Spa|XP_063843524.1, Arth_Crus_Spa|XP_063846515.1, Arth_Crus_Spa|XP_063846516.1, Arth_Crus_Spa|XP_063846517.1, Arth_Crus_Spa|XP_063846518.1, Arth_Crus_Spa|XP_063846522.1, Arth_Crus_Spa|XP_063846524.1, Arth_Crus_Spa|XP_063846527.1, Arth_Crus_Spa|XP_063846529.1, Arth_Crus_Spa|XP_063846530.1, Arth_Crus_Spa|XP_063846531.1, Arth_Crus_Spa|XP_063846619.1, Arth_Crus…	Arth_Dipl_Dpu|NCBI_GNO_14200057, Arth_Dipl_Dpu|estExt_Genewise1.C_30271, Arth_Dipl_Dpu|estExt_Genewise1Plus.C_200071, Arth_Dipl_Dpu|estExt_fgenesh1_pg.C_40117, Arth_Dipl_Dpu|fgenesh1_pg.C_scaffold_25000207	Arth_Dipt_Aga|XP_001231036.3, Arth_Dipt_Aga|XP_001231042.3, Arth_Dipt_Aga|XP_001231043.3, Arth_Dipt_Aga|XP_001687788.2, Arth_Dipt_Aga|XP_001688183.2, Arth_Dipt_Aga|XP_001688186.2, Arth_Dipt_Aga|XP_001689131.2, Arth_Dipt_Aga|XP_001689132.2, Arth_Dipt_Aga|XP_061496681.1, Arth_Dipt_Aga|XP_061500368.1, Arth_Dipt_Aga|XP_061500769.1, Arth_Dipt_Aga|XP_061502439.1, Arth_Dipt_Aga|XP_061510318.1, Arth_Dipt…	Arth_Dipt_Ban|IU25_01828-mRNA-1, Arth_Dipt_Ban|IU25_01829-mRNA-1, Arth_Dipt_Ban|IU25_02325-mRNA-1, Arth_Dipt_Ban|IU25_05125-mRNA-1, Arth_Dipt_Ban|IU25_12063-mRNA-1	Arth_Dipt_Dme|NP_001104019.1, Arth_Dipt_Dme|NP_001137881.1, Arth_Dipt_Dme|NP_476710.2, Arth_Dipt_Dme|NP_572591.1, Arth_Dipt_Dme|NP_572592.1, Arth_Dipt_Dme|NP_573254.1, Arth_Dipt_Dme|NP_609018.3, Arth_Dipt_Dme|NP_610396.2, Arth_Dipt_Dme|NP_611160.2, Arth_Dipt_Dme|NP_611641.6, Arth_Dipt_Dme|NP_649170.1, Arth_Dipt_Dme|NP_650493.2, Arth_Dipt_Dme|NP_723894.2, Arth_Dipt_Dme|NP_726164.1	Arth_Euph_Mno|CAL4058749.1, Arth_Euph_Mno|CAL4059491.1, Arth_Euph_Mno|CAL4060461.1, Arth_Euph_Mno|CAL4060494.1, Arth_Euph_Mno|CAL4060895.1, Arth_Euph_Mno|CAL4061335.1, Arth_Euph_Mno|CAL4063040.1, Arth_Euph_Mno|CAL4064512.1, Arth_Euph_Mno|CAL4064711.1, Arth_Euph_Mno|CAL4064888.1, Arth_Euph_Mno|CAL4066005.1, Arth_Euph_Mno|CAL4066006.1, Arth_Euph_Mno|CAL4066092.1, Arth_Euph_Mno|CAL4066640.1, Arth_Eu…	Arth_Geop_Sma|SMAR000567-PA, Arth_Geop_Sma|SMAR001380-PA, Arth_Geop_Sma|SMAR003523-PA, Arth_Geop_Sma|SMAR003660-PA, Arth_Geop_Sma|SMAR006481-PA, Arth_Geop_Sma|SMAR007089-PA, Arth_Geop_Sma|SMAR009371-PA, Arth_Geop_Sma|SMAR009547-PA, Arth_Geop_Sma|SMAR010882-PA, Arth_Geop_Sma|SMAR012847-PA, Arth_Geop_Sma|SMAR012852-PA, Arth_Geop_Sma|SMAR012853-PA, Arth_Geop_Sma|SMAR012855-PA, Arth_Geop_Sma|SMAR0134…	Arth_Hemi_Api|XP_001944698.3, Arth_Hemi_Api|XP_029342698.1	Arth_Hyme_Ame|XP_001121110.2, Arth_Hyme_Ame|XP_016768233.1	Arth_Ixod_Isc|XP_029828101.2, Arth_Ixod_Isc|XP_029834133.2, Arth_Ixod_Isc|XP_029834135.2, Arth_Ixod_Isc|XP_029835389.2, Arth_Ixod_Isc|XP_029838665.2, Arth_Ixod_Isc|XP_029844238.2, Arth_Ixod_Isc|XP_029848204.3, Arth_Ixod_Isc|XP_040061928.3, Arth_Ixod_Isc|XP_040063214.1, Arth_Ixod_Isc|XP_040067286.1, Arth_Ixod_Isc|XP_040067775.1, Arth_Ixod_Isc|XP_040067792.1, Arth_Ixod_Isc|XP_040067808.1, Arth_Ixod…	Arth_Para_Rva|GAU92227.1	Arth_Xiph_Lpo|XP_013771692.1, Arth_Xiph_Lpo|XP_013771957.1, Arth_Xiph_Lpo|XP_013773600.1, Arth_Xiph_Lpo|XP_013774865.2, Arth_Xiph_Lpo|XP_013775837.2, Arth_Xiph_Lpo|XP_013779342.2, Arth_Xiph_Lpo|XP_013781886.1, Arth_Xiph_Lpo|XP_013784445.1, Arth_Xiph_Lpo|XP_013784867.1, Arth_Xiph_Lpo|XP_013787167.1, Arth_Xiph_Lpo|XP_013787421.1, Arth_Xiph_Lpo|XP_013787642.1, Arth_Xiph_Lpo|XP_013788709.2, Arth_Xiph…	Bryo_Chei_Bne|KAF6016617.1, Bryo_Chei_Bne|KAF6017328.1, Bryo_Chei_Bne|KAF6017374.1, Bryo_Chei_Bne|KAF6018017.1, Bryo_Chei_Bne|KAF6018018.1, Bryo_Chei_Bne|KAF6018019.1, Bryo_Chei_Bne|KAF6018020.1, Bryo_Chei_Bne|KAF6019157.1, Bryo_Chei_Bne|KAF6019160.1, Bryo_Chei_Bne|KAF6021617.1, Bryo_Chei_Bne|KAF6022118.1, Bryo_Chei_Bne|KAF6024056.1, Bryo_Chei_Bne|KAF6024569.1, Bryo_Chei_Bne|KAF6026023.1, Bryo_Ch…	Chor_Amph_Bfl|XP_035657936.1, Chor_Amph_Bfl|XP_035657937.1, Chor_Amph_Bfl|XP_035657938.1, Chor_Amph_Bfl|XP_035658371.1, Chor_Amph_Bfl|XP_035658379.1, Chor_Amph_Bfl|XP_035659055.1, Chor_Amph_Bfl|XP_035659393.1, Chor_Amph_Bfl|XP_035659562.1, Chor_Amph_Bfl|XP_035660164.1, Chor_Amph_Bfl|XP_035660869.1, Chor_Amph_Bfl|XP_035661930.1, Chor_Amph_Bfl|XP_035663836.1, Chor_Amph_Bfl|XP_035663837.1, Chor_Amph…	Chor_Anur_Xtr|NP_001004935.1, Chor_Anur_Xtr|NP_001005799.1, Chor_Anur_Xtr|NP_001006718.1, Chor_Anur_Xtr|NP_001011233.1, Chor_Anur_Xtr|NP_001011408.1, Chor_Anur_Xtr|NP_001015692.1, Chor_Anur_Xtr|NP_001015738.1, Chor_Anur_Xtr|NP_001025596.1, Chor_Anur_Xtr|NP_001072519.1, Chor_Anur_Xtr|NP_001090872.1, Chor_Anur_Xtr|NP_001096248.1, Chor_Anur_Xtr|NP_001107287.1, Chor_Anur_Xtr|NP_001107962.1, Chor_Anur…	Chor_Chim_Cmi|XP_007882575.1, Chor_Chim_Cmi|XP_007888752.1, Chor_Chim_Cmi|XP_007889090.1, Chor_Chim_Cmi|XP_007889140.1, Chor_Chim_Cmi|XP_007889141.1, Chor_Chim_Cmi|XP_007889409.1, Chor_Chim_Cmi|XP_007890824.1, Chor_Chim_Cmi|XP_007890996.1, Chor_Chim_Cmi|XP_007890997.1, Chor_Chim_Cmi|XP_007892227.1, Chor_Chim_Cmi|XP_007894445.1, Chor_Chim_Cmi|XP_007894459.1, Chor_Chim_Cmi|XP_007894460.1, Chor_Chim…	Chor_Coel_Lch|XP_005986954.1, Chor_Coel_Lch|XP_005987363.1, Chor_Coel_Lch|XP_005989919.1, Chor_Coel_Lch|XP_005990624.1, Chor_Coel_Lch|XP_005991090.1, Chor_Coel_Lch|XP_005991092.1, Chor_Coel_Lch|XP_005991837.1, Chor_Coel_Lch|XP_005994067.1, Chor_Coel_Lch|XP_005994309.1, Chor_Coel_Lch|XP_006002091.1, Chor_Coel_Lch|XP_006002817.1, Chor_Coel_Lch|XP_006004803.1, Chor_Coel_Lch|XP_006005130.1, Chor_Coel…	Chor_Cope_Odi|CBY07700.1, Chor_Cope_Odi|CBY07773.1, Chor_Cope_Odi|CBY08327.1, Chor_Cope_Odi|CBY10150.1, Chor_Cope_Odi|CBY10797.1, Chor_Cope_Odi|CBY13850.1, Chor_Cope_Odi|CBY14711.1, Chor_Cope_Odi|CBY15058.1, Chor_Cope_Odi|CBY22102.1	Chor_Cypr_Dre|NP_001006073.1, Chor_Cypr_Dre|NP_001006073.1, Chor_Cypr_Dre|NP_001014820.1, Chor_Cypr_Dre|NP_001014821.1, Chor_Cypr_Dre|NP_001020710.1, Chor_Cypr_Dre|NP_001025401.1, Chor_Cypr_Dre|NP_001103320.1, Chor_Cypr_Dre|NP_001119950.1, Chor_Cypr_Dre|NP_001122015.1, Chor_Cypr_Dre|NP_001122015.1, Chor_Cypr_Dre|NP_001122234.1, Chor_Cypr_Dre|NP_001181918.1, Chor_Cypr_Dre|NP_001186899.1, Chor_Cypr…	Chor_Gall_Gga|NP_001161155.1, Chor_Gall_Gga|NP_001184165.1, Chor_Gall_Gga|NP_001186376.1, Chor_Gall_Gga|NP_001264594.1, Chor_Gall_Gga|NP_001264628.1, Chor_Gall_Gga|NP_001264748.1, Chor_Gall_Gga|NP_990320.2, Chor_Gall_Gga|XP_001235003.2, Chor_Gall_Gga|XP_004947524.1, Chor_Gall_Gga|XP_015150483.2	Chor_Gall_Mga|XP_003201937.1, Chor_Gall_Mga|XP_003203533.1, Chor_Gall_Mga|XP_003205397.2, Chor_Gall_Mga|XP_003205398.1, Chor_Gall_Mga|XP_003205399.2, Chor_Gall_Mga|XP_003205837.1, Chor_Gall_Mga|XP_003208944.2, Chor_Gall_Mga|XP_003211422.1, Chor_Gall_Mga|XP_003211678.2, Chor_Gall_Mga|XP_003211683.1, Chor_Gall_Mga|XP_010706167.1, Chor_Gall_Mga|XP_010709917.1, Chor_Gall_Mga|XP_010714096.1, Chor_Gall…	Chor_Mono_Oan|XP_001505858.1, Chor_Mono_Oan|XP_001507568.1, Chor_Mono_Oan|XP_001512278.3, Chor_Mono_Oan|XP_001515359.3, Chor_Mono_Oan|XP_001515613.1, Chor_Mono_Oan|XP_001515832.1, Chor_Mono_Oan|XP_003431188.1, Chor_Mono_Oan|XP_007665033.1, Chor_Mono_Oan|XP_007667106.2, Chor_Mono_Oan|XP_007668453.2, Chor_Mono_Oan|XP_007670002.1, Chor_Mono_Oan|XP_016083762.1, Chor_Mono_Oan|XP_028905650.1, Chor_Mono…	Chor_Pass_Pma|XP_015472130.1, Chor_Pass_Pma|XP_015475690.1, Chor_Pass_Pma|XP_015477110.1, Chor_Pass_Pma|XP_015479069.1, Chor_Pass_Pma|XP_015479355.1, Chor_Pass_Pma|XP_015481333.1, Chor_Pass_Pma|XP_015481390.1, Chor_Pass_Pma|XP_015483379.1, Chor_Pass_Pma|XP_015485570.1, Chor_Pass_Pma|XP_015488562.1, Chor_Pass_Pma|XP_015491227.1, Chor_Pass_Pma|XP_015491685.1, Chor_Pass_Pma|XP_015492001.1, Chor_Pass…	Chor_Phle_Cin|NP_001027605.1, Chor_Phle_Cin|NP_001272340.1, Chor_Phle_Cin|XP_002119658.1, Chor_Phle_Cin|XP_002121464.3, Chor_Phle_Cin|XP_002122363.1, Chor_Phle_Cin|XP_002124328.1, Chor_Phle_Cin|XP_002125040.1, Chor_Phle_Cin|XP_002126941.1, Chor_Phle_Cin|XP_002128887.1, Chor_Phle_Cin|XP_002129405.1, Chor_Phle_Cin|XP_004226298.2, Chor_Phle_Cin|XP_004226759.1, Chor_Phle_Cin|XP_009857893.1, Chor_Phle…	Chor_Prim_Ggo|XP_004025951.1, Chor_Prim_Ggo|XP_004028013.1, Chor_Prim_Ggo|XP_004040582.2, Chor_Prim_Ggo|XP_004042181.1, Chor_Prim_Ggo|XP_004046631.1, Chor_Prim_Ggo|XP_004047476.1, Chor_Prim_Ggo|XP_004048675.1, Chor_Prim_Ggo|XP_004048886.3, Chor_Prim_Ggo|XP_004061701.1, Chor_Prim_Ggo|XP_018866570.1, Chor_Prim_Ggo|XP_018880884.1, Chor_Prim_Ggo|XP_018888329.1	Chor_Prim_Hsa|NP_000499.1, Chor_Prim_Hsa|NP_000500.2, Chor_Prim_Hsa|NP_001137.2, Chor_Prim_Hsa|NP_001138.1, Chor_Prim_Hsa|NP_001994.2, Chor_Prim_Hsa|NP_002151.2, Chor_Prim_Hsa|NP_002395.1, Chor_Prim_Hsa|NP_003276.3, Chor_Prim_Hsa|NP_003656.2, Chor_Prim_Hsa|NP_004099.2, Chor_Prim_Hsa|NP_004458.3, Chor_Prim_Hsa|NP_004664.1, Chor_Prim_Hsa|NP_005132.2, Chor_Prim_Hsa|NP_006673.1, Chor_Prim_Hsa|NP_0362…	Chor_Semi_Loc|XP_006628128.2, Chor_Semi_Loc|XP_006628293.1, Chor_Semi_Loc|XP_006629594.1, Chor_Semi_Loc|XP_006629595.2, Chor_Semi_Loc|XP_006630174.2, Chor_Semi_Loc|XP_006631277.1, Chor_Semi_Loc|XP_006632578.1, Chor_Semi_Loc|XP_006634783.1, Chor_Semi_Loc|XP_006634784.1, Chor_Semi_Loc|XP_006634953.1, Chor_Semi_Loc|XP_006635419.2, Chor_Semi_Loc|XP_006635703.1, Chor_Semi_Loc|XP_006640559.2, Chor_Semi…	Chor_Squa_Gja|XP_015263411.1, Chor_Squa_Gja|XP_015264729.1, Chor_Squa_Gja|XP_015264956.1, Chor_Squa_Gja|XP_015264965.1, Chor_Squa_Gja|XP_015265546.1, Chor_Squa_Gja|XP_015265557.1, Chor_Squa_Gja|XP_015265558.1, Chor_Squa_Gja|XP_015265559.1, Chor_Squa_Gja|XP_015266197.1, Chor_Squa_Gja|XP_015266901.1, Chor_Squa_Gja|XP_015267022.1, Chor_Squa_Gja|XP_015267894.1, Chor_Squa_Gja|XP_015268763.1, Chor_Squa…	Echi_Aspi_Aja|PIK33303.1, Echi_Aspi_Aja|PIK33933.1, Echi_Aspi_Aja|PIK34208.1, Echi_Aspi_Aja|PIK35026.1, Echi_Aspi_Aja|PIK35170.1, Echi_Aspi_Aja|PIK35502.1, Echi_Aspi_Aja|PIK36292.1, Echi_Aspi_Aja|PIK36298.1, Echi_Aspi_Aja|PIK36397.1, Echi_Aspi_Aja|PIK36398.1, Echi_Aspi_Aja|PIK36828.1, Echi_Aspi_Aja|PIK37276.1, Echi_Aspi_Aja|PIK37289.1, Echi_Aspi_Aja|PIK37566.1, Echi_Aspi_Aja|PIK37666.1, Echi_Aspi…	Echi_Cama_Spu|XP_001188867.1, Echi_Cama_Spu|XP_011660855.2, Echi_Cama_Spu|XP_011664321.2, Echi_Cama_Spu|XP_011666241.2, Echi_Cama_Spu|XP_011668937.1, Echi_Cama_Spu|XP_011669273.2, Echi_Cama_Spu|XP_011672459.2, Echi_Cama_Spu|XP_030829167.1, Echi_Cama_Spu|XP_030832924.1, Echi_Cama_Spu|XP_030834179.1, Echi_Cama_Spu|XP_030834557.1, Echi_Cama_Spu|XP_030834558.1, Echi_Cama_Spu|XP_030834559.1, Echi_Cama…	Echi_Valv_Apl|XP_022079984.1, Echi_Valv_Apl|XP_022079985.1, Echi_Valv_Apl|XP_022080136.1, Echi_Valv_Apl|XP_022080137.1, Echi_Valv_Apl|XP_022081435.1, Echi_Valv_Apl|XP_022085251.1, Echi_Valv_Apl|XP_022086123.1, Echi_Valv_Apl|XP_022088665.1, Echi_Valv_Apl|XP_022089028.1, Echi_Valv_Apl|XP_022091794.1, Echi_Valv_Apl|XP_022094452.1, Echi_Valv_Apl|XP_022094463.1, Echi_Valv_Apl|XP_022094581.1, Echi_Valv…	Hemi_Ente_Sko|NP_001161539.1, Hemi_Ente_Sko|XP_002730691.1, Hemi_Ente_Sko|XP_002730692.1, Hemi_Ente_Sko|XP_002731388.1, Hemi_Ente_Sko|XP_002732774.2, Hemi_Ente_Sko|XP_002732784.2, Hemi_Ente_Sko|XP_002734685.2, Hemi_Ente_Sko|XP_002737260.2, Hemi_Ente_Sko|XP_002739273.1, Hemi_Ente_Sko|XP_002739278.1, Hemi_Ente_Sko|XP_002739593.1, Hemi_Ente_Sko|XP_002740400.1, Hemi_Ente_Sko|XP_002741425.1, Hemi_Ente…	Moll_Arco_Sbr|EVM0000540.1, Moll_Arco_Sbr|EVM0000889.1, Moll_Arco_Sbr|EVM0001063.1, Moll_Arco_Sbr|EVM0001185.1, Moll_Arco_Sbr|EVM0001599.1, Moll_Arco_Sbr|EVM0001843.1, Moll_Arco_Sbr|EVM0001849.1, Moll_Arco_Sbr|EVM0002793.1, Moll_Arco_Sbr|EVM0003070.1, Moll_Arco_Sbr|EVM0003189.1, Moll_Arco_Sbr|EVM0003348.1, Moll_Arco_Sbr|EVM0004162.1, Moll_Arco_Sbr|EVM0004402.1, Moll_Arco_Sbr|EVM0005088.1, Moll_Ar…
OG0000007		Anne_Sede_Cte|ELT87009.1, Anne_Sede_Cte|ELT87585.1, Anne_Sede_Cte|ELT87901.1, Anne_Sede_Cte|ELT91054.1, Anne_Sede_Cte|ELT92657.1, Anne_Sede_Cte|ELT93496.1, Anne_Sede_Cte|ELT93586.1, Anne_Sede_Cte|ELT93772.1, Anne_Sede_Cte|ELT94822.1, Anne_Sede_Cte|ELT95063.1, Anne_Sede_Cte|ELT96172.1, Anne_Sede_Cte|ELT97328.1, Anne_Sede_Cte|ELT97471.1, Anne_Sede_Cte|ELT99729.1, Anne_Sede_Cte|ELU00187.1, Anne_Sede…	Arth_Aran_Smi|KFM56585.1, Arth_Aran_Smi|KFM56859.1, Arth_Aran_Smi|KFM57075.1, Arth_Aran_Smi|KFM57160.1, Arth_Aran_Smi|KFM57353.1, Arth_Aran_Smi|KFM57658.1, Arth_Aran_Smi|KFM58092.1, Arth_Aran_Smi|KFM58258.1, Arth_Aran_Smi|KFM58672.1, Arth_Aran_Smi|KFM58827.1, Arth_Aran_Smi|KFM58860.1, Arth_Aran_Smi|KFM58949.1, Arth_Aran_Smi|KFM58961.1, Arth_Aran_Smi|KFM58962.1, Arth_Aran_Smi|KFM59042.1, Arth_Aran…	Arth_Crus_Cop|KAG0692461.1, Arth_Crus_Cop|KAG0692480.1, Arth_Crus_Cop|KAG0693218.1, Arth_Crus_Cop|KAG0693219.1, Arth_Crus_Cop|KAG0697858.1, Arth_Crus_Cop|KAG0698579.1, Arth_Crus_Cop|KAG0702925.1, Arth_Crus_Cop|KAG0703947.1, Arth_Crus_Cop|KAG0706848.1, Arth_Crus_Cop|KAG0706999.1, Arth_Crus_Cop|KAG0708050.1, Arth_Crus_Cop|KAG0708262.1, Arth_Crus_Cop|KAG0710211.1, Arth_Crus_Cop|KAG0710339.1, Arth_Cr…	Arth_Crus_Cqu|XP_053627593.1, Arth_Crus_Cqu|XP_053627763.1, Arth_Crus_Cqu|XP_053627866.1, Arth_Crus_Cqu|XP_053633335.1, Arth_Crus_Cqu|XP_053635382.1, Arth_Crus_Cqu|XP_053637319.1, Arth_Crus_Cqu|XP_053639410.1, Arth_Crus_Cqu|XP_053639864.1, Arth_Crus_Cqu|XP_053642707.1, Arth_Crus_Cqu|XP_053653570.1, Arth_Crus_Cqu|XP_053656265.1	Arth_Crus_Esi|XP_050691063.1, Arth_Crus_Esi|XP_050700330.1, Arth_Crus_Esi|XP_050700545.1, Arth_Crus_Esi|XP_050703216.1, Arth_Crus_Esi|XP_050704379.1, Arth_Crus_Esi|XP_050704778.1, Arth_Crus_Esi|XP_050705424.1, Arth_Crus_Esi|XP_050705933.1, Arth_Crus_Esi|XP_050707620.1, Arth_Crus_Esi|XP_050708749.1, Arth_Crus_Esi|XP_050708766.1, Arth_Crus_Esi|XP_050710282.1, Arth_Crus_Esi|XP_050714143.1, Arth_Crus…	Arth_Crus_Ham|XP_042203208.1, Arth_Crus_Ham|XP_042203299.1, Arth_Crus_Ham|XP_042203375.1, Arth_Crus_Ham|XP_042203557.1, Arth_Crus_Ham|XP_042203602.1, Arth_Crus_Ham|XP_042203807.1, Arth_Crus_Ham|XP_042203808.1, Arth_Crus_Ham|XP_042203809.1, Arth_Crus_Ham|XP_042203811.1, Arth_Crus_Ham|XP_042204126.1, Arth_Crus_Ham|XP_042204155.1, Arth_Crus_Ham|XP_042204159.1, Arth_Crus_Ham|XP_042204163.1, Arth_Crus…	Arth_Crus_Mni|XP_064078461.1, Arth_Crus_Mni|XP_064078463.1, Arth_Crus_Mni|XP_064078485.1, Arth_Crus_Mni|XP_064078498.1, Arth_Crus_Mni|XP_064078518.1, Arth_Crus_Mni|XP_064079404.1, Arth_Crus_Mni|XP_064079442.1, Arth_Crus_Mni|XP_064079447.1, Arth_Crus_Mni|XP_064079452.1, Arth_Crus_Mni|XP_064079476.1, Arth_Crus_Mni|XP_064080215.1, Arth_Crus_Mni|XP_064080582.1, Arth_Crus_Mni|XP_064080583.1, Arth_Crus…	Arth_Crus_Mro|XP_066938252.1, Arth_Crus_Mro|XP_066938665.1, Arth_Crus_Mro|XP_066940066.1, Arth_Crus_Mro|XP_066940901.1, Arth_Crus_Mro|XP_066940973.1, Arth_Crus_Mro|XP_066941054.1, Arth_Crus_Mro|XP_066941056.1, Arth_Crus_Mro|XP_066941059.1, Arth_Crus_Mro|XP_066941060.1, Arth_Crus_Mro|XP_066941067.1, Arth_Crus_Mro|XP_066941075.1, Arth_Crus_Mro|XP_066941076.1, Arth_Crus_Mro|XP_066941300.1, Arth_Crus…	Arth_Crus_Pch|XP_047468454.1, Arth_Crus_Pch|XP_047471477.1, Arth_Crus_Pch|XP_047476064.1, Arth_Crus_Pch|XP_047478071.1, Arth_Crus_Pch|XP_047480177.1, Arth_Crus_Pch|XP_047480591.1, Arth_Crus_Pch|XP_047481252.1, Arth_Crus_Pch|XP_047482993.1, Arth_Crus_Pch|XP_047486827.1, Arth_Crus_Pch|XP_047490346.1, Arth_Crus_Pch|XP_047491208.1, Arth_Crus_Pch|XP_047493411.1, Arth_Crus_Pch|XP_047493495.1, Arth_Crus…	Arth_Crus_Pci|KAK3855822.1, Arth_Crus_Pci|KAK3859284.1, Arth_Crus_Pci|KAK3859803.1, Arth_Crus_Pci|KAK3860660.1, Arth_Crus_Pci|KAK3860800.1, Arth_Crus_Pci|KAK3861558.1, Arth_Crus_Pci|KAK3861568.1, Arth_Crus_Pci|KAK3862331.1, Arth_Crus_Pci|KAK3862332.1, Arth_Crus_Pci|KAK3864663.1, Arth_Crus_Pci|KAK3865664.1, Arth_Crus_Pci|KAK3865765.1, Arth_Crus_Pci|KAK3865766.1, Arth_Crus_Pci|KAK3870915.1, Arth_Cr…	Arth_Crus_Pcl|XP_045586264.1, Arth_Crus_Pcl|XP_045586633.1, Arth_Crus_Pcl|XP_045587089.1, Arth_Crus_Pcl|XP_045587940.1, Arth_Crus_Pcl|XP_045588744.1, Arth_Crus_Pcl|XP_045589344.1, Arth_Crus_Pcl|XP_045589349.1, Arth_Crus_Pcl|XP_045589404.1, Arth_Crus_Pcl|XP_045589405.1, Arth_Crus_Pcl|XP_045590295.1, Arth_Crus_Pcl|XP_045591050.1, Arth_Crus_Pcl|XP_045591572.1, Arth_Crus_Pcl|XP_045593102.1, Arth_Crus…	Arth_Crus_Pin|XP_063584632.1, Arth_Crus_Pin|XP_063586886.1, Arth_Crus_Pin|XP_063587861.1, Arth_Crus_Pin|XP_063598250.1, Arth_Crus_Pin|XP_063598251.1, Arth_Crus_Pin|XP_063600317.1, Arth_Crus_Pin|XP_063609940.1, Arth_Crus_Pin|XP_063610390.1, Arth_Crus_Pin|XP_063612431.1, Arth_Crus_Pin|XP_063613857.1	Arth_Crus_Pma|KAK4297502.1, Arth_Crus_Pma|KAK4297503.1, Arth_Crus_Pma|KAK4300063.1, Arth_Crus_Pma|KAK4301492.1, Arth_Crus_Pma|KAK4301772.1, Arth_Crus_Pma|KAK4302494.1, Arth_Crus_Pma|KAK4303126.1, Arth_Crus_Pma|KAK4303127.1, Arth_Crus_Pma|KAK4303893.1, Arth_Crus_Pma|KAK4303940.1, Arth_Crus_Pma|KAK4304824.1, Arth_Crus_Pma|KAK4306643.1, Arth_Crus_Pma|KAK4306658.1, Arth_Crus_Pma|KAK4307100.1, Arth_Cr…	Arth_Crus_Pmo|XP_037773365.1, Arth_Crus_Pmo|XP_037773554.1, Arth_Crus_Pmo|XP_037773849.1, Arth_Crus_Pmo|XP_037774147.1, Arth_Crus_Pmo|XP_037774148.1, Arth_Crus_Pmo|XP_037774300.1, Arth_Crus_Pmo|XP_037774301.1, Arth_Crus_Pmo|XP_037774968.1, Arth_Crus_Pmo|XP_037774969.1, Arth_Crus_Pmo|XP_037774978.1, Arth_Crus_Pmo|XP_037779167.1, Arth_Crus_Pmo|XP_037779395.1, Arth_Crus_Pmo|XP_037779397.1, Arth_Crus…	Arth_Crus_Pva|XP_027207546.1, Arth_Crus_Pva|XP_027208067.1, Arth_Crus_Pva|XP_027209038.1, Arth_Crus_Pva|XP_027213273.1, Arth_Crus_Pva|XP_027218346.1, Arth_Crus_Pva|XP_027220029.1, Arth_Crus_Pva|XP_027220030.1, Arth_Crus_Pva|XP_027222749.1, Arth_Crus_Pva|XP_027230679.1, Arth_Crus_Pva|XP_027230680.1, Arth_Crus_Pva|XP_027230681.1, Arth_Crus_Pva|XP_027230682.1	Arth_Crus_Spa|XP_063841032.1, Arth_Crus_Spa|XP_063841033.1, Arth_Crus_Spa|XP_063841039.1, Arth_Crus_Spa|XP_063843913.1, Arth_Crus_Spa|XP_063844736.1, Arth_Crus_Spa|XP_063845416.1, Arth_Crus_Spa|XP_063845420.1, Arth_Crus_Spa|XP_063846057.1, Arth_Crus_Spa|XP_063846190.1, Arth_Crus_Spa|XP_063846896.1, Arth_Crus_Spa|XP_063846897.1, Arth_Crus_Spa|XP_063846899.1, Arth_Crus_Spa|XP_063847249.1, Arth_Crus…					Arth_Euph_Mno|CAL4069977.1, Arth_Euph_Mno|CAL4084714.1, Arth_Euph_Mno|CAL4084716.1, Arth_Euph_Mno|CAL4104910.1, Arth_Euph_Mno|CAL4105086.1, Arth_Euph_Mno|CAL4118894.1, Arth_Euph_Mno|CAL4125276.1, Arth_Euph_Mno|CAL4179075.1, Arth_Euph_Mno|CAL4193177.1, Arth_Euph_Mno|CAL4228701.1		Arth_Hemi_Api|XP_001946755.1, Arth_Hemi_Api|XP_003242095.3, Arth_Hemi_Api|XP_003245080.2, Arth_Hemi_Api|XP_003247960.1, Arth_Hemi_Api|XP_003248957.2, Arth_Hemi_Api|XP_008178224.1, Arth_Hemi_Api|XP_008178225.1, Arth_Hemi_Api|XP_008178235.1, Arth_Hemi_Api|XP_008178444.1, Arth_Hemi_Api|XP_008178740.1, Arth_Hemi_Api|XP_008178819.1, Arth_Hemi_Api|XP_008178935.1, Arth_Hemi_Api|XP_008179042.1, Arth_Hemi…		Arth_Ixod_Isc|XP_040063085.1, Arth_Ixod_Isc|XP_040066010.1, Arth_Ixod_Isc|XP_040068381.1, Arth_Ixod_Isc|XP_040069580.1, Arth_Ixod_Isc|XP_040069581.1, Arth_Ixod_Isc|XP_040070264.1, Arth_Ixod_Isc|XP_040070319.1, Arth_Ixod_Isc|XP_040076112.1, Arth_Ixod_Isc|XP_040077865.1, Arth_Ixod_Isc|XP_042143559.1, Arth_Ixod_Isc|XP_042143762.1, Arth_Ixod_Isc|XP_042144504.1, Arth_Ixod_Isc|XP_042147278.1, Arth_Ixod…		Arth_Xiph_Lpo|XP_013771999.1, Arth_Xiph_Lpo|XP_013773307.1, Arth_Xiph_Lpo|XP_013774445.1, Arth_Xiph_Lpo|XP_013775849.1, Arth_Xiph_Lpo|XP_013776298.1, Arth_Xiph_Lpo|XP_013776627.1, Arth_Xiph_Lpo|XP_013776838.1, Arth_Xiph_Lpo|XP_013776988.1, Arth_Xiph_Lpo|XP_013777509.1, Arth_Xiph_Lpo|XP_013777510.1, Arth_Xiph_Lpo|XP_013777528.1, Arth_Xiph_Lpo|XP_013778726.1, Arth_Xiph_Lpo|XP_013781361.1, Arth_Xiph…	Bryo_Chei_Bne|KAF6017168.1, Bryo_Chei_Bne|KAF6020681.1, Bryo_Chei_Bne|KAF6026489.1, Bryo_Chei_Bne|KAF6027867.1, Bryo_Chei_Bne|KAF6028751.1, Bryo_Chei_Bne|KAF6028752.1, Bryo_Chei_Bne|KAF6029719.1, Bryo_Chei_Bne|KAF6033260.1, Bryo_Chei_Bne|KAF6034799.1		Chor_Anur_Xtr|XP_002934073.3, Chor_Anur_Xtr|XP_002936159.2, Chor_Anur_Xtr|XP_004913527.1, Chor_Anur_Xtr|XP_004917444.1, Chor_Anur_Xtr|XP_012810572.1, Chor_Anur_Xtr|XP_012819021.1, Chor_Anur_Xtr|XP_031746573.1, Chor_Anur_Xtr|XP_031757194.1, Chor_Anur_Xtr|XP_031760452.1, Chor_Anur_Xtr|XP_031762451.1		Chor_Coel_Lch|XP_014351983.1, Chor_Coel_Lch|XP_014353871.1		Chor_Cypr_Dre|XP_009300010.1, Chor_Cypr_Dre|XP_017210640.2, Chor_Cypr_Dre|XP_021321998.1					Chor_Phle_Cin|XP_004227303.1, Chor_Phle_Cin|XP_009861644.1, Chor_Phle_Cin|XP_009862029.2, Chor_Phle_Cin|XP_018672073.1	Chor_Prim_Ggo|XP_004042980.2, Chor_Prim_Ggo|XP_018885512.1, Chor_Prim_Ggo|XP_018891658.1	Chor_Prim_Hsa|NP_001003795.1, Chor_Prim_Hsa|NP_001138663.1, Chor_Prim_Hsa|NP_009098.3, Chor_Prim_Hsa|NP_055620.1, Chor_Prim_Hsa|NP_067034.2, Chor_Prim_Hsa|NP_071373.2, Chor_Prim_Hsa|NP_443155.1, Chor_Prim_Hsa|NP_443155.1, Chor_Prim_Hsa|NP_659802.1, Chor_Prim_Hsa|NP_775808.4	Chor_Semi_Loc|XP_006631725.1	Chor_Squa_Gja|XP_015264091.1, Chor_Squa_Gja|XP_015266589.1, Chor_Squa_Gja|XP_015268419.1, Chor_Squa_Gja|XP_015280985.1, Chor_Squa_Gja|XP_015281044.1	Echi_Aspi_Aja|PIK34636.1, Echi_Aspi_Aja|PIK43461.1, Echi_Aspi_Aja|PIK50480.1, Echi_Aspi_Aja|PIK56225.1, Echi_Aspi_Aja|PIK56226.1, Echi_Aspi_Aja|PIK58184.1, Echi_Aspi_Aja|PIK58888.1	Echi_Cama_Spu|NP_001107668.1, Echi_Cama_Spu|XP_003730276.3, Echi_Cama_Spu|XP_030834459.1
OG0000008	Anne_Poly_Dgy|CAD5111493.1, Anne_Poly_Dgy|CAD5111593.1, Anne_Poly_Dgy|CAD5111710.1, Anne_Poly_Dgy|CAD5111711.1, Anne_Poly_Dgy|CAD5112173.1, Anne_Poly_Dgy|CAD5112174.1, Anne_Poly_Dgy|CAD5113083.1, Anne_Poly_Dgy|CAD5113084.1, Anne_Poly_Dgy|CAD5113085.1, Anne_Poly_Dgy|CAD5113415.1, Anne_Poly_Dgy|CAD5113469.1, Anne_Poly_Dgy|CAD5113470.1, Anne_Poly_Dgy|CAD5114513.1, Anne_Poly_Dgy|CAD5116218.1, Anne_Po…	Anne_Sede_Cte|ELT87896.1, Anne_Sede_Cte|ELT89126.1, Anne_Sede_Cte|ELT89928.1, Anne_Sede_Cte|ELT89984.1, Anne_Sede_Cte|ELT90204.1, Anne_Sede_Cte|ELT90205.1, Anne_Sede_Cte|ELT90268.1, Anne_Sede_Cte|ELT92205.1, Anne_Sede_Cte|ELT92206.1, Anne_Sede_Cte|ELT92641.1, Anne_Sede_Cte|ELT92696.1, Anne_Sede_Cte|ELT92925.1, Anne_Sede_Cte|ELT93481.1, Anne_Sede_Cte|ELT93916.1, Anne_Sede_Cte|ELT96748.1, Anne_Sede…	Arth_Aran_Smi|KFM57632.1, Arth_Aran_Smi|KFM58358.1, Arth_Aran_Smi|KFM61014.1, Arth_Aran_Smi|KFM61330.1, Arth_Aran_Smi|KFM61722.1, Arth_Aran_Smi|KFM67774.1, Arth_Aran_Smi|KFM67775.1, Arth_Aran_Smi|KFM69234.1, Arth_Aran_Smi|KFM69890.1, Arth_Aran_Smi|KFM69891.1, Arth_Aran_Smi|KFM70692.1, Arth_Aran_Smi|KFM74211.1, Arth_Aran_Smi|KFM74324.1, Arth_Aran_Smi|KFM75447.1, Arth_Aran_Smi|KFM77397.1, Arth_Aran…	Arth_Crus_Cop|KAG0707254.1, Arth_Crus_Cop|KAG0707255.1, Arth_Crus_Cop|KAG0710241.1, Arth_Crus_Cop|KAG0714762.1, Arth_Crus_Cop|KAG0718883.1, Arth_Crus_Cop|KAG0718885.1, Arth_Crus_Cop|KAG0720980.1, Arth_Crus_Cop|KAG0721117.1, Arth_Crus_Cop|KAG0721165.1, Arth_Crus_Cop|KAG0721475.1, Arth_Crus_Cop|KAG0727457.1, Arth_Crus_Cop|KAG0727458.1, Arth_Crus_Cop|KAG0728365.1	Arth_Crus_Cqu|XP_053626491.1, Arth_Crus_Cqu|XP_053626494.1, Arth_Crus_Cqu|XP_053626497.1, Arth_Crus_Cqu|XP_053627482.1, Arth_Crus_Cqu|XP_053628179.1, Arth_Crus_Cqu|XP_053629925.1, Arth_Crus_Cqu|XP_053629926.1, Arth_Crus_Cqu|XP_053638601.1, Arth_Crus_Cqu|XP_053640223.1, Arth_Crus_Cqu|XP_053642363.1, Arth_Crus_Cqu|XP_053642981.1, Arth_Crus_Cqu|XP_053645151.1, Arth_Crus_Cqu|XP_053647610.1, Arth_Crus…	Arth_Crus_Esi|XP_050693500.1, Arth_Crus_Esi|XP_050695192.1, Arth_Crus_Esi|XP_050695561.1, Arth_Crus_Esi|XP_050699675.1, Arth_Crus_Esi|XP_050704015.1, Arth_Crus_Esi|XP_050704023.1, Arth_Crus_Esi|XP_050707991.1, Arth_Crus_Esi|XP_050710810.1, Arth_Crus_Esi|XP_050715551.1, Arth_Crus_Esi|XP_050716498.1, Arth_Crus_Esi|XP_050717624.1, Arth_Crus_Esi|XP_050721777.1, Arth_Crus_Esi|XP_050721933.1, Arth_Crus…	Arth_Crus_Ham|XP_042205324.1, Arth_Crus_Ham|XP_042211445.1, Arth_Crus_Ham|XP_042212192.1, Arth_Crus_Ham|XP_042214876.1, Arth_Crus_Ham|XP_042215331.1, Arth_Crus_Ham|XP_042216093.1, Arth_Crus_Ham|XP_042216158.1, Arth_Crus_Ham|XP_042217330.1, Arth_Crus_Ham|XP_042222108.1, Arth_Crus_Ham|XP_042223467.1, Arth_Crus_Ham|XP_042225286.1, Arth_Crus_Ham|XP_042227840.1, Arth_Crus_Ham|XP_042228202.1, Arth_Crus…	Arth_Crus_Mni|XP_064078930.1, Arth_Crus_Mni|XP_064079570.1, Arth_Crus_Mni|XP_064079571.1, Arth_Crus_Mni|XP_064088102.1, Arth_Crus_Mni|XP_064088616.1, Arth_Crus_Mni|XP_064088890.1, Arth_Crus_Mni|XP_064093146.1, Arth_Crus_Mni|XP_064100130.1, Arth_Crus_Mni|XP_064106651.1, Arth_Crus_Mni|XP_064107867.1, Arth_Crus_Mni|XP_064109470.1, Arth_Crus_Mni|XP_064109782.1, Arth_Crus_Mni|XP_064111631.1, Arth_Crus…	Arth_Crus_Mro|XP_066938904.1, Arth_Crus_Mro|XP_066940991.1, Arth_Crus_Mro|XP_066943083.1, Arth_Crus_Mro|XP_066953643.1, Arth_Crus_Mro|XP_066954074.1, Arth_Crus_Mro|XP_066954469.1, Arth_Crus_Mro|XP_066955834.1, Arth_Crus_Mro|XP_066959177.1, Arth_Crus_Mro|XP_066964111.1, Arth_Crus_Mro|XP_066965629.1, Arth_Crus_Mro|XP_066967258.1, Arth_Crus_Mro|XP_066974443.1, Arth_Crus_Mro|XP_066975304.1, Arth_Crus…	Arth_Crus_Pch|XP_047473123.1, Arth_Crus_Pch|XP_047474083.1, Arth_Crus_Pch|XP_047474084.1, Arth_Crus_Pch|XP_047474196.1, Arth_Crus_Pch|XP_047474299.1, Arth_Crus_Pch|XP_047475025.1, Arth_Crus_Pch|XP_047476150.1, Arth_Crus_Pch|XP_047477107.1, Arth_Crus_Pch|XP_047478410.1, Arth_Crus_Pch|XP_047482292.1, Arth_Crus_Pch|XP_047482476.1, Arth_Crus_Pch|XP_047482570.1, Arth_Crus_Pch|XP_047486278.1, Arth_Crus…	Arth_Crus_Pci|KAK3852605.1, Arth_Crus_Pci|KAK3855146.1, Arth_Crus_Pci|KAK3860843.1, Arth_Crus_Pci|KAK3862504.1, Arth_Crus_Pci|KAK3863344.1, Arth_Crus_Pci|KAK3863345.1, Arth_Crus_Pci|KAK3865268.1, Arth_Crus_Pci|KAK3865861.1, Arth_Crus_Pci|KAK3867568.1, Arth_Crus_Pci|KAK3871958.1, Arth_Crus_Pci|KAK3874824.1, Arth_Crus_Pci|KAK3876072.1, Arth_Crus_Pci|KAK3878646.1, Arth_Crus_Pci|KAK3879275.1, Arth_Cr…	Arth_Crus_Pcl|XP_045582339.1, Arth_Crus_Pcl|XP_045582928.1, Arth_Crus_Pcl|XP_045584520.1, Arth_Crus_Pcl|XP_045586213.1, Arth_Crus_Pcl|XP_045592992.1, Arth_Crus_Pcl|XP_045605841.1, Arth_Crus_Pcl|XP_045607253.1, Arth_Crus_Pcl|XP_045610969.1, Arth_Crus_Pcl|XP_045611039.1, Arth_Crus_Pcl|XP_045613424.1, Arth_Crus_Pcl|XP_045613817.1, Arth_Crus_Pcl|XP_045614585.1, Arth_Crus_Pcl|XP_045625894.1, Arth_Crus…	Arth_Crus_Pin|XP_063585822.1, Arth_Crus_Pin|XP_063586843.1, Arth_Crus_Pin|XP_063587040.1, Arth_Crus_Pin|XP_063588996.1, Arth_Crus_Pin|XP_063590010.1, Arth_Crus_Pin|XP_063590165.1, Arth_Crus_Pin|XP_063590193.1, Arth_Crus_Pin|XP_063596252.1, Arth_Crus_Pin|XP_063596315.1, Arth_Crus_Pin|XP_063596366.1, Arth_Crus_Pin|XP_063597264.1, Arth_Crus_Pin|XP_063598313.1, Arth_Crus_Pin|XP_063599682.1, Arth_Crus…	Arth_Crus_Pma|KAK4287499.1, Arth_Crus_Pma|KAK4288951.1, Arth_Crus_Pma|KAK4290026.1, Arth_Crus_Pma|KAK4297864.1, Arth_Crus_Pma|KAK4299464.1, Arth_Crus_Pma|KAK4299900.1, Arth_Crus_Pma|KAK4300372.1, Arth_Crus_Pma|KAK4304855.1, Arth_Crus_Pma|KAK4309469.1, Arth_Crus_Pma|KAK4311501.1, Arth_Crus_Pma|KAK4315592.1, Arth_Crus_Pma|KAK4317403.1, Arth_Crus_Pma|KAK4317588.1, Arth_Crus_Pma|KAK4318106.1, Arth_Cr…	Arth_Crus_Pmo|XP_037773570.1, Arth_Crus_Pmo|XP_037773970.1, Arth_Crus_Pmo|XP_037774661.1, Arth_Crus_Pmo|XP_037776078.1, Arth_Crus_Pmo|XP_037776893.1, Arth_Crus_Pmo|XP_037776894.1, Arth_Crus_Pmo|XP_037777049.1, Arth_Crus_Pmo|XP_037777271.1, Arth_Crus_Pmo|XP_037777272.1, Arth_Crus_Pmo|XP_037777275.1, Arth_Crus_Pmo|XP_037777278.1, Arth_Crus_Pmo|XP_037777279.1, Arth_Crus_Pmo|XP_037777340.1, Arth_Crus…	Arth_Crus_Pva|XP_027206976.1, Arth_Crus_Pva|XP_027206977.1, Arth_Crus_Pva|XP_027207444.1, Arth_Crus_Pva|XP_027208361.1, Arth_Crus_Pva|XP_027208814.1, Arth_Crus_Pva|XP_027210528.1, Arth_Crus_Pva|XP_027213255.1, Arth_Crus_Pva|XP_027214212.1, Arth_Crus_Pva|XP_027214954.1, Arth_Crus_Pva|XP_027219616.1, Arth_Crus_Pva|XP_027221848.1, Arth_Crus_Pva|XP_027222641.1, Arth_Crus_Pva|XP_027222648.1, Arth_Crus…	Arth_Crus_Spa|XP_063845247.1, Arth_Crus_Spa|XP_063848748.1, Arth_Crus_Spa|XP_063851570.1, Arth_Crus_Spa|XP_063861368.1, Arth_Crus_Spa|XP_063864128.1, Arth_Crus_Spa|XP_063867900.1, Arth_Crus_Spa|XP_063868188.1, Arth_Crus_Spa|XP_063868677.1, Arth_Crus_Spa|XP_063869665.1, Arth_Crus_Spa|XP_063871397.1, Arth_Crus_Spa|XP_063871610.1, Arth_Crus_Spa|XP_063874899.1, Arth_Crus_Spa|XP_063875967.1, Arth_Crus…	Arth_Dipl_Dpu|NCBI_GNO_0600016, Arth_Dipl_Dpu|NCBI_GNO_1000531, Arth_Dipl_Dpu|NCBI_GNO_10900044, Arth_Dipl_Dpu|NCBI_GNO_1200336, Arth_Dipl_Dpu|PASA_GEN_15900007, Arth_Dipl_Dpu|PASA_GEN_30500001, Arth_Dipl_Dpu|SNAP_00020931, Arth_Dipl_Dpu|SNAP_00034356, Arth_Dipl_Dpu|e_gw1.130.52.1, Arth_Dipl_Dpu|e_gw1.245.2.1, Arth_Dipl_Dpu|e_gw1.4.256.1, Arth_Dipl_Dpu|e_gw1.46.8.1, Arth_Dipl_Dpu|e_gw1.66.110.1, …	Arth_Dipt_Aga|XP_061499264.1, Arth_Dipt_Aga|XP_061508960.1, Arth_Dipt_Aga|XP_061510082.1, Arth_Dipt_Aga|XP_061510787.1, Arth_Dipt_Aga|XP_061511387.1, Arth_Dipt_Aga|XP_061512143.1, Arth_Dipt_Aga|XP_061516456.1, Arth_Dipt_Aga|XP_061518500.1	Arth_Dipt_Ban|IU25_01784-mRNA-1, Arth_Dipt_Ban|IU25_03814-mRNA-1, Arth_Dipt_Ban|IU25_04542-mRNA-1, Arth_Dipt_Ban|IU25_04712-mRNA-1, Arth_Dipt_Ban|IU25_05670-mRNA-1, Arth_Dipt_Ban|IU25_07761-mRNA-1, Arth_Dipt_Ban|IU25_12909-mRNA-1, Arth_Dipt_Ban|IU25_13482-mRNA-1	Arth_Dipt_Dme|NP_477012.1, Arth_Dipt_Dme|NP_523763.2, Arth_Dipt_Dme|NP_523846.2, Arth_Dipt_Dme|NP_570061.1, Arth_Dipt_Dme|NP_609135.1, Arth_Dipt_Dme|NP_611340.1, Arth_Dipt_Dme|NP_611836.2, Arth_Dipt_Dme|NP_651930.2	Arth_Euph_Mno|CAL4062379.1, Arth_Euph_Mno|CAL4064340.1, Arth_Euph_Mno|CAL4064445.1, Arth_Euph_Mno|CAL4066246.1, Arth_Euph_Mno|CAL4067551.1, Arth_Euph_Mno|CAL4069024.1, Arth_Euph_Mno|CAL4073580.1, Arth_Euph_Mno|CAL4074592.1, Arth_Euph_Mno|CAL4076612.1, Arth_Euph_Mno|CAL4077687.1, Arth_Euph_Mno|CAL4082243.1, Arth_Euph_Mno|CAL4083643.1, Arth_Euph_Mno|CAL4086152.1, Arth_Euph_Mno|CAL4088202.1, Arth_Eu…	Arth_Geop_Sma|SMAR000473-PA, Arth_Geop_Sma|SMAR002187-PA, Arth_Geop_Sma|SMAR003966-PA, Arth_Geop_Sma|SMAR006384-PA, Arth_Geop_Sma|SMAR007234-PA, Arth_Geop_Sma|SMAR007618-PA, Arth_Geop_Sma|SMAR007803-PA, Arth_Geop_Sma|SMAR007877-PA, Arth_Geop_Sma|SMAR008124-PA, Arth_Geop_Sma|SMAR008484-PA, Arth_Geop_Sma|SMAR008657-PA, Arth_Geop_Sma|SMAR008662-PA, Arth_Geop_Sma|SMAR009592-PA, Arth_Geop_Sma|SMAR0117…	Arth_Hemi_Api|XP_001944109.4, Arth_Hemi_Api|XP_001944311.1, Arth_Hemi_Api|XP_001949303.2, Arth_Hemi_Api|XP_016660932.1, Arth_Hemi_Api|XP_029342727.1, Arth_Hemi_Api|XP_029347271.1	Arth_Hyme_Ame|NP_001011643.1, Arth_Hyme_Ame|NP_001128406.1, Arth_Hyme_Ame|NP_001139210.1, Arth_Hyme_Ame|XP_391929.5, Arth_Hyme_Ame|XP_392668.2, Arth_Hyme_Ame|XP_394056.4, Arth_Hyme_Ame|XP_394655.3, Arth_Hyme_Ame|XP_394673.4, Arth_Hyme_Ame|XP_395197.2	Arth_Ixod_Isc|XP_002405706.3, Arth_Ixod_Isc|XP_029821929.2, Arth_Ixod_Isc|XP_029824781.2, Arth_Ixod_Isc|XP_029829585.3, Arth_Ixod_Isc|XP_029848073.2, Arth_Ixod_Isc|XP_029848682.3, Arth_Ixod_Isc|XP_029849009.1, Arth_Ixod_Isc|XP_029851523.2, Arth_Ixod_Isc|XP_040062555.2, Arth_Ixod_Isc|XP_040063424.2, Arth_Ixod_Isc|XP_040064856.2, Arth_Ixod_Isc|XP_040065112.2, Arth_Ixod_Isc|XP_040069735.2, Arth_Ixod…	Arth_Para_Rva|GAU89498.1, Arth_Para_Rva|GAU89499.1, Arth_Para_Rva|GAU90053.1, Arth_Para_Rva|GAU90054.1, Arth_Para_Rva|GAU90055.1, Arth_Para_Rva|GAU90056.1, Arth_Para_Rva|GAU90933.1, Arth_Para_Rva|GAU90934.1, Arth_Para_Rva|GAU93469.1, Arth_Para_Rva|GAU94639.1, Arth_Para_Rva|GAU94640.1, Arth_Para_Rva|GAU94830.1, Arth_Para_Rva|GAU98844.1, Arth_Para_Rva|GAU99832.1, Arth_Para_Rva|GAU99833.1, Arth_Para…	Arth_Xiph_Lpo|NP_001301027.1, Arth_Xiph_Lpo|XP_013775230.1, Arth_Xiph_Lpo|XP_013776007.2, Arth_Xiph_Lpo|XP_013776658.1, Arth_Xiph_Lpo|XP_013776785.1, Arth_Xiph_Lpo|XP_013777516.2, Arth_Xiph_Lpo|XP_013781874.1, Arth_Xiph_Lpo|XP_013784870.2, Arth_Xiph_Lpo|XP_013789084.1, Arth_Xiph_Lpo|XP_013791683.1, Arth_Xiph_Lpo|XP_013792459.1, Arth_Xiph_Lpo|XP_013792546.2, Arth_Xiph_Lpo|XP_013792918.2, Arth_Xiph…	Bryo_Chei_Bne|KAF6017960.1, Bryo_Chei_Bne|KAF6018721.1, Bryo_Chei_Bne|KAF6021690.1, Bryo_Chei_Bne|KAF6022265.1, Bryo_Chei_Bne|KAF6025222.1, Bryo_Chei_Bne|KAF6027557.1, Bryo_Chei_Bne|KAF6027558.1, Bryo_Chei_Bne|KAF6028809.1, Bryo_Chei_Bne|KAF6029114.1, Bryo_Chei_Bne|KAF6030641.1, Bryo_Chei_Bne|KAF6035415.1, Bryo_Chei_Bne|KAF6036247.1, Bryo_Chei_Bne|KAF6036248.1, Bryo_Chei_Bne|KAF6036250.1, Bryo_Ch…	Chor_Amph_Bfl|XP_035664831.1, Chor_Amph_Bfl|XP_035664832.1, Chor_Amph_Bfl|XP_035664833.1, Chor_Amph_Bfl|XP_035664834.1, Chor_Amph_Bfl|XP_035664835.1, Chor_Amph_Bfl|XP_035664836.1, Chor_Amph_Bfl|XP_035664838.1, Chor_Amph_Bfl|XP_035664839.1, Chor_Amph_Bfl|XP_035664840.1, Chor_Amph_Bfl|XP_035664841.1, Chor_Amph_Bfl|XP_035668937.1, Chor_Amph_Bfl|XP_035668938.1, Chor_Amph_Bfl|XP_035668939.1, Chor_Amph…	Chor_Anur_Xtr|NP_001072913.1, Chor_Anur_Xtr|NP_001106412.1, Chor_Anur_Xtr|NP_001106493.1, Chor_Anur_Xtr|NP_001120585.1, Chor_Anur_Xtr|XP_002931668.1, Chor_Anur_Xtr|XP_002933031.1, Chor_Anur_Xtr|XP_002933174.1, Chor_Anur_Xtr|XP_002935539.1, Chor_Anur_Xtr|XP_002939711.4, Chor_Anur_Xtr|XP_002939712.3, Chor_Anur_Xtr|XP_002940131.3, Chor_Anur_Xtr|XP_002941943.4, Chor_Anur_Xtr|XP_002942185.2, Chor_Anur…	Chor_Chim_Cmi|XP_007882888.1, Chor_Chim_Cmi|XP_007883627.1, Chor_Chim_Cmi|XP_007883880.1, Chor_Chim_Cmi|XP_007884629.1, Chor_Chim_Cmi|XP_007885882.1, Chor_Chim_Cmi|XP_007887680.1, Chor_Chim_Cmi|XP_007887825.1, Chor_Chim_Cmi|XP_007887826.1, Chor_Chim_Cmi|XP_007887827.1, Chor_Chim_Cmi|XP_007888571.1, Chor_Chim_Cmi|XP_007888572.1, Chor_Chim_Cmi|XP_007888573.1, Chor_Chim_Cmi|XP_007888574.1, Chor_Chim…	Chor_Coel_Lch|XP_005986949.1, Chor_Coel_Lch|XP_005987137.1, Chor_Coel_Lch|XP_005987138.1, Chor_Coel_Lch|XP_005989285.1, Chor_Coel_Lch|XP_005993605.1, Chor_Coel_Lch|XP_005996941.1, Chor_Coel_Lch|XP_005999375.1, Chor_Coel_Lch|XP_005999512.1, Chor_Coel_Lch|XP_006000314.1, Chor_Coel_Lch|XP_006010794.1, Chor_Coel_Lch|XP_006012767.1	Chor_Cope_Odi|CBY07021.1, Chor_Cope_Odi|CBY07630.1, Chor_Cope_Odi|CBY07711.1, Chor_Cope_Odi|CBY08191.1, Chor_Cope_Odi|CBY08462.1, Chor_Cope_Odi|CBY10497.1, Chor_Cope_Odi|CBY11124.1, Chor_Cope_Odi|CBY11355.1, Chor_Cope_Odi|CBY12509.1, Chor_Cope_Odi|CBY13500.1, Chor_Cope_Odi|CBY13504.1, Chor_Cope_Odi|CBY14525.1, Chor_Cope_Odi|CBY14908.1, Chor_Cope_Odi|CBY15794.1, Chor_Cope_Odi|CBY18648.1, Chor_Cope…	Chor_Cypr_Dre|NP_001004533.1, Chor_Cypr_Dre|NP_001007363.1, Chor_Cypr_Dre|NP_001009557.1, Chor_Cypr_Dre|NP_001009557.1, Chor_Cypr_Dre|NP_001025244.1, Chor_Cypr_Dre|NP_001032750.1, Chor_Cypr_Dre|NP_001035061.1, Chor_Cypr_Dre|NP_001038523.1, Chor_Cypr_Dre|NP_001038688.1, Chor_Cypr_Dre|NP_001038752.2, Chor_Cypr_Dre|NP_001073546.1, Chor_Cypr_Dre|NP_001074049.1, Chor_Cypr_Dre|NP_001076419.1, Chor_Cypr…	Chor_Gall_Gga|NP_990047.1, Chor_Gall_Gga|NP_998737.1, Chor_Gall_Gga|XP_003640448.3, Chor_Gall_Gga|XP_003641183.1, Chor_Gall_Gga|XP_015148815.1, Chor_Gall_Gga|XP_015154634.1, Chor_Gall_Gga|XP_414302.2, Chor_Gall_Gga|XP_414303.1, Chor_Gall_Gga|XP_416124.1, Chor_Gall_Gga|XP_416378.4, Chor_Gall_Gga|XP_419056.1	Chor_Gall_Mga|XP_003210458.1, Chor_Gall_Mga|XP_003212909.2, Chor_Gall_Mga|XP_010704559.1, Chor_Gall_Mga|XP_010706909.1, Chor_Gall_Mga|XP_010706910.1, Chor_Gall_Mga|XP_010711257.1, Chor_Gall_Mga|XP_010712607.1, Chor_Gall_Mga|XP_010713265.1, Chor_Gall_Mga|XP_010714513.1, Chor_Gall_Mga|XP_010716114.1, Chor_Gall_Mga|XP_010716304.1, Chor_Gall_Mga|XP_010716305.1, Chor_Gall_Mga|XP_010716712.1, Chor_Gall…	Chor_Mono_Oan|XP_007663366.1, Chor_Mono_Oan|XP_007667626.2, Chor_Mono_Oan|XP_007668091.2, Chor_Mono_Oan|XP_007668285.1, Chor_Mono_Oan|XP_028907050.1, Chor_Mono_Oan|XP_028908073.1, Chor_Mono_Oan|XP_028908117.1, Chor_Mono_Oan|XP_028909436.1, Chor_Mono_Oan|XP_028909962.1, Chor_Mono_Oan|XP_028910359.1, Chor_Mono_Oan|XP_028910361.1, Chor_Mono_Oan|XP_028923289.1, Chor_Mono_Oan|XP_028923475.1, Chor_Mono…	Chor_Pass_Pma|XP_015474094.1, Chor_Pass_Pma|XP_015475450.1, Chor_Pass_Pma|XP_015475619.1, Chor_Pass_Pma|XP_015481409.1, Chor_Pass_Pma|XP_015484410.1, Chor_Pass_Pma|XP_015484415.1, Chor_Pass_Pma|XP_015484422.1, Chor_Pass_Pma|XP_015484878.1, Chor_Pass_Pma|XP_015491953.2, Chor_Pass_Pma|XP_015495844.2, Chor_Pass_Pma|XP_015496058.1, Chor_Pass_Pma|XP_015496802.1, Chor_Pass_Pma|XP_015496874.2, Chor_Pass…	Chor_Phle_Cin|XP_002121047.2, Chor_Phle_Cin|XP_002122580.1, Chor_Phle_Cin|XP_002122771.1, Chor_Phle_Cin|XP_002125543.1, Chor_Phle_Cin|XP_002126250.1, Chor_Phle_Cin|XP_002126282.2, Chor_Phle_Cin|XP_002126541.1, Chor_Phle_Cin|XP_002126915.1, Chor_Phle_Cin|XP_002126972.1, Chor_Phle_Cin|XP_002127069.1, Chor_Phle_Cin|XP_002127521.1, Chor_Phle_Cin|XP_002127765.1, Chor_Phle_Cin|XP_002127953.1, Chor_Phle…	Chor_Prim_Ggo|XP_004025689.1, Chor_Prim_Ggo|XP_004033660.1, Chor_Prim_Ggo|XP_004034040.2, Chor_Prim_Ggo|XP_004053680.1, Chor_Prim_Ggo|XP_004059131.1, Chor_Prim_Ggo|XP_004064802.1, Chor_Prim_Ggo|XP_030859260.1, Chor_Prim_Ggo|XP_030861991.1	Chor_Prim_Hsa|NP_001003841.1, Chor_Prim_Hsa|NP_001010898.1, Chor_Prim_Hsa|NP_001034.1, Chor_Prim_Hsa|NP_001035.1, Chor_Prim_Hsa|NP_001035.1, Chor_Prim_Hsa|NP_001036.1, Chor_Prim_Hsa|NP_003033.3, Chor_Prim_Hsa|NP_003034.2, Chor_Prim_Hsa|NP_003035.3, Chor_Prim_Hsa|NP_004202.4, Chor_Prim_Hsa|NP_005620.1, Chor_Prim_Hsa|NP_008865.2, Chor_Prim_Hsa|NP_009162.1, Chor_Prim_Hsa|NP_055043.2, Chor_Prim_Hsa|N…	Chor_Semi_Loc|XP_006625351.1, Chor_Semi_Loc|XP_006628207.2, Chor_Semi_Loc|XP_006628502.1, Chor_Semi_Loc|XP_006628640.2, Chor_Semi_Loc|XP_006628644.1, Chor_Semi_Loc|XP_006628664.1, Chor_Semi_Loc|XP_006631061.1, Chor_Semi_Loc|XP_006631083.1, Chor_Semi_Loc|XP_006631084.1, Chor_Semi_Loc|XP_006631121.2, Chor_Semi_Loc|XP_006631949.1, Chor_Semi_Loc|XP_006633611.1, Chor_Semi_Loc|XP_006633852.1, Chor_Semi…	Chor_Squa_Gja|XP_015260974.1, Chor_Squa_Gja|XP_015261597.1, Chor_Squa_Gja|XP_015261598.1, Chor_Squa_Gja|XP_015261599.1, Chor_Squa_Gja|XP_015262068.1, Chor_Squa_Gja|XP_015262069.1, Chor_Squa_Gja|XP_015264258.1, Chor_Squa_Gja|XP_015267770.1, Chor_Squa_Gja|XP_015267778.1, Chor_Squa_Gja|XP_015271757.1, Chor_Squa_Gja|XP_015272723.1, Chor_Squa_Gja|XP_015273356.1, Chor_Squa_Gja|XP_015274020.1, Chor_Squa…	Echi_Aspi_Aja|PIK33016.1, Echi_Aspi_Aja|PIK36960.1, Echi_Aspi_Aja|PIK36978.1, Echi_Aspi_Aja|PIK37082.1, Echi_Aspi_Aja|PIK37994.1, Echi_Aspi_Aja|PIK37995.1, Echi_Aspi_Aja|PIK39735.1, Echi_Aspi_Aja|PIK41687.1, Echi_Aspi_Aja|PIK44819.1, Echi_Aspi_Aja|PIK45210.1, Echi_Aspi_Aja|PIK45211.1, Echi_Aspi_Aja|PIK47108.1, Echi_Aspi_Aja|PIK47109.1, Echi_Aspi_Aja|PIK47813.1, Echi_Aspi_Aja|PIK49656.1, Echi_Aspi…	Echi_Cama_Spu|NP_001139666.1, Echi_Cama_Spu|NP_001139667.1, Echi_Cama_Spu|XP_011664133.2, Echi_Cama_Spu|XP_011668429.2, Echi_Cama_Spu|XP_030827834.1, Echi_Cama_Spu|XP_030827851.1, Echi_Cama_Spu|XP_030831791.1, Echi_Cama_Spu|XP_030831959.1, Echi_Cama_Spu|XP_030832276.1, Echi_Cama_Spu|XP_030832278.1, Echi_Cama_Spu|XP_030836274.1, Echi_Cama_Spu|XP_030836339.1, Echi_Cama_Spu|XP_030836434.1, Echi_Cama…	Echi_Valv_Apl|XP_022079492.1, Echi_Valv_Apl|XP_022079527.1, Echi_Valv_Apl|XP_022079531.1, Echi_Valv_Apl|XP_022079557.1, Echi_Valv_Apl|XP_022080336.1, Echi_Valv_Apl|XP_022081022.1, Echi_Valv_Apl|XP_022084856.1, Echi_Valv_Apl|XP_022085332.1, Echi_Valv_Apl|XP_022086827.1, Echi_Valv_Apl|XP_022089079.1, Echi_Valv_Apl|XP_022090620.1, Echi_Valv_Apl|XP_022094582.1, Echi_Valv_Apl|XP_022094677.1, Echi_Valv…	Hemi_Ente_Sko|NP_001161527.1, Hemi_Ente_Sko|NP_001161606.1, Hemi_Ente_Sko|XP_002730444.2, Hemi_Ente_Sko|XP_002730914.1, Hemi_Ente_Sko|XP_002733077.1, Hemi_Ente_Sko|XP_002733078.1, Hemi_Ente_Sko|XP_002734600.2, Hemi_Ente_Sko|XP_002736305.1, Hemi_Ente_Sko|XP_002741096.1, Hemi_Ente_Sko|XP_002741097.1, Hemi_Ente_Sko|XP_002741555.1, Hemi_Ente_Sko|XP_002741777.1, Hemi_Ente_Sko|XP_006811930.1, Hemi_Ente…	Moll_Arco_Sbr|EVM0000974.1, Moll_Arco_Sbr|EVM0001698.1, Moll_Arco_Sbr|EVM0001850.1, Moll_Arco_Sbr|EVM0001989.1, Moll_Arco_Sbr|EVM0002304.1, Moll_Arco_Sbr|EVM0002345.1, Moll_Arco_Sbr|EVM0003618.1, Moll_Arco_Sbr|EVM0004643.1, Moll_Arco_Sbr|EVM0006140.1, Moll_Arco_Sbr|EVM0006624.1, Moll_Arco_Sbr|EVM0007947.1, Moll_Arco_Sbr|EVM0008811.1, Moll_Arco_Sbr|EVM0008916.1, Moll_Arco_Sbr|EVM0009426.1, Moll_Ar…
OG0000009		Anne_Sede_Cte|ELT88183.1, Anne_Sede_Cte|ELT88493.1, Anne_Sede_Cte|ELT89063.1, Anne_Sede_Cte|ELT89441.1, Anne_Sede_Cte|ELT89498.1, Anne_Sede_Cte|ELT90250.1, Anne_Sede_Cte|ELT91499.1, Anne_Sede_Cte|ELT91551.1, Anne_Sede_Cte|ELT91621.1, Anne_Sede_Cte|ELT91790.1, Anne_Sede_Cte|ELT91906.1, Anne_Sede_Cte|ELT91958.1, Anne_Sede_Cte|ELT93927.1, Anne_Sede_Cte|ELT94015.1, Anne_Sede_Cte|ELT96071.1, Anne_Sede…	Arth_Aran_Smi|KFM59345.1, Arth_Aran_Smi|KFM59703.1, Arth_Aran_Smi|KFM62742.1, Arth_Aran_Smi|KFM66474.1, Arth_Aran_Smi|KFM66475.1, Arth_Aran_Smi|KFM66476.1, Arth_Aran_Smi|KFM68858.1, Arth_Aran_Smi|KFM70568.1, Arth_Aran_Smi|KFM70569.1, Arth_Aran_Smi|KFM72719.1, Arth_Aran_Smi|KFM74183.1, Arth_Aran_Smi|KFM81075.1, Arth_Aran_Smi|KFM82486.1, Arth_Aran_Smi|KFM82883.1	Arth_Crus_Cop|KAG0699152.1, Arth_Crus_Cop|KAG0710244.1, Arth_Crus_Cop|KAG0710246.1, Arth_Crus_Cop|KAG0710285.1, Arth_Crus_Cop|KAG0710915.1, Arth_Crus_Cop|KAG0711494.1, Arth_Crus_Cop|KAG0712145.1, Arth_Crus_Cop|KAG0712654.1, Arth_Crus_Cop|KAG0717689.1, Arth_Crus_Cop|KAG0720951.1, Arth_Crus_Cop|KAG0729058.1	Arth_Crus_Cqu|XP_053631129.1, Arth_Crus_Cqu|XP_053633278.1, Arth_Crus_Cqu|XP_053635075.1, Arth_Crus_Cqu|XP_053635520.1, Arth_Crus_Cqu|XP_053636985.1, Arth_Crus_Cqu|XP_053640140.1, Arth_Crus_Cqu|XP_053642990.1, Arth_Crus_Cqu|XP_053645311.1, Arth_Crus_Cqu|XP_053645549.1, Arth_Crus_Cqu|XP_053645552.1, Arth_Crus_Cqu|XP_053645652.1, Arth_Crus_Cqu|XP_053657181.1	Arth_Crus_Esi|XP_050689524.1, Arth_Crus_Esi|XP_050694171.1, Arth_Crus_Esi|XP_050695287.1, Arth_Crus_Esi|XP_050701181.1, Arth_Crus_Esi|XP_050718847.1, Arth_Crus_Esi|XP_050719303.1, Arth_Crus_Esi|XP_050730817.1, Arth_Crus_Esi|XP_050733433.1, Arth_Crus_Esi|XP_050734529.1, Arth_Crus_Esi|XP_050735060.1, Arth_Crus_Esi|XP_050735466.1	Arth_Crus_Ham|XP_042204717.1, Arth_Crus_Ham|XP_042205918.1, Arth_Crus_Ham|XP_042210707.1, Arth_Crus_Ham|XP_042212144.1, Arth_Crus_Ham|XP_042216567.1, Arth_Crus_Ham|XP_042216701.1, Arth_Crus_Ham|XP_042218059.1, Arth_Crus_Ham|XP_042221150.1, Arth_Crus_Ham|XP_042225311.1, Arth_Crus_Ham|XP_042229734.1, Arth_Crus_Ham|XP_042233009.1, Arth_Crus_Ham|XP_042236383.1, Arth_Crus_Ham|XP_042238333.1, Arth_Crus…	Arth_Crus_Mni|XP_064078556.1, Arth_Crus_Mni|XP_064081486.1, Arth_Crus_Mni|XP_064082394.1, Arth_Crus_Mni|XP_064085137.1, Arth_Crus_Mni|XP_064085877.1, Arth_Crus_Mni|XP_064100213.1, Arth_Crus_Mni|XP_064113893.1, Arth_Crus_Mni|XP_064118822.1, Arth_Crus_Mni|XP_064119451.1, Arth_Crus_Mni|XP_064119781.1, Arth_Crus_Mni|XP_064119983.1, Arth_Crus_Mni|XP_064120222.1	Arth_Crus_Mro|XP_066942091.1, Arth_Crus_Mro|XP_066943286.1, Arth_Crus_Mro|XP_066960022.1, Arth_Crus_Mro|XP_066962952.1, Arth_Crus_Mro|XP_066966871.1, Arth_Crus_Mro|XP_066970544.1, Arth_Crus_Mro|XP_066973368.1, Arth_Crus_Mro|XP_066976976.1, Arth_Crus_Mro|XP_066981976.1, Arth_Crus_Mro|XP_066981978.1, Arth_Crus_Mro|XP_066988941.1	Arth_Crus_Pch|XP_047470351.1, Arth_Crus_Pch|XP_047474641.1, Arth_Crus_Pch|XP_047475616.1, Arth_Crus_Pch|XP_047480089.1, Arth_Crus_Pch|XP_047489135.1, Arth_Crus_Pch|XP_047492383.1, Arth_Crus_Pch|XP_047496992.1, Arth_Crus_Pch|XP_047497252.1, Arth_Crus_Pch|XP_047497420.1, Arth_Crus_Pch|XP_047500314.1, Arth_Crus_Pch|XP_047500414.1	Arth_Crus_Pci|KAK3859589.1, Arth_Crus_Pci|KAK3862773.1, Arth_Crus_Pci|KAK3862834.1, Arth_Crus_Pci|KAK3867451.1, Arth_Crus_Pci|KAK3869142.1, Arth_Crus_Pci|KAK3871706.1, Arth_Crus_Pci|KAK3872770.1, Arth_Crus_Pci|KAK3874216.1, Arth_Crus_Pci|KAK3876666.1, Arth_Crus_Pci|KAK3881543.1, Arth_Crus_Pci|KAK3885238.1, Arth_Crus_Pci|KAK3890759.1	Arth_Crus_Pcl|XP_045581087.1, Arth_Crus_Pcl|XP_045582171.1, Arth_Crus_Pcl|XP_045586209.1, Arth_Crus_Pcl|XP_045586305.1, Arth_Crus_Pcl|XP_045598666.1, Arth_Crus_Pcl|XP_045601853.1, Arth_Crus_Pcl|XP_045604743.1, Arth_Crus_Pcl|XP_045613390.1, Arth_Crus_Pcl|XP_045615682.1, Arth_Crus_Pcl|XP_045617875.1, Arth_Crus_Pcl|XP_045618657.1, Arth_Crus_Pcl|XP_045625076.1	Arth_Crus_Pin|XP_063586715.1, Arth_Crus_Pin|XP_063588131.1, Arth_Crus_Pin|XP_063589932.1, Arth_Crus_Pin|XP_063590001.1, Arth_Crus_Pin|XP_063590792.1, Arth_Crus_Pin|XP_063592487.1, Arth_Crus_Pin|XP_063594703.1, Arth_Crus_Pin|XP_063601482.1, Arth_Crus_Pin|XP_063612287.1, Arth_Crus_Pin|XP_063612333.1, Arth_Crus_Pin|XP_063614176.1, Arth_Crus_Pin|XP_063614802.1	Arth_Crus_Pma|KAK4294120.1, Arth_Crus_Pma|KAK4295882.1, Arth_Crus_Pma|KAK4297596.1, Arth_Crus_Pma|KAK4297612.1, Arth_Crus_Pma|KAK4299145.1, Arth_Crus_Pma|KAK4303440.1, Arth_Crus_Pma|KAK4304835.1, Arth_Crus_Pma|KAK4312646.1, Arth_Crus_Pma|KAK4313697.1, Arth_Crus_Pma|KAK4316829.1, Arth_Crus_Pma|KAK4324451.1, Arth_Crus_Pma|KAK4328474.1	Arth_Crus_Pmo|XP_037777640.1, Arth_Crus_Pmo|XP_037780569.1, Arth_Crus_Pmo|XP_037783182.1, Arth_Crus_Pmo|XP_037786713.1, Arth_Crus_Pmo|XP_037786858.1, Arth_Crus_Pmo|XP_037791385.1, Arth_Crus_Pmo|XP_037795631.1, Arth_Crus_Pmo|XP_037796192.1, Arth_Crus_Pmo|XP_037796925.1, Arth_Crus_Pmo|XP_037800765.1	Arth_Crus_Pva|XP_027210417.1, Arth_Crus_Pva|XP_027210665.1, Arth_Crus_Pva|XP_027212310.1, Arth_Crus_Pva|XP_027214022.1, Arth_Crus_Pva|XP_027214986.1, Arth_Crus_Pva|XP_027219291.1, Arth_Crus_Pva|XP_027230743.1, Arth_Crus_Pva|XP_027232757.1, Arth_Crus_Pva|XP_027233132.1	Arth_Crus_Spa|XP_063845055.1, Arth_Crus_Spa|XP_063849620.1, Arth_Crus_Spa|XP_063852905.1, Arth_Crus_Spa|XP_063857543.1, Arth_Crus_Spa|XP_063859685.1, Arth_Crus_Spa|XP_063867420.1, Arth_Crus_Spa|XP_063868079.1, Arth_Crus_Spa|XP_063870628.1, Arth_Crus_Spa|XP_063875735.1, Arth_Crus_Spa|XP_063878987.1, Arth_Crus_Spa|XP_063879094.1	Arth_Dipl_Dpu|NCBI_GNO_0100430, Arth_Dipl_Dpu|NCBI_GNO_0700118, Arth_Dipl_Dpu|NCBI_GNO_0900390, Arth_Dipl_Dpu|PASA_GEN_0100398, Arth_Dipl_Dpu|PASA_GEN_4200049, Arth_Dipl_Dpu|e_gw1.5.249.1, Arth_Dipl_Dpu|estExt_fgenesh1_pg.C_40598	Arth_Dipt_Aga|XP_003436629.2, Arth_Dipt_Aga|XP_061510981.1, Arth_Dipt_Aga|XP_061514079.1, Arth_Dipt_Aga|XP_308125.6, Arth_Dipt_Aga|XP_309921.4, Arth_Dipt_Aga|XP_318675.3, Arth_Dipt_Aga|XP_319033.3, Arth_Dipt_Aga|XP_321609.5, Arth_Dipt_Aga|XP_562507.5	Arth_Dipt_Ban|IU25_01557-mRNA-1, Arth_Dipt_Ban|IU25_03002-mRNA-1, Arth_Dipt_Ban|IU25_03614-mRNA-1, Arth_Dipt_Ban|IU25_06351-mRNA-1, Arth_Dipt_Ban|IU25_06681-mRNA-1, Arth_Dipt_Ban|IU25_07552-mRNA-1, Arth_Dipt_Ban|IU25_10728-mRNA-1, Arth_Dipt_Ban|IU25_11037-mRNA-1	Arth_Dipt_Dme|NP_001015100.2, Arth_Dipt_Dme|NP_476589.4, Arth_Dipt_Dme|NP_524989.2, Arth_Dipt_Dme|NP_572549.2, Arth_Dipt_Dme|NP_608397.1, Arth_Dipt_Dme|NP_609616.1, Arth_Dipt_Dme|NP_611377.1, Arth_Dipt_Dme|NP_650143.1, Arth_Dipt_Dme|NP_650594.1	Arth_Euph_Mno|CAL4058787.1, Arth_Euph_Mno|CAL4071847.1, Arth_Euph_Mno|CAL4077643.1, Arth_Euph_Mno|CAL4082681.1, Arth_Euph_Mno|CAL4095463.1, Arth_Euph_Mno|CAL4103866.1, Arth_Euph_Mno|CAL4110396.1, Arth_Euph_Mno|CAL4123175.1, Arth_Euph_Mno|CAL4124027.1, Arth_Euph_Mno|CAL4126360.1, Arth_Euph_Mno|CAL4174371.1, Arth_Euph_Mno|CAL4208943.1, Arth_Euph_Mno|CAL4219328.1, Arth_Euph_Mno|CAL4240634.1, Arth_Eu…	Arth_Geop_Sma|SMAR001001-PA, Arth_Geop_Sma|SMAR001443-PA, Arth_Geop_Sma|SMAR001579-PA, Arth_Geop_Sma|SMAR001604-PA, Arth_Geop_Sma|SMAR002156-PA, Arth_Geop_Sma|SMAR002205-PA, Arth_Geop_Sma|SMAR004224-PA, Arth_Geop_Sma|SMAR006607-PA, Arth_Geop_Sma|SMAR007449-PA, Arth_Geop_Sma|SMAR007487-PA, Arth_Geop_Sma|SMAR007549-PA, Arth_Geop_Sma|SMAR007555-PA, Arth_Geop_Sma|SMAR008029-PA, Arth_Geop_Sma|SMAR0089…	Arth_Hemi_Api|XP_001943952.3, Arth_Hemi_Api|XP_001947287.2, Arth_Hemi_Api|XP_001948331.2, Arth_Hemi_Api|XP_001948435.1, Arth_Hemi_Api|XP_001948636.2, Arth_Hemi_Api|XP_001948815.2, Arth_Hemi_Api|XP_001949058.2, Arth_Hemi_Api|XP_001949122.1, Arth_Hemi_Api|XP_001949452.2, Arth_Hemi_Api|XP_001950327.2, Arth_Hemi_Api|XP_001951370.3, Arth_Hemi_Api|XP_001951572.2, Arth_Hemi_Api|XP_003242520.1, Arth_Hemi…	Arth_Hyme_Ame|XP_006564032.3, Arth_Hyme_Ame|XP_006566239.1, Arth_Hyme_Ame|XP_026297517.1, Arth_Hyme_Ame|XP_395147.4, Arth_Hyme_Ame|XP_396715.5, Arth_Hyme_Ame|XP_397065.2, Arth_Hyme_Ame|XP_624257.1	Arth_Ixod_Isc|XP_002405604.2, Arth_Ixod_Isc|XP_029824831.1, Arth_Ixod_Isc|XP_029826385.2, Arth_Ixod_Isc|XP_029834321.1, Arth_Ixod_Isc|XP_029841379.2, Arth_Ixod_Isc|XP_029841426.3, Arth_Ixod_Isc|XP_029842076.1, Arth_Ixod_Isc|XP_029842415.3, Arth_Ixod_Isc|XP_029844054.2, Arth_Ixod_Isc|XP_029845029.2, Arth_Ixod_Isc|XP_029846323.2, Arth_Ixod_Isc|XP_029846899.2, Arth_Ixod_Isc|XP_040061726.2, Arth_Ixod…	Arth_Para_Rva|GAU90338.1, Arth_Para_Rva|GAU96338.1, Arth_Para_Rva|GAU96592.1, Arth_Para_Rva|GAU97505.1, Arth_Para_Rva|GAU97902.1, Arth_Para_Rva|GAV03444.1, Arth_Para_Rva|GAV05572.1, Arth_Para_Rva|GAV05573.1	Arth_Xiph_Lpo|XP_013773777.1, Arth_Xiph_Lpo|XP_013775354.2, Arth_Xiph_Lpo|XP_013776963.1, Arth_Xiph_Lpo|XP_013777055.2, Arth_Xiph_Lpo|XP_013777569.1, Arth_Xiph_Lpo|XP_013779905.1, Arth_Xiph_Lpo|XP_013780732.1, Arth_Xiph_Lpo|XP_013781299.2, Arth_Xiph_Lpo|XP_013782627.1, Arth_Xiph_Lpo|XP_013783204.1, Arth_Xiph_Lpo|XP_013786072.1, Arth_Xiph_Lpo|XP_013787886.1, Arth_Xiph_Lpo|XP_013791124.1, Arth_Xiph…	Bryo_Chei_Bne|KAF6019402.1, Bryo_Chei_Bne|KAF6020417.1, Bryo_Chei_Bne|KAF6020793.1, Bryo_Chei_Bne|KAF6021778.1, Bryo_Chei_Bne|KAF6022161.1, Bryo_Chei_Bne|KAF6022162.1, Bryo_Chei_Bne|KAF6022164.1, Bryo_Chei_Bne|KAF6023129.1, Bryo_Chei_Bne|KAF6023902.1, Bryo_Chei_Bne|KAF6029360.1, Bryo_Chei_Bne|KAF6029556.1, Bryo_Chei_Bne|KAF6035084.1, Bryo_Chei_Bne|KAF6035119.1, Bryo_Chei_Bne|KAF6035120.1, Bryo_Ch…	Chor_Amph_Bfl|XP_035658314.1, Chor_Amph_Bfl|XP_035658420.1, Chor_Amph_Bfl|XP_035658776.1, Chor_Amph_Bfl|XP_035659340.1, Chor_Amph_Bfl|XP_035660535.1, Chor_Amph_Bfl|XP_035660854.1, Chor_Amph_Bfl|XP_035660865.1, Chor_Amph_Bfl|XP_035661058.1, Chor_Amph_Bfl|XP_035661823.1, Chor_Amph_Bfl|XP_035661824.1, Chor_Amph_Bfl|XP_035661898.1, Chor_Amph_Bfl|XP_035661916.1, Chor_Amph_Bfl|XP_035662227.1, Chor_Amph…	Chor_Anur_Xtr|NP_001004916.1, Chor_Anur_Xtr|NP_001008024.1, Chor_Anur_Xtr|NP_001008029.1, Chor_Anur_Xtr|NP_001008095.1, Chor_Anur_Xtr|NP_001016857.2, Chor_Anur_Xtr|NP_001017289.1, Chor_Anur_Xtr|NP_001072337.1, Chor_Anur_Xtr|NP_001072541.1, Chor_Anur_Xtr|NP_001096255.1, Chor_Anur_Xtr|NP_001096427.1, Chor_Anur_Xtr|NP_001106569.1, Chor_Anur_Xtr|NP_001123404.1, Chor_Anur_Xtr|NP_001135481.1, Chor_Anur…	Chor_Chim_Cmi|XP_007887298.1, Chor_Chim_Cmi|XP_007887299.1, Chor_Chim_Cmi|XP_007887300.1, Chor_Chim_Cmi|XP_007887301.1, Chor_Chim_Cmi|XP_007887302.1, Chor_Chim_Cmi|XP_007887438.1, Chor_Chim_Cmi|XP_007888163.1, Chor_Chim_Cmi|XP_007888164.1, Chor_Chim_Cmi|XP_007889003.1, Chor_Chim_Cmi|XP_007890499.1, Chor_Chim_Cmi|XP_007890509.1, Chor_Chim_Cmi|XP_007890518.1, Chor_Chim_Cmi|XP_007890525.1, Chor_Chim…	Chor_Coel_Lch|XP_005986048.1, Chor_Coel_Lch|XP_005988446.1, Chor_Coel_Lch|XP_005988805.1, Chor_Coel_Lch|XP_005991251.1, Chor_Coel_Lch|XP_005991519.1, Chor_Coel_Lch|XP_005993221.1, Chor_Coel_Lch|XP_005994031.1, Chor_Coel_Lch|XP_005994256.1, Chor_Coel_Lch|XP_005994373.1, Chor_Coel_Lch|XP_005997689.1, Chor_Coel_Lch|XP_006000205.1, Chor_Coel_Lch|XP_006000864.1, Chor_Coel_Lch|XP_006002098.1, Chor_Coel…	Chor_Cope_Odi|CBY08663.1, Chor_Cope_Odi|CBY09597.1, Chor_Cope_Odi|CBY10072.1, Chor_Cope_Odi|CBY12678.1, Chor_Cope_Odi|CBY13653.1, Chor_Cope_Odi|CBY13793.1, Chor_Cope_Odi|CBY18144.1, Chor_Cope_Odi|CBY18806.1, Chor_Cope_Odi|CBY19239.1, Chor_Cope_Odi|CBY19361.1, Chor_Cope_Odi|CBY20865.1, Chor_Cope_Odi|CBY20883.1, Chor_Cope_Odi|CBY21672.1, Chor_Cope_Odi|CBY21847.1, Chor_Cope_Odi|CBY24595.1	Chor_Cypr_Dre|NP_001001402.2, Chor_Cypr_Dre|NP_001003580.1, Chor_Cypr_Dre|NP_001003727.1, Chor_Cypr_Dre|NP_001005316.2, Chor_Cypr_Dre|NP_001007329.1, Chor_Cypr_Dre|NP_001018416.1, Chor_Cypr_Dre|NP_001018416.1, Chor_Cypr_Dre|NP_001038318.2, Chor_Cypr_Dre|NP_001038350.1, Chor_Cypr_Dre|NP_001038350.1, Chor_Cypr_Dre|NP_001070628.1, Chor_Cypr_Dre|NP_001070808.1, Chor_Cypr_Dre|NP_001070808.1, Chor_Cypr…	Chor_Gall_Gga|NP_001026287.1, Chor_Gall_Gga|NP_001026474.2, Chor_Gall_Gga|NP_001264227.1, Chor_Gall_Gga|NP_001264749.1, Chor_Gall_Gga|XP_004934726.1, Chor_Gall_Gga|XP_004944729.1, Chor_Gall_Gga|XP_004947496.1, Chor_Gall_Gga|XP_015131991.1, Chor_Gall_Gga|XP_015132273.1, Chor_Gall_Gga|XP_015133137.1, Chor_Gall_Gga|XP_015137154.1, Chor_Gall_Gga|XP_015140159.1, Chor_Gall_Gga|XP_015141151.1, Chor_Gall…	Chor_Gall_Mga|XP_003203523.1, Chor_Gall_Mga|XP_003204477.1, Chor_Gall_Mga|XP_003205316.2, Chor_Gall_Mga|XP_003205619.1, Chor_Gall_Mga|XP_003206917.2, Chor_Gall_Mga|XP_003206956.2, Chor_Gall_Mga|XP_003207175.1, Chor_Gall_Mga|XP_003207618.1, Chor_Gall_Mga|XP_003208411.2, Chor_Gall_Mga|XP_003208863.3, Chor_Gall_Mga|XP_003208985.2, Chor_Gall_Mga|XP_003209582.1, Chor_Gall_Mga|XP_003209910.1, Chor_Gall…	Chor_Mono_Oan|XP_001505569.1, Chor_Mono_Oan|XP_001506836.2, Chor_Mono_Oan|XP_001509771.2, Chor_Mono_Oan|XP_001510783.2, Chor_Mono_Oan|XP_001511776.2, Chor_Mono_Oan|XP_001512217.1, Chor_Mono_Oan|XP_001513616.2, Chor_Mono_Oan|XP_007657600.2, Chor_Mono_Oan|XP_007664546.1, Chor_Mono_Oan|XP_007665024.1, Chor_Mono_Oan|XP_007670099.1, Chor_Mono_Oan|XP_028904807.1, Chor_Mono_Oan|XP_028906617.1, Chor_Mono…	Chor_Pass_Pma|XP_015473697.1, Chor_Pass_Pma|XP_015473920.1, Chor_Pass_Pma|XP_015475592.1, Chor_Pass_Pma|XP_015475692.1, Chor_Pass_Pma|XP_015477891.1, Chor_Pass_Pma|XP_015479283.1, Chor_Pass_Pma|XP_015480276.1, Chor_Pass_Pma|XP_015480614.1, Chor_Pass_Pma|XP_015480911.1, Chor_Pass_Pma|XP_015482097.1, Chor_Pass_Pma|XP_015482258.1, Chor_Pass_Pma|XP_015482400.1, Chor_Pass_Pma|XP_015486718.1, Chor_Pass…	Chor_Phle_Cin|XP_002120341.3, Chor_Phle_Cin|XP_002121338.1, Chor_Phle_Cin|XP_002122368.2, Chor_Phle_Cin|XP_002124321.2, Chor_Phle_Cin|XP_002126465.1, Chor_Phle_Cin|XP_002128055.1, Chor_Phle_Cin|XP_002128060.2, Chor_Phle_Cin|XP_002129210.1, Chor_Phle_Cin|XP_002129836.1, Chor_Phle_Cin|XP_002130604.1, Chor_Phle_Cin|XP_009858623.1, Chor_Phle_Cin|XP_009859022.3, Chor_Phle_Cin|XP_009862126.1, Chor_Phle…	Chor_Prim_Ggo|XP_004027970.1, Chor_Prim_Ggo|XP_004028099.1, Chor_Prim_Ggo|XP_004028223.1, Chor_Prim_Ggo|XP_004032808.1, Chor_Prim_Ggo|XP_004034095.2, Chor_Prim_Ggo|XP_004038129.2, Chor_Prim_Ggo|XP_004039131.1, Chor_Prim_Ggo|XP_004040639.3, Chor_Prim_Ggo|XP_004041741.2, Chor_Prim_Ggo|XP_004042607.1, Chor_Prim_Ggo|XP_004044478.1, Chor_Prim_Ggo|XP_004047916.1, Chor_Prim_Ggo|XP_004051873.1, Chor_Prim…	Chor_Prim_Hsa|NP_001003760.2, Chor_Prim_Hsa|NP_001034637.2, Chor_Prim_Hsa|NP_001075144.2, Chor_Prim_Hsa|NP_001186219.1, Chor_Prim_Hsa|NP_003624.1, Chor_Prim_Hsa|NP_005888.1, Chor_Prim_Hsa|NP_006460.2, Chor_Prim_Hsa|NP_009177.3, Chor_Prim_Hsa|NP_036421.2, Chor_Prim_Hsa|NP_055273.2, Chor_Prim_Hsa|NP_055666.2, Chor_Prim_Hsa|NP_056298.2, Chor_Prim_Hsa|NP_057074.4, Chor_Prim_Hsa|NP_059111.2, Chor_Prim…	Chor_Semi_Loc|XP_006626338.1, Chor_Semi_Loc|XP_006626655.1, Chor_Semi_Loc|XP_006627159.1, Chor_Semi_Loc|XP_006627805.1, Chor_Semi_Loc|XP_006628106.1, Chor_Semi_Loc|XP_006628173.2, Chor_Semi_Loc|XP_006628353.1, Chor_Semi_Loc|XP_006628942.1, Chor_Semi_Loc|XP_006629490.2, Chor_Semi_Loc|XP_006629989.1, Chor_Semi_Loc|XP_006630686.1, Chor_Semi_Loc|XP_006631375.2, Chor_Semi_Loc|XP_006632695.1, Chor_Semi…	Chor_Squa_Gja|XP_015261223.1, Chor_Squa_Gja|XP_015261224.1, Chor_Squa_Gja|XP_015261740.1, Chor_Squa_Gja|XP_015262592.1, Chor_Squa_Gja|XP_015262599.1, Chor_Squa_Gja|XP_015263676.1, Chor_Squa_Gja|XP_015266062.1, Chor_Squa_Gja|XP_015266063.1, Chor_Squa_Gja|XP_015266769.1, Chor_Squa_Gja|XP_015267156.1, Chor_Squa_Gja|XP_015268272.1, Chor_Squa_Gja|XP_015268369.1, Chor_Squa_Gja|XP_015268494.1, Chor_Squa…	Echi_Aspi_Aja|PIK33604.1, Echi_Aspi_Aja|PIK33671.1, Echi_Aspi_Aja|PIK34857.1, Echi_Aspi_Aja|PIK36461.1, Echi_Aspi_Aja|PIK36525.1, Echi_Aspi_Aja|PIK36526.1, Echi_Aspi_Aja|PIK38605.1, Echi_Aspi_Aja|PIK41744.1, Echi_Aspi_Aja|PIK41745.1, Echi_Aspi_Aja|PIK42049.1, Echi_Aspi_Aja|PIK43900.1, Echi_Aspi_Aja|PIK44686.1, Echi_Aspi_Aja|PIK45790.1, Echi_Aspi_Aja|PIK46711.1, Echi_Aspi_Aja|PIK46712.1, Echi_Aspi…	Echi_Cama_Spu|XP_003724241.1, Echi_Cama_Spu|XP_003724329.2, Echi_Cama_Spu|XP_003725194.1, Echi_Cama_Spu|XP_011670014.2, Echi_Cama_Spu|XP_030829309.1, Echi_Cama_Spu|XP_030829608.1, Echi_Cama_Spu|XP_030831716.1, Echi_Cama_Spu|XP_030832890.1, Echi_Cama_Spu|XP_030835315.1, Echi_Cama_Spu|XP_030835351.1, Echi_Cama_Spu|XP_030836624.1, Echi_Cama_Spu|XP_030836723.1, Echi_Cama_Spu|XP_030836822.1, Echi_Cama…	Echi_Valv_Apl|XP_022079573.1, Echi_Valv_Apl|XP_022079622.1, Echi_Valv_Apl|XP_022079854.1, Echi_Valv_Apl|XP_022079940.1, Echi_Valv_Apl|XP_022083107.1, Echi_Valv_Apl|XP_022084046.1, Echi_Valv_Apl|XP_022086299.1, Echi_Valv_Apl|XP_022086948.1, Echi_Valv_Apl|XP_022088134.1, Echi_Valv_Apl|XP_022089771.1, Echi_Valv_Apl|XP_022090051.1, Echi_Valv_Apl|XP_022090242.1, Echi_Valv_Apl|XP_022090411.1, Echi_Valv…	Hemi_Ente_Sko|XP_002730487.1, Hemi_Ente_Sko|XP_002730968.1, Hemi_Ente_Sko|XP_002730985.1, Hemi_Ente_Sko|XP_002731630.1, Hemi_Ente_Sko|XP_002733087.1, Hemi_Ente_Sko|XP_002733217.1, Hemi_Ente_Sko|XP_002733573.1, Hemi_Ente_Sko|XP_002733689.1, Hemi_Ente_Sko|XP_002734341.2, Hemi_Ente_Sko|XP_002734385.1, Hemi_Ente_Sko|XP_002734469.1, Hemi_Ente_Sko|XP_002734502.1, Hemi_Ente_Sko|XP_002735382.1, Hemi_Ente…	Moll_Arco_Sbr|EVM0000341.1, Moll_Arco_Sbr|EVM0001274.1, Moll_Arco_Sbr|EVM0001504.1, Moll_Arco_Sbr|EVM0002294.1, Moll_Arco_Sbr|EVM0002599.1, Moll_Arco_Sbr|EVM0003235.1, Moll_Arco_Sbr|EVM0003715.1, Moll_Arco_Sbr|EVM0004398.1, Moll_Arco_Sbr|EVM0006118.1, Moll_Arco_Sbr|EVM0006400.1, Moll_Arco_Sbr|EVM0006435.1, Moll_Arco_Sbr|EVM0008397.1, Moll_Arco_Sbr|EVM0008815.1, Moll_Arco_Sbr|EVM0008964.1, Moll_Ar…
OG0000010	Anne_Poly_Dgy|CAD5110657.1, Anne_Poly_Dgy|CAD5111609.1, Anne_Poly_Dgy|CAD5111610.1, Anne_Poly_Dgy|CAD5113053.1, Anne_Poly_Dgy|CAD5113734.1, Anne_Poly_Dgy|CAD5113736.1, Anne_Poly_Dgy|CAD5113737.1, Anne_Poly_Dgy|CAD5114503.1, Anne_Poly_Dgy|CAD5114754.1, Anne_Poly_Dgy|CAD5119909.1, Anne_Poly_Dgy|CAD5119910.1, Anne_Poly_Dgy|CAD5119911.1, Anne_Poly_Dgy|CAD5120170.1, Anne_Poly_Dgy|CAD5120214.1, Anne_Po…	Anne_Sede_Cte|ELT87482.1, Anne_Sede_Cte|ELT87953.1, Anne_Sede_Cte|ELT90234.1, Anne_Sede_Cte|ELT92256.1, Anne_Sede_Cte|ELT92585.1, Anne_Sede_Cte|ELT92833.1, Anne_Sede_Cte|ELT92834.1, Anne_Sede_Cte|ELT92998.1, Anne_Sede_Cte|ELT93804.1, Anne_Sede_Cte|ELT93813.1, Anne_Sede_Cte|ELT93814.1, Anne_Sede_Cte|ELT94188.1, Anne_Sede_Cte|ELT94535.1, Anne_Sede_Cte|ELT97498.1, Anne_Sede_Cte|ELU00842.1, Anne_Sede…	Arth_Aran_Smi|KFM57110.1, Arth_Aran_Smi|KFM57546.1, Arth_Aran_Smi|KFM57583.1, Arth_Aran_Smi|KFM58880.1, Arth_Aran_Smi|KFM59199.1, Arth_Aran_Smi|KFM60030.1, Arth_Aran_Smi|KFM60429.1, Arth_Aran_Smi|KFM60468.1, Arth_Aran_Smi|KFM61913.1, Arth_Aran_Smi|KFM71523.1, Arth_Aran_Smi|KFM76871.1, Arth_Aran_Smi|KFM81055.1	Arth_Crus_Cop|KAG0710414.1, Arth_Crus_Cop|KAG0727986.1	Arth_Crus_Cqu|XP_053626431.1, Arth_Crus_Cqu|XP_053626506.1, Arth_Crus_Cqu|XP_053626915.1, Arth_Crus_Cqu|XP_053629397.1, Arth_Crus_Cqu|XP_053630152.1, Arth_Crus_Cqu|XP_053634687.1, Arth_Crus_Cqu|XP_053635040.1, Arth_Crus_Cqu|XP_053636975.1, Arth_Crus_Cqu|XP_053638286.1, Arth_Crus_Cqu|XP_053638295.1, Arth_Crus_Cqu|XP_053640082.1, Arth_Crus_Cqu|XP_053640335.1, Arth_Crus_Cqu|XP_053640964.1, Arth_Crus…	Arth_Crus_Esi|XP_050688370.1, Arth_Crus_Esi|XP_050688382.1, Arth_Crus_Esi|XP_050688527.1, Arth_Crus_Esi|XP_050690757.1, Arth_Crus_Esi|XP_050693689.1, Arth_Crus_Esi|XP_050695297.1, Arth_Crus_Esi|XP_050696021.1, Arth_Crus_Esi|XP_050698670.1, Arth_Crus_Esi|XP_050699978.1, Arth_Crus_Esi|XP_050699995.1, Arth_Crus_Esi|XP_050701730.1, Arth_Crus_Esi|XP_050701731.1, Arth_Crus_Esi|XP_050703315.1, Arth_Crus…	Arth_Crus_Ham|XP_042205135.1, Arth_Crus_Ham|XP_042205720.1, Arth_Crus_Ham|XP_042206023.1, Arth_Crus_Ham|XP_042207504.1, Arth_Crus_Ham|XP_042210087.1, Arth_Crus_Ham|XP_042210193.1, Arth_Crus_Ham|XP_042213638.1, Arth_Crus_Ham|XP_042215587.1, Arth_Crus_Ham|XP_042216077.1, Arth_Crus_Ham|XP_042217362.1, Arth_Crus_Ham|XP_042217369.1, Arth_Crus_Ham|XP_042220867.1, Arth_Crus_Ham|XP_042223210.1, Arth_Crus…	Arth_Crus_Mni|XP_064079831.1, Arth_Crus_Mni|XP_064080178.1, Arth_Crus_Mni|XP_064080181.1, Arth_Crus_Mni|XP_064082407.1, Arth_Crus_Mni|XP_064083931.1, Arth_Crus_Mni|XP_064086842.1, Arth_Crus_Mni|XP_064086844.1, Arth_Crus_Mni|XP_064087894.1, Arth_Crus_Mni|XP_064091331.1, Arth_Crus_Mni|XP_064091621.1, Arth_Crus_Mni|XP_064095443.1, Arth_Crus_Mni|XP_064096922.1, Arth_Crus_Mni|XP_064096923.1, Arth_Crus…	Arth_Crus_Mro|XP_066942228.1, Arth_Crus_Mro|XP_066948210.1, Arth_Crus_Mro|XP_066949627.1, Arth_Crus_Mro|XP_066950727.1, Arth_Crus_Mro|XP_066950791.1, Arth_Crus_Mro|XP_066951803.1, Arth_Crus_Mro|XP_066960882.1, Arth_Crus_Mro|XP_066964584.1, Arth_Crus_Mro|XP_066964585.1, Arth_Crus_Mro|XP_066964964.1, Arth_Crus_Mro|XP_066972789.1, Arth_Crus_Mro|XP_066972795.1, Arth_Crus_Mro|XP_066974381.1, Arth_Crus…	Arth_Crus_Pch|XP_047468442.1, Arth_Crus_Pch|XP_047469212.1, Arth_Crus_Pch|XP_047471286.1, Arth_Crus_Pch|XP_047471886.1, Arth_Crus_Pch|XP_047474098.1, Arth_Crus_Pch|XP_047474157.1, Arth_Crus_Pch|XP_047474182.1, Arth_Crus_Pch|XP_047476117.1, Arth_Crus_Pch|XP_047476445.1, Arth_Crus_Pch|XP_047476447.1, Arth_Crus_Pch|XP_047481530.1, Arth_Crus_Pch|XP_047482172.1, Arth_Crus_Pch|XP_047488584.1, Arth_Crus…	Arth_Crus_Pci|KAK3851114.1, Arth_Crus_Pci|KAK3851117.1, Arth_Crus_Pci|KAK3851480.1, Arth_Crus_Pci|KAK3852072.1, Arth_Crus_Pci|KAK3853202.1, Arth_Crus_Pci|KAK3853319.1, Arth_Crus_Pci|KAK3854334.1, Arth_Crus_Pci|KAK3859148.1, Arth_Crus_Pci|KAK3859799.1, Arth_Crus_Pci|KAK3867471.1, Arth_Crus_Pci|KAK3868691.1, Arth_Crus_Pci|KAK3874059.1, Arth_Crus_Pci|KAK3884834.1	Arth_Crus_Pcl|XP_045584771.1, Arth_Crus_Pcl|XP_045586063.1, Arth_Crus_Pcl|XP_045586841.1, Arth_Crus_Pcl|XP_045588276.1, Arth_Crus_Pcl|XP_045589644.1, Arth_Crus_Pcl|XP_045590144.1, Arth_Crus_Pcl|XP_045590745.1, Arth_Crus_Pcl|XP_045595559.1, Arth_Crus_Pcl|XP_045598506.1, Arth_Crus_Pcl|XP_045599573.1, Arth_Crus_Pcl|XP_045600535.1, Arth_Crus_Pcl|XP_045602185.1, Arth_Crus_Pcl|XP_045602970.1, Arth_Crus…	Arth_Crus_Pin|XP_063586171.1, Arth_Crus_Pin|XP_063586248.1, Arth_Crus_Pin|XP_063586845.1, Arth_Crus_Pin|XP_063586892.1, Arth_Crus_Pin|XP_063586941.1, Arth_Crus_Pin|XP_063588864.1, Arth_Crus_Pin|XP_063590576.1, Arth_Crus_Pin|XP_063590578.1, Arth_Crus_Pin|XP_063590914.1, Arth_Crus_Pin|XP_063590920.1, Arth_Crus_Pin|XP_063592029.1, Arth_Crus_Pin|XP_063593084.1, Arth_Crus_Pin|XP_063596279.1, Arth_Crus…	Arth_Crus_Pma|KAK4286788.1, Arth_Crus_Pma|KAK4286789.1, Arth_Crus_Pma|KAK4287665.1, Arth_Crus_Pma|KAK4288128.1, Arth_Crus_Pma|KAK4288624.1, Arth_Crus_Pma|KAK4294532.1, Arth_Crus_Pma|KAK4299970.1, Arth_Crus_Pma|KAK4304241.1, Arth_Crus_Pma|KAK4307087.1, Arth_Crus_Pma|KAK4310854.1, Arth_Crus_Pma|KAK4310856.1, Arth_Crus_Pma|KAK4311834.1, Arth_Crus_Pma|KAK4312578.1, Arth_Crus_Pma|KAK4316038.1, Arth_Cr…	Arth_Crus_Pmo|XP_037776913.1, Arth_Crus_Pmo|XP_037776914.1, Arth_Crus_Pmo|XP_037777031.1, Arth_Crus_Pmo|XP_037777113.1, Arth_Crus_Pmo|XP_037777545.1, Arth_Crus_Pmo|XP_037779898.1, Arth_Crus_Pmo|XP_037779900.1, Arth_Crus_Pmo|XP_037780457.1, Arth_Crus_Pmo|XP_037783959.1, Arth_Crus_Pmo|XP_037784595.1, Arth_Crus_Pmo|XP_037788324.1, Arth_Crus_Pmo|XP_037790350.1, Arth_Crus_Pmo|XP_037790569.1, Arth_Crus…	Arth_Crus_Pva|XP_027208581.1, Arth_Crus_Pva|XP_027211914.1, Arth_Crus_Pva|XP_027213129.1, Arth_Crus_Pva|XP_027216851.1, Arth_Crus_Pva|XP_027218041.1, Arth_Crus_Pva|XP_027220433.1, Arth_Crus_Pva|XP_027220444.1, Arth_Crus_Pva|XP_027222103.1, Arth_Crus_Pva|XP_027222105.1, Arth_Crus_Pva|XP_027222121.1, Arth_Crus_Pva|XP_027222151.1, Arth_Crus_Pva|XP_027225062.1, Arth_Crus_Pva|XP_027225063.1, Arth_Crus…	Arth_Crus_Spa|XP_063846071.1, Arth_Crus_Spa|XP_063846073.1, Arth_Crus_Spa|XP_063846975.1, Arth_Crus_Spa|XP_063851794.1, Arth_Crus_Spa|XP_063853202.1, Arth_Crus_Spa|XP_063853232.1, Arth_Crus_Spa|XP_063866009.1, Arth_Crus_Spa|XP_063868604.1, Arth_Crus_Spa|XP_063869584.1, Arth_Crus_Spa|XP_063869691.1, Arth_Crus_Spa|XP_063870259.1, Arth_Crus_Spa|XP_063871028.1, Arth_Crus_Spa|XP_063871062.1, Arth_Crus…	Arth_Dipl_Dpu|NCBI_GNO_15800015, Arth_Dipl_Dpu|NCBI_GNO_5300063, Arth_Dipl_Dpu|e_gw1.120.75.1, Arth_Dipl_Dpu|e_gw1.3.742.1, Arth_Dipl_Dpu|e_gw1.7.531.1, Arth_Dipl_Dpu|e_gw1.74.78.1, Arth_Dipl_Dpu|gw1.11.475.1, Arth_Dipl_Dpu|gw1.11.490.1, Arth_Dipl_Dpu|gw1.145.33.1, Arth_Dipl_Dpu|gw1.157.47.1, Arth_Dipl_Dpu|gw1.19.348.1, Arth_Dipl_Dpu|gw1.237.8.1, Arth_Dipl_Dpu|gw1.252.14.1, Arth_Dipl_Dpu|gw1.252.…	Arth_Dipt_Aga|XP_061500858.1, Arth_Dipt_Aga|XP_061502031.1, Arth_Dipt_Aga|XP_061502892.1, Arth_Dipt_Aga|XP_061505688.1, Arth_Dipt_Aga|XP_061506217.1, Arth_Dipt_Aga|XP_061506563.1, Arth_Dipt_Aga|XP_061512474.1, Arth_Dipt_Aga|XP_061513315.1, Arth_Dipt_Aga|XP_061515440.1, Arth_Dipt_Aga|XP_061515478.1, Arth_Dipt_Aga|XP_061515983.1, Arth_Dipt_Aga|XP_061519626.1, Arth_Dipt_Aga|XP_313972.4, Arth_Dipt_Ag…	Arth_Dipt_Ban|IU25_00151-mRNA-1, Arth_Dipt_Ban|IU25_00152-mRNA-1, Arth_Dipt_Ban|IU25_00153-mRNA-1, Arth_Dipt_Ban|IU25_00154-mRNA-1, Arth_Dipt_Ban|IU25_00158-mRNA-1, Arth_Dipt_Ban|IU25_00159-mRNA-1, Arth_Dipt_Ban|IU25_00745-mRNA-1, Arth_Dipt_Ban|IU25_01701-mRNA-1, Arth_Dipt_Ban|IU25_02855-mRNA-1, Arth_Dipt_Ban|IU25_03296-mRNA-1, Arth_Dipt_Ban|IU25_03619-mRNA-1, Arth_Dipt_Ban|IU25_05363-mRNA-1, Art…	Arth_Dipt_Dme|NP_001033832.1, Arth_Dipt_Dme|NP_001097075.2, Arth_Dipt_Dme|NP_001097140.1, Arth_Dipt_Dme|NP_476949.2, Arth_Dipt_Dme|NP_477026.1, Arth_Dipt_Dme|NP_477330.1, Arth_Dipt_Dme|NP_511091.4, Arth_Dipt_Dme|NP_523389.3, Arth_Dipt_Dme|NP_523799.3, Arth_Dipt_Dme|NP_523834.1, Arth_Dipt_Dme|NP_572232.2, Arth_Dipt_Dme|NP_572500.1, Arth_Dipt_Dme|NP_573242.2, Arth_Dipt_Dme|NP_608318.5, Arth_Dipt_Dm…	Arth_Euph_Mno|CAL4059629.1, Arth_Euph_Mno|CAL4065898.1, Arth_Euph_Mno|CAL4067068.1, Arth_Euph_Mno|CAL4068493.1, Arth_Euph_Mno|CAL4069007.1, Arth_Euph_Mno|CAL4069870.1, Arth_Euph_Mno|CAL4076046.1, Arth_Euph_Mno|CAL4081610.1, Arth_Euph_Mno|CAL4081613.1, Arth_Euph_Mno|CAL4082825.1, Arth_Euph_Mno|CAL4089158.1, Arth_Euph_Mno|CAL4099292.1, Arth_Euph_Mno|CAL4103610.1, Arth_Euph_Mno|CAL4105476.1, Arth_Eu…	Arth_Geop_Sma|SMAR003035-PA, Arth_Geop_Sma|SMAR003036-PA, Arth_Geop_Sma|SMAR003736-PA, Arth_Geop_Sma|SMAR004529-PA, Arth_Geop_Sma|SMAR004854-PA, Arth_Geop_Sma|SMAR006261-PA, Arth_Geop_Sma|SMAR006320-PA, Arth_Geop_Sma|SMAR006755-PA, Arth_Geop_Sma|SMAR006775-PA, Arth_Geop_Sma|SMAR007945-PA, Arth_Geop_Sma|SMAR008386-PA, Arth_Geop_Sma|SMAR009619-PA, Arth_Geop_Sma|SMAR009696-PA, Arth_Geop_Sma|SMAR0098…	Arth_Hemi_Api|XP_001942790.2, Arth_Hemi_Api|XP_001943352.1, Arth_Hemi_Api|XP_001944012.3, Arth_Hemi_Api|XP_001946558.2, Arth_Hemi_Api|XP_001947663.2, Arth_Hemi_Api|XP_001948393.2, Arth_Hemi_Api|XP_001949221.1, Arth_Hemi_Api|XP_001950483.2, Arth_Hemi_Api|XP_003241160.1, Arth_Hemi_Api|XP_003242223.1, Arth_Hemi_Api|XP_003242937.1, Arth_Hemi_Api|XP_003246199.1, Arth_Hemi_Api|XP_003246375.1, Arth_Hemi…	Arth_Hyme_Ame|NP_001239361.1, Arth_Hyme_Ame|XP_001119966.1, Arth_Hyme_Ame|XP_001120105.1, Arth_Hyme_Ame|XP_001120111.2, Arth_Hyme_Ame|XP_001120883.2, Arth_Hyme_Ame|XP_001121339.1, Arth_Hyme_Ame|XP_001121922.1, Arth_Hyme_Ame|XP_006562721.1, Arth_Hyme_Ame|XP_006571219.1, Arth_Hyme_Ame|XP_006571400.1, Arth_Hyme_Ame|XP_006571839.1, Arth_Hyme_Ame|XP_016769119.1, Arth_Hyme_Ame|XP_026300552.1, Arth_Hyme…	Arth_Ixod_Isc|XP_029822142.3, Arth_Ixod_Isc|XP_029827526.3, Arth_Ixod_Isc|XP_029828963.2, Arth_Ixod_Isc|XP_029829045.2, Arth_Ixod_Isc|XP_029831428.3, Arth_Ixod_Isc|XP_029834787.1, Arth_Ixod_Isc|XP_040065896.1, Arth_Ixod_Isc|XP_040068606.1, Arth_Ixod_Isc|XP_040069064.2, Arth_Ixod_Isc|XP_040074824.1, Arth_Ixod_Isc|XP_040076082.2, Arth_Ixod_Isc|XP_040077680.1, Arth_Ixod_Isc|XP_040355698.1, Arth_Ixod…	Arth_Para_Rva|GAU88995.1, Arth_Para_Rva|GAU90956.1, Arth_Para_Rva|GAU93324.1, Arth_Para_Rva|GAU94648.1, Arth_Para_Rva|GAU96597.1, Arth_Para_Rva|GAU97305.1, Arth_Para_Rva|GAU97306.1, Arth_Para_Rva|GAU97903.1, Arth_Para_Rva|GAV00384.1, Arth_Para_Rva|GAV00390.1, Arth_Para_Rva|GAV02479.1, Arth_Para_Rva|GAV02480.1, Arth_Para_Rva|GAV04241.1, Arth_Para_Rva|GAV04802.1, Arth_Para_Rva|GAV04803.1, Arth_Para…	Arth_Xiph_Lpo|XP_013771990.1, Arth_Xiph_Lpo|XP_013774100.1, Arth_Xiph_Lpo|XP_013774111.2, Arth_Xiph_Lpo|XP_013775460.1, Arth_Xiph_Lpo|XP_013776388.1, Arth_Xiph_Lpo|XP_013776544.2, Arth_Xiph_Lpo|XP_013777739.1, Arth_Xiph_Lpo|XP_013777740.1, Arth_Xiph_Lpo|XP_013779126.1, Arth_Xiph_Lpo|XP_013779707.1, Arth_Xiph_Lpo|XP_013779981.1, Arth_Xiph_Lpo|XP_013780406.1, Arth_Xiph_Lpo|XP_013780429.2, Arth_Xiph…	Bryo_Chei_Bne|KAF6024525.1, Bryo_Chei_Bne|KAF6025043.1, Bryo_Chei_Bne|KAF6026922.1, Bryo_Chei_Bne|KAF6030736.1, Bryo_Chei_Bne|KAF6036100.1, Bryo_Chei_Bne|KAF6037034.1, Bryo_Chei_Bne|KAF6037036.1, Bryo_Chei_Bne|KAF6041329.1, Bryo_Chei_Bne|KAF6041330.1, Bryo_Chei_Bne|KAF6041370.1, Bryo_Chei_Bne|KAF6041371.1	Chor_Amph_Bfl|XP_035667250.1, Chor_Amph_Bfl|XP_035667251.1, Chor_Amph_Bfl|XP_035667252.1, Chor_Amph_Bfl|XP_035669822.1, Chor_Amph_Bfl|XP_035669824.1, Chor_Amph_Bfl|XP_035669825.1, Chor_Amph_Bfl|XP_035669826.1, Chor_Amph_Bfl|XP_035669827.1, Chor_Amph_Bfl|XP_035669828.1, Chor_Amph_Bfl|XP_035669829.1, Chor_Amph_Bfl|XP_035670790.1, Chor_Amph_Bfl|XP_035670791.1, Chor_Amph_Bfl|XP_035671127.1, Chor_Amph…	Chor_Anur_Xtr|NP_001007500.1, Chor_Anur_Xtr|NP_001016021.1, Chor_Anur_Xtr|NP_001016177.1, Chor_Anur_Xtr|NP_001016704.1, Chor_Anur_Xtr|NP_001016712.1, Chor_Anur_Xtr|NP_001017227.1, Chor_Anur_Xtr|NP_001093670.1, Chor_Anur_Xtr|NP_001093694.1, Chor_Anur_Xtr|NP_001116492.1, Chor_Anur_Xtr|NP_001239128.1, Chor_Anur_Xtr|NP_001305673.1, Chor_Anur_Xtr|NP_989216.1, Chor_Anur_Xtr|XP_002931449.3, Chor_Anur_Xt…	Chor_Chim_Cmi|XP_007884280.1, Chor_Chim_Cmi|XP_007884861.1, Chor_Chim_Cmi|XP_007884951.1, Chor_Chim_Cmi|XP_007885026.1, Chor_Chim_Cmi|XP_007885119.1, Chor_Chim_Cmi|XP_007885233.1, Chor_Chim_Cmi|XP_007885234.1, Chor_Chim_Cmi|XP_007885852.1, Chor_Chim_Cmi|XP_007886592.1, Chor_Chim_Cmi|XP_007887379.1, Chor_Chim_Cmi|XP_007889486.1, Chor_Chim_Cmi|XP_007890696.1, Chor_Chim_Cmi|XP_007890765.1, Chor_Chim…	Chor_Coel_Lch|XP_005986517.1, Chor_Coel_Lch|XP_005986975.1, Chor_Coel_Lch|XP_005987868.1, Chor_Coel_Lch|XP_005989615.1, Chor_Coel_Lch|XP_005992691.1, Chor_Coel_Lch|XP_005993301.1, Chor_Coel_Lch|XP_005993588.1, Chor_Coel_Lch|XP_005995189.1, Chor_Coel_Lch|XP_005995949.1, Chor_Coel_Lch|XP_005997264.1, Chor_Coel_Lch|XP_005997381.1, Chor_Coel_Lch|XP_005999115.1, Chor_Coel_Lch|XP_006000019.1, Chor_Coel…	Chor_Cope_Odi|CBY10398.1, Chor_Cope_Odi|CBY12554.1, Chor_Cope_Odi|CBY17986.1, Chor_Cope_Odi|CBY19890.1, Chor_Cope_Odi|CBY20140.1, Chor_Cope_Odi|CBY23553.1, Chor_Cope_Odi|CBY24589.1, Chor_Cope_Odi|CBY24590.1, Chor_Cope_Odi|CBY24841.1, Chor_Cope_Odi|CBY24842.1	Chor_Cypr_Dre|NP_001003563.1, Chor_Cypr_Dre|NP_001003563.1, Chor_Cypr_Dre|NP_001014818.1, Chor_Cypr_Dre|NP_001017625.1, Chor_Cypr_Dre|NP_001018616.2, Chor_Cypr_Dre|NP_001032182.1, Chor_Cypr_Dre|NP_001035436.3, Chor_Cypr_Dre|NP_001038539.1, Chor_Cypr_Dre|NP_001038539.1, Chor_Cypr_Dre|NP_001038539.1, Chor_Cypr_Dre|NP_001119883.1, Chor_Cypr_Dre|NP_001122175.1, Chor_Cypr_Dre|NP_001139175.1, Chor_Cypr…	Chor_Gall_Gga|NP_001230653.1, Chor_Gall_Gga|NP_001264653.1, Chor_Gall_Gga|NP_001280027.1, Chor_Gall_Gga|NP_001288716.1, Chor_Gall_Gga|NP_989435.2, Chor_Gall_Gga|NP_989493.1, Chor_Gall_Gga|NP_989851.2, Chor_Gall_Gga|NP_990099.1, Chor_Gall_Gga|XP_003643004.1, Chor_Gall_Gga|XP_015140956.1, Chor_Gall_Gga|XP_015147272.2, Chor_Gall_Gga|XP_015149815.1, Chor_Gall_Gga|XP_025010336.1, Chor_Gall_Gga|XP_4216…	Chor_Gall_Mga|XP_003206740.1, Chor_Gall_Mga|XP_003207996.1, Chor_Gall_Mga|XP_003210515.2, Chor_Gall_Mga|XP_003211303.1, Chor_Gall_Mga|XP_003211818.1, Chor_Gall_Mga|XP_010707096.1, Chor_Gall_Mga|XP_010708301.1, Chor_Gall_Mga|XP_010708611.1, Chor_Gall_Mga|XP_010708993.1, Chor_Gall_Mga|XP_010710109.1, Chor_Gall_Mga|XP_010710401.1, Chor_Gall_Mga|XP_010714030.2, Chor_Gall_Mga|XP_010716794.1, Chor_Gall…	Chor_Mono_Oan|XP_001516357.1, Chor_Mono_Oan|XP_001516971.2, Chor_Mono_Oan|XP_003431012.2, Chor_Mono_Oan|XP_007658025.2, Chor_Mono_Oan|XP_007667212.1, Chor_Mono_Oan|XP_007668283.1, Chor_Mono_Oan|XP_028903477.1, Chor_Mono_Oan|XP_028907568.1, Chor_Mono_Oan|XP_028911305.1, Chor_Mono_Oan|XP_028912270.1, Chor_Mono_Oan|XP_028914277.1, Chor_Mono_Oan|XP_028915054.1, Chor_Mono_Oan|XP_028917007.1, Chor_Mono…	Chor_Pass_Pma|XP_015471278.1, Chor_Pass_Pma|XP_015472103.1, Chor_Pass_Pma|XP_015473343.1, Chor_Pass_Pma|XP_015475904.1, Chor_Pass_Pma|XP_015476065.1, Chor_Pass_Pma|XP_015479219.1, Chor_Pass_Pma|XP_015479270.1, Chor_Pass_Pma|XP_015481407.1, Chor_Pass_Pma|XP_015482650.1, Chor_Pass_Pma|XP_015485122.1, Chor_Pass_Pma|XP_015485245.1, Chor_Pass_Pma|XP_015485408.2, Chor_Pass_Pma|XP_015487979.1, Chor_Pass…	Chor_Phle_Cin|NP_001027662.2, Chor_Phle_Cin|NP_001027683.1, Chor_Phle_Cin|NP_001037829.1, Chor_Phle_Cin|NP_001071654.1, Chor_Phle_Cin|NP_001071728.1, Chor_Phle_Cin|NP_001071798.1, Chor_Phle_Cin|NP_001071802.1, Chor_Phle_Cin|NP_001072023.1, Chor_Phle_Cin|XP_002119140.1, Chor_Phle_Cin|XP_002119699.2, Chor_Phle_Cin|XP_002128943.1, Chor_Phle_Cin|XP_009858714.1, Chor_Phle_Cin|XP_009860233.1, Chor_Phle…	Chor_Prim_Ggo|XP_004026345.1, Chor_Prim_Ggo|XP_004027933.1, Chor_Prim_Ggo|XP_004028543.1, Chor_Prim_Ggo|XP_004029351.1, Chor_Prim_Ggo|XP_004037956.1, Chor_Prim_Ggo|XP_004040329.1, Chor_Prim_Ggo|XP_004042581.1, Chor_Prim_Ggo|XP_004051027.2, Chor_Prim_Ggo|XP_004055259.1, Chor_Prim_Ggo|XP_004055692.1, Chor_Prim_Ggo|XP_004061116.1, Chor_Prim_Ggo|XP_004061970.1, Chor_Prim_Ggo|XP_018873677.1, Chor_Prim…	Chor_Prim_Hsa|NP_000316.2, Chor_Prim_Hsa|NP_000442.1, Chor_Prim_Hsa|NP_000442.1, Chor_Prim_Hsa|NP_000545.1, Chor_Prim_Hsa|NP_001073930.1, Chor_Prim_Hsa|NP_001074306.3, Chor_Prim_Hsa|NP_001263380.1, Chor_Prim_Hsa|NP_001290437.1, Chor_Prim_Hsa|NP_002644.4, Chor_Prim_Hsa|NP_003021.3, Chor_Prim_Hsa|NP_003856.1, Chor_Prim_Hsa|NP_003915.2, Chor_Prim_Hsa|NP_005020.1, Chor_Prim_Hsa|NP_005160.2, Chor_Prim…	Chor_Semi_Loc|XP_006625603.2, Chor_Semi_Loc|XP_006625803.1, Chor_Semi_Loc|XP_006626781.1, Chor_Semi_Loc|XP_006627202.2, Chor_Semi_Loc|XP_006627519.1, Chor_Semi_Loc|XP_006627906.1, Chor_Semi_Loc|XP_006627943.1, Chor_Semi_Loc|XP_006628501.1, Chor_Semi_Loc|XP_006629834.1, Chor_Semi_Loc|XP_006629980.1, Chor_Semi_Loc|XP_006630378.1, Chor_Semi_Loc|XP_006630518.1, Chor_Semi_Loc|XP_006631840.2, Chor_Semi…	Chor_Squa_Gja|XP_015261328.1, Chor_Squa_Gja|XP_015261629.1, Chor_Squa_Gja|XP_015262914.1, Chor_Squa_Gja|XP_015262915.1, Chor_Squa_Gja|XP_015263117.1, Chor_Squa_Gja|XP_015263243.1, Chor_Squa_Gja|XP_015263369.1, Chor_Squa_Gja|XP_015266458.1, Chor_Squa_Gja|XP_015269143.1, Chor_Squa_Gja|XP_015269144.1, Chor_Squa_Gja|XP_015269674.1, Chor_Squa_Gja|XP_015271828.1, Chor_Squa_Gja|XP_015272757.1, Chor_Squa…	Echi_Aspi_Aja|PIK35397.1, Echi_Aspi_Aja|PIK39128.1, Echi_Aspi_Aja|PIK41242.1, Echi_Aspi_Aja|PIK41561.1, Echi_Aspi_Aja|PIK42302.1, Echi_Aspi_Aja|PIK45928.1, Echi_Aspi_Aja|PIK45936.1, Echi_Aspi_Aja|PIK47044.1, Echi_Aspi_Aja|PIK47045.1, Echi_Aspi_Aja|PIK48547.1, Echi_Aspi_Aja|PIK51838.1, Echi_Aspi_Aja|PIK56439.1, Echi_Aspi_Aja|PIK56440.1, Echi_Aspi_Aja|PIK56450.1, Echi_Aspi_Aja|PIK57330.1, Echi_Aspi…	Echi_Cama_Spu|NP_999663.1, Echi_Cama_Spu|NP_999753.2, Echi_Cama_Spu|NP_999809.1, Echi_Cama_Spu|XP_003729834.1, Echi_Cama_Spu|XP_003730812.1, Echi_Cama_Spu|XP_011670594.2, Echi_Cama_Spu|XP_030832990.1, Echi_Cama_Spu|XP_030836003.1, Echi_Cama_Spu|XP_030837114.1, Echi_Cama_Spu|XP_030837853.1, Echi_Cama_Spu|XP_030838486.1, Echi_Cama_Spu|XP_030839370.1, Echi_Cama_Spu|XP_030840660.1, Echi_Cama_Spu|XP_0…	Echi_Valv_Apl|XP_022079677.1, Echi_Valv_Apl|XP_022080696.1, Echi_Valv_Apl|XP_022081328.1, Echi_Valv_Apl|XP_022081421.1, Echi_Valv_Apl|XP_022082510.1, Echi_Valv_Apl|XP_022084154.1, Echi_Valv_Apl|XP_022084482.1, Echi_Valv_Apl|XP_022087669.1, Echi_Valv_Apl|XP_022088259.1, Echi_Valv_Apl|XP_022088377.1, Echi_Valv_Apl|XP_022092302.1, Echi_Valv_Apl|XP_022092310.1, Echi_Valv_Apl|XP_022093535.1, Echi_Valv…	Hemi_Ente_Sko|NP_001158360.1, Hemi_Ente_Sko|NP_001158374.1, Hemi_Ente_Sko|NP_001158375.1, Hemi_Ente_Sko|NP_001158396.1, Hemi_Ente_Sko|NP_001158481.1, Hemi_Ente_Sko|NP_001161526.1, Hemi_Ente_Sko|NP_001161560.1, Hemi_Ente_Sko|NP_001161626.1, Hemi_Ente_Sko|NP_001161635.1, Hemi_Ente_Sko|NP_001164681.1, Hemi_Ente_Sko|NP_001164685.1, Hemi_Ente_Sko|XP_002731203.1, Hemi_Ente_Sko|XP_002734580.1, Hemi_Ente…	Moll_Arco_Sbr|EVM0001106.1, Moll_Arco_Sbr|EVM0001387.1, Moll_Arco_Sbr|EVM0001717.1, Moll_Arco_Sbr|EVM0002131.1, Moll_Arco_Sbr|EVM0002725.1, Moll_Arco_Sbr|EVM0003267.1, Moll_Arco_Sbr|EVM0004345.1, Moll_Arco_Sbr|EVM0004593.1, Moll_Arco_Sbr|EVM0004911.1, Moll_Arco_Sbr|EVM0005007.1, Moll_Arco_Sbr|EVM0007674.1, Moll_Arco_Sbr|EVM0007862.1, Moll_Arco_Sbr|EVM0007983.1, Moll_Arco_Sbr|EVM0008228.1, Moll_Ar…
OG0000011	Anne_Poly_Dgy|CAD5112331.1, Anne_Poly_Dgy|CAD5112551.1, Anne_Poly_Dgy|CAD5112552.1, Anne_Poly_Dgy|CAD5113156.1, Anne_Poly_Dgy|CAD5116800.1, Anne_Poly_Dgy|CAD5118362.1, Anne_Poly_Dgy|CAD5118363.1, Anne_Poly_Dgy|CAD5118375.1, Anne_Poly_Dgy|CAD5118407.1, Anne_Poly_Dgy|CAD5118408.1, Anne_Poly_Dgy|CAD5119107.1, Anne_Poly_Dgy|CAD5123484.1, Anne_Poly_Dgy|CAD5124352.1, Anne_Poly_Dgy|CAD5125291.1, Anne_Po…	Anne_Sede_Cte|ELT88377.1, Anne_Sede_Cte|ELT88594.1, Anne_Sede_Cte|ELT88896.1, Anne_Sede_Cte|ELT90105.1, Anne_Sede_Cte|ELT92554.1, Anne_Sede_Cte|ELT93272.1, Anne_Sede_Cte|ELT93852.1, Anne_Sede_Cte|ELT96089.1, Anne_Sede_Cte|ELT98449.1, Anne_Sede_Cte|ELT98787.1, Anne_Sede_Cte|ELT99672.1, Anne_Sede_Cte|ELU06581.1, Anne_Sede_Cte|ELU06872.1, Anne_Sede_Cte|ELU08808.1, Anne_Sede_Cte|ELU10276.1, Anne_Sede…	Arth_Aran_Smi|KFM58551.1, Arth_Aran_Smi|KFM59686.1, Arth_Aran_Smi|KFM60220.1, Arth_Aran_Smi|KFM63429.1, Arth_Aran_Smi|KFM63430.1, Arth_Aran_Smi|KFM63566.1, Arth_Aran_Smi|KFM64038.1, Arth_Aran_Smi|KFM64793.1, Arth_Aran_Smi|KFM66451.1, Arth_Aran_Smi|KFM68598.1, Arth_Aran_Smi|KFM68780.1, Arth_Aran_Smi|KFM69838.1, Arth_Aran_Smi|KFM73569.1, Arth_Aran_Smi|KFM76372.1, Arth_Aran_Smi|KFM77352.1, Arth_Aran…	Arth_Crus_Cop|KAG0697821.1, Arth_Crus_Cop|KAG0713724.1, Arth_Crus_Cop|KAG0726486.1	Arth_Crus_Cqu|XP_053627628.1, Arth_Crus_Cqu|XP_053630402.1, Arth_Crus_Cqu|XP_053632618.1, Arth_Crus_Cqu|XP_053633197.1, Arth_Crus_Cqu|XP_053635553.1, Arth_Crus_Cqu|XP_053635992.1, Arth_Crus_Cqu|XP_053636422.1, Arth_Crus_Cqu|XP_053637582.1, Arth_Crus_Cqu|XP_053639900.1, Arth_Crus_Cqu|XP_053639908.1, Arth_Crus_Cqu|XP_053647497.1, Arth_Crus_Cqu|XP_053651867.1, Arth_Crus_Cqu|XP_053651877.1, Arth_Crus…	Arth_Crus_Esi|XP_050696031.1, Arth_Crus_Esi|XP_050698167.1, Arth_Crus_Esi|XP_050698746.1, Arth_Crus_Esi|XP_050698768.1, Arth_Crus_Esi|XP_050698770.1, Arth_Crus_Esi|XP_050701803.1, Arth_Crus_Esi|XP_050701808.1, Arth_Crus_Esi|XP_050709645.1, Arth_Crus_Esi|XP_050710492.1, Arth_Crus_Esi|XP_050714385.1, Arth_Crus_Esi|XP_050714868.1, Arth_Crus_Esi|XP_050718123.1, Arth_Crus_Esi|XP_050718276.1, Arth_Crus…	Arth_Crus_Ham|XP_042205368.1, Arth_Crus_Ham|XP_042207059.1, Arth_Crus_Ham|XP_042210048.1, Arth_Crus_Ham|XP_042210791.1, Arth_Crus_Ham|XP_042213029.1, Arth_Crus_Ham|XP_042214080.1, Arth_Crus_Ham|XP_042218904.1, Arth_Crus_Ham|XP_042220736.1, Arth_Crus_Ham|XP_042220741.1, Arth_Crus_Ham|XP_042222755.1, Arth_Crus_Ham|XP_042222789.1, Arth_Crus_Ham|XP_042223028.1, Arth_Crus_Ham|XP_042227427.1, Arth_Crus…	Arth_Crus_Mni|XP_064079239.1, Arth_Crus_Mni|XP_064080533.1, Arth_Crus_Mni|XP_064085489.1, Arth_Crus_Mni|XP_064085803.1, Arth_Crus_Mni|XP_064088150.1, Arth_Crus_Mni|XP_064088198.1, Arth_Crus_Mni|XP_064088286.1, Arth_Crus_Mni|XP_064088293.1, Arth_Crus_Mni|XP_064088318.1, Arth_Crus_Mni|XP_064088385.1, Arth_Crus_Mni|XP_064088394.1, Arth_Crus_Mni|XP_064091246.1, Arth_Crus_Mni|XP_064095393.1, Arth_Crus…	Arth_Crus_Mro|XP_066938234.1, Arth_Crus_Mro|XP_066938878.1, Arth_Crus_Mro|XP_066942819.1, Arth_Crus_Mro|XP_066945660.1, Arth_Crus_Mro|XP_066947025.1, Arth_Crus_Mro|XP_066950437.1, Arth_Crus_Mro|XP_066952186.1, Arth_Crus_Mro|XP_066953364.1, Arth_Crus_Mro|XP_066953370.1, Arth_Crus_Mro|XP_066954119.1, Arth_Crus_Mro|XP_066954357.1, Arth_Crus_Mro|XP_066954361.1, Arth_Crus_Mro|XP_066954362.1, Arth_Crus…	Arth_Crus_Pch|XP_047473854.1, Arth_Crus_Pch|XP_047474116.1, Arth_Crus_Pch|XP_047476218.1, Arth_Crus_Pch|XP_047477964.1, Arth_Crus_Pch|XP_047479627.1, Arth_Crus_Pch|XP_047479733.1, Arth_Crus_Pch|XP_047480627.1, Arth_Crus_Pch|XP_047481633.1, Arth_Crus_Pch|XP_047481698.1, Arth_Crus_Pch|XP_047483024.1, Arth_Crus_Pch|XP_047484963.1, Arth_Crus_Pch|XP_047485080.1, Arth_Crus_Pch|XP_047486105.1, Arth_Crus…	Arth_Crus_Pci|KAK3849850.1, Arth_Crus_Pci|KAK3852260.1, Arth_Crus_Pci|KAK3852771.1, Arth_Crus_Pci|KAK3853299.1, Arth_Crus_Pci|KAK3858298.1, Arth_Crus_Pci|KAK3864291.1, Arth_Crus_Pci|KAK3867311.1, Arth_Crus_Pci|KAK3867312.1, Arth_Crus_Pci|KAK3869948.1, Arth_Crus_Pci|KAK3869950.1, Arth_Crus_Pci|KAK3882555.1, Arth_Crus_Pci|KAK3887914.1, Arth_Crus_Pci|KAK3894020.1, Arth_Crus_Pci|KAK3895343.1	Arth_Crus_Pcl|XP_045585596.1, Arth_Crus_Pcl|XP_045586125.1, Arth_Crus_Pcl|XP_045587558.1, Arth_Crus_Pcl|XP_045588130.1, Arth_Crus_Pcl|XP_045589223.1, Arth_Crus_Pcl|XP_045589307.1, Arth_Crus_Pcl|XP_045591212.1, Arth_Crus_Pcl|XP_045591516.1, Arth_Crus_Pcl|XP_045595966.1, Arth_Crus_Pcl|XP_045598889.1, Arth_Crus_Pcl|XP_045605550.1, Arth_Crus_Pcl|XP_045606545.1, Arth_Crus_Pcl|XP_045610629.1, Arth_Crus…	Arth_Crus_Pin|XP_063585391.1, Arth_Crus_Pin|XP_063586925.1, Arth_Crus_Pin|XP_063588257.1, Arth_Crus_Pin|XP_063588959.1, Arth_Crus_Pin|XP_063589343.1, Arth_Crus_Pin|XP_063589649.1, Arth_Crus_Pin|XP_063590885.1, Arth_Crus_Pin|XP_063591675.1, Arth_Crus_Pin|XP_063594373.1, Arth_Crus_Pin|XP_063594967.1, Arth_Crus_Pin|XP_063595335.1, Arth_Crus_Pin|XP_063595780.1, Arth_Crus_Pin|XP_063595783.1, Arth_Crus…	Arth_Crus_Pma|KAK4286991.1, Arth_Crus_Pma|KAK4287003.1, Arth_Crus_Pma|KAK4288614.1, Arth_Crus_Pma|KAK4288615.1, Arth_Crus_Pma|KAK4289453.1, Arth_Crus_Pma|KAK4289925.1, Arth_Crus_Pma|KAK4290673.1, Arth_Crus_Pma|KAK4294633.1, Arth_Crus_Pma|KAK4300320.1, Arth_Crus_Pma|KAK4301733.1, Arth_Crus_Pma|KAK4303735.1, Arth_Crus_Pma|KAK4305681.1, Arth_Crus_Pma|KAK4313918.1, Arth_Crus_Pma|KAK4314786.1, Arth_Cr…	Arth_Crus_Pmo|XP_037774974.1, Arth_Crus_Pmo|XP_037777007.1, Arth_Crus_Pmo|XP_037779173.1, Arth_Crus_Pmo|XP_037783050.1, Arth_Crus_Pmo|XP_037783429.1, Arth_Crus_Pmo|XP_037784826.1, Arth_Crus_Pmo|XP_037788167.1, Arth_Crus_Pmo|XP_037790493.1, Arth_Crus_Pmo|XP_037793075.1, Arth_Crus_Pmo|XP_037794763.1, Arth_Crus_Pmo|XP_037794939.1, Arth_Crus_Pmo|XP_037794940.1, Arth_Crus_Pmo|XP_037795624.1, Arth_Crus…	Arth_Crus_Pva|XP_027206731.1, Arth_Crus_Pva|XP_027209515.1, Arth_Crus_Pva|XP_027219036.1, Arth_Crus_Pva|XP_027220022.1, Arth_Crus_Pva|XP_027223388.1, Arth_Crus_Pva|XP_027229810.1, Arth_Crus_Pva|XP_027230814.1, Arth_Crus_Pva|XP_027230817.1, Arth_Crus_Pva|XP_027232138.1, Arth_Crus_Pva|XP_027233165.1, Arth_Crus_Pva|XP_027235497.1, Arth_Crus_Pva|XP_027235633.1, Arth_Crus_Pva|XP_027236367.1, Arth_Crus…	Arth_Crus_Spa|XP_063841526.1, Arth_Crus_Spa|XP_063846442.1, Arth_Crus_Spa|XP_063848953.1, Arth_Crus_Spa|XP_063849458.1, Arth_Crus_Spa|XP_063854213.1, Arth_Crus_Spa|XP_063855290.1, Arth_Crus_Spa|XP_063864718.1, Arth_Crus_Spa|XP_063865350.1, Arth_Crus_Spa|XP_063873601.1, Arth_Crus_Spa|XP_063873942.1, Arth_Crus_Spa|XP_063878156.1, Arth_Crus_Spa|XP_063879450.1, Arth_Crus_Spa|XP_063879714.1, Arth_Crus…	Arth_Dipl_Dpu|NCBI_GNO_0800112, Arth_Dipl_Dpu|NCBI_GNO_14000044, Arth_Dipl_Dpu|PASA_GEN_3900088, Arth_Dipl_Dpu|SNAP_00002120, Arth_Dipl_Dpu|SNAP_00006250, Arth_Dipl_Dpu|SNAP_00006251, Arth_Dipl_Dpu|SNAP_00033013, Arth_Dipl_Dpu|e_gw1.2.575.1, Arth_Dipl_Dpu|e_gw1.3.454.1, Arth_Dipl_Dpu|e_gw1.42.128.1, Arth_Dipl_Dpu|e_gw1.42.30.1, Arth_Dipl_Dpu|e_gw1.6.47.1, Arth_Dipl_Dpu|gw1.13.245.1, Arth_Dipl_Dpu…	Arth_Dipt_Aga|XP_061497177.1, Arth_Dipt_Aga|XP_061500641.1, Arth_Dipt_Aga|XP_061500877.1, Arth_Dipt_Aga|XP_061501551.1, Arth_Dipt_Aga|XP_061508462.1, Arth_Dipt_Aga|XP_061514608.1, Arth_Dipt_Aga|XP_061516074.1, Arth_Dipt_Aga|XP_311031.2, Arth_Dipt_Aga|XP_313000.3, Arth_Dipt_Aga|XP_320180.2	Arth_Dipt_Ban|IU25_02090-mRNA-1, Arth_Dipt_Ban|IU25_03146-mRNA-1, Arth_Dipt_Ban|IU25_04953-mRNA-1, Arth_Dipt_Ban|IU25_04998-mRNA-1, Arth_Dipt_Ban|IU25_05920-mRNA-1, Arth_Dipt_Ban|IU25_09460-mRNA-1, Arth_Dipt_Ban|IU25_09462-mRNA-1, Arth_Dipt_Ban|IU25_10275-mRNA-1	Arth_Dipt_Dme|NP_524176.1, Arth_Dipt_Dme|NP_524245.3, Arth_Dipt_Dme|NP_524304.2, Arth_Dipt_Dme|NP_524525.3, Arth_Dipt_Dme|NP_524556.2, Arth_Dipt_Dme|NP_647968.3, Arth_Dipt_Dme|NP_650966.2	Arth_Euph_Mno|CAL4059478.1, Arth_Euph_Mno|CAL4060430.1, Arth_Euph_Mno|CAL4061089.1, Arth_Euph_Mno|CAL4064797.1, Arth_Euph_Mno|CAL4066284.1, Arth_Euph_Mno|CAL4069809.1, Arth_Euph_Mno|CAL4095302.1, Arth_Euph_Mno|CAL4096331.1, Arth_Euph_Mno|CAL4096878.1, Arth_Euph_Mno|CAL4097184.1, Arth_Euph_Mno|CAL4097464.1, Arth_Euph_Mno|CAL4098090.1, Arth_Euph_Mno|CAL4108360.1, Arth_Euph_Mno|CAL4120931.1, Arth_Eu…	Arth_Geop_Sma|SMAR001612-PA, Arth_Geop_Sma|SMAR003809-PA, Arth_Geop_Sma|SMAR005402-PA, Arth_Geop_Sma|SMAR006312-PA, Arth_Geop_Sma|SMAR006392-PA, Arth_Geop_Sma|SMAR008808-PA, Arth_Geop_Sma|SMAR008809-PA, Arth_Geop_Sma|SMAR009787-PA, Arth_Geop_Sma|SMAR012158-PA, Arth_Geop_Sma|SMAR012159-PA, Arth_Geop_Sma|SMAR013945-PA	Arth_Hemi_Api|NP_001313550.1, Arth_Hemi_Api|XP_001943708.2, Arth_Hemi_Api|XP_001947491.1, Arth_Hemi_Api|XP_003241610.1, Arth_Hemi_Api|XP_003242112.1, Arth_Hemi_Api|XP_003245221.3, Arth_Hemi_Api|XP_008178727.1, Arth_Hemi_Api|XP_008181349.1, Arth_Hemi_Api|XP_008188845.1, Arth_Hemi_Api|XP_016660125.1, Arth_Hemi_Api|XP_016661296.1, Arth_Hemi_Api|XP_029342030.1, Arth_Hemi_Api|XP_029342413.1, Arth_Hemi…	Arth_Hyme_Ame|NP_001106756.1, Arth_Hyme_Ame|NP_001314884.1, Arth_Hyme_Ame|XP_006561748.1, Arth_Hyme_Ame|XP_006564081.2, Arth_Hyme_Ame|XP_026295776.1, Arth_Hyme_Ame|XP_396025.4	Arth_Ixod_Isc|XP_002406273.3, Arth_Ixod_Isc|XP_002413649.2, Arth_Ixod_Isc|XP_002414124.1, Arth_Ixod_Isc|XP_002416072.3, Arth_Ixod_Isc|XP_002416435.4, Arth_Ixod_Isc|XP_029828900.2, Arth_Ixod_Isc|XP_029831937.3, Arth_Ixod_Isc|XP_029838406.1, Arth_Ixod_Isc|XP_029842091.3, Arth_Ixod_Isc|XP_029842100.1, Arth_Ixod_Isc|XP_040063487.1, Arth_Ixod_Isc|XP_040066851.1, Arth_Ixod_Isc|XP_040067540.2, Arth_Ixod…	Arth_Para_Rva|GAU91478.1, Arth_Para_Rva|GAU92871.1, Arth_Para_Rva|GAU93962.1, Arth_Para_Rva|GAU93963.1, Arth_Para_Rva|GAU95032.1, Arth_Para_Rva|GAU95034.1, Arth_Para_Rva|GAU95035.1, Arth_Para_Rva|GAU96604.1, Arth_Para_Rva|GAU96605.1, Arth_Para_Rva|GAU97093.1, Arth_Para_Rva|GAU97094.1, Arth_Para_Rva|GAU97290.1, Arth_Para_Rva|GAU97299.1, Arth_Para_Rva|GAV00975.1, Arth_Para_Rva|GAV01026.1, Arth_Para…	Arth_Xiph_Lpo|XP_013771865.1, Arth_Xiph_Lpo|XP_013772526.2, Arth_Xiph_Lpo|XP_013772923.1, Arth_Xiph_Lpo|XP_013773885.2, Arth_Xiph_Lpo|XP_013774511.1, Arth_Xiph_Lpo|XP_013774985.1, Arth_Xiph_Lpo|XP_013775273.1, Arth_Xiph_Lpo|XP_013776720.2, Arth_Xiph_Lpo|XP_013777495.1, Arth_Xiph_Lpo|XP_013777923.1, Arth_Xiph_Lpo|XP_013779266.1, Arth_Xiph_Lpo|XP_013780259.1, Arth_Xiph_Lpo|XP_013780503.1, Arth_Xiph…	Bryo_Chei_Bne|KAF6021280.1, Bryo_Chei_Bne|KAF6025000.1, Bryo_Chei_Bne|KAF6031520.1, Bryo_Chei_Bne|KAF6032671.1, Bryo_Chei_Bne|KAF6035485.1	Chor_Amph_Bfl|XP_035660882.1, Chor_Amph_Bfl|XP_035661783.1, Chor_Amph_Bfl|XP_035665403.1, Chor_Amph_Bfl|XP_035667294.1, Chor_Amph_Bfl|XP_035667464.1, Chor_Amph_Bfl|XP_035668464.1, Chor_Amph_Bfl|XP_035668465.1, Chor_Amph_Bfl|XP_035668473.1, Chor_Amph_Bfl|XP_035669406.1, Chor_Amph_Bfl|XP_035669407.1, Chor_Amph_Bfl|XP_035669408.1, Chor_Amph_Bfl|XP_035669409.1, Chor_Amph_Bfl|XP_035669410.1, Chor_Amph…	Chor_Anur_Xtr|NP_001072295.1, Chor_Anur_Xtr|NP_001072505.1, Chor_Anur_Xtr|NP_001106489.1, Chor_Anur_Xtr|NP_001106592.1, Chor_Anur_Xtr|NP_001352112.1, Chor_Anur_Xtr|XP_002933014.2, Chor_Anur_Xtr|XP_002934808.1, Chor_Anur_Xtr|XP_002934896.3, Chor_Anur_Xtr|XP_002935352.5, Chor_Anur_Xtr|XP_002939760.1, Chor_Anur_Xtr|XP_002940396.1, Chor_Anur_Xtr|XP_002940397.1, Chor_Anur_Xtr|XP_002940541.3, Chor_Anur…	Chor_Chim_Cmi|XP_007884107.1, Chor_Chim_Cmi|XP_007887092.1, Chor_Chim_Cmi|XP_007887793.1, Chor_Chim_Cmi|XP_007890235.1, Chor_Chim_Cmi|XP_007890238.1, Chor_Chim_Cmi|XP_007892276.1, Chor_Chim_Cmi|XP_007893203.1, Chor_Chim_Cmi|XP_007895578.1, Chor_Chim_Cmi|XP_007897373.1, Chor_Chim_Cmi|XP_007899545.1, Chor_Chim_Cmi|XP_007899584.1, Chor_Chim_Cmi|XP_007900281.1, Chor_Chim_Cmi|XP_007901794.1, Chor_Chim…	Chor_Coel_Lch|XP_005988304.1, Chor_Coel_Lch|XP_005988380.1, Chor_Coel_Lch|XP_005989416.1, Chor_Coel_Lch|XP_005990884.1, Chor_Coel_Lch|XP_005990932.1, Chor_Coel_Lch|XP_005991458.1, Chor_Coel_Lch|XP_006002680.1, Chor_Coel_Lch|XP_006005101.1, Chor_Coel_Lch|XP_006007126.1, Chor_Coel_Lch|XP_006008552.2, Chor_Coel_Lch|XP_006012185.1, Chor_Coel_Lch|XP_014345916.1, Chor_Coel_Lch|XP_014351580.1	Chor_Cope_Odi|CBY07872.1	Chor_Cypr_Dre|NP_001007219.1, Chor_Cypr_Dre|NP_001034615.1, Chor_Cypr_Dre|NP_001073337.1, Chor_Cypr_Dre|NP_001082858.1, Chor_Cypr_Dre|NP_001095861.1, Chor_Cypr_Dre|NP_001095861.1, Chor_Cypr_Dre|NP_001095861.1, Chor_Cypr_Dre|NP_001095861.1, Chor_Cypr_Dre|NP_001098579.1, Chor_Cypr_Dre|NP_001098579.1, Chor_Cypr_Dre|NP_001098579.1, Chor_Cypr_Dre|NP_001108618.1, Chor_Cypr_Dre|NP_001108619.1, Chor_Cypr…	Chor_Gall_Gga|NP_001012295.1, Chor_Gall_Gga|NP_001019755.1, Chor_Gall_Gga|NP_001019756.2, Chor_Gall_Gga|NP_001026299.1, Chor_Gall_Gga|NP_001026726.1, Chor_Gall_Gga|NP_001032913.1, Chor_Gall_Gga|NP_001038152.1, Chor_Gall_Gga|NP_001120642.1, Chor_Gall_Gga|NP_001120643.1, Chor_Gall_Gga|NP_001305346.1, Chor_Gall_Gga|NP_001305383.1, Chor_Gall_Gga|NP_989693.1, Chor_Gall_Gga|NP_990199.1, Chor_Gall_Gga|X…	Chor_Gall_Mga|XP_003205403.1, Chor_Gall_Mga|XP_003205420.2, Chor_Gall_Mga|XP_003207943.1, Chor_Gall_Mga|XP_003212502.1, Chor_Gall_Mga|XP_010706123.1, Chor_Gall_Mga|XP_010708179.2, Chor_Gall_Mga|XP_010708238.1, Chor_Gall_Mga|XP_010712612.1, Chor_Gall_Mga|XP_010712765.1, Chor_Gall_Mga|XP_010713411.1, Chor_Gall_Mga|XP_010713416.1, Chor_Gall_Mga|XP_010717386.1, Chor_Gall_Mga|XP_010717437.1, Chor_Gall…	Chor_Mono_Oan|XP_001512718.1, Chor_Mono_Oan|XP_007655860.2, Chor_Mono_Oan|XP_007671256.1, Chor_Mono_Oan|XP_028912298.1, Chor_Mono_Oan|XP_028915317.1, Chor_Mono_Oan|XP_028915708.1, Chor_Mono_Oan|XP_028922005.1, Chor_Mono_Oan|XP_028930048.1, Chor_Mono_Oan|XP_028932160.1, Chor_Mono_Oan|XP_028932371.1, Chor_Mono_Oan|XP_028932671.1, Chor_Mono_Oan|XP_028936750.1	Chor_Pass_Pma|XP_015480169.1, Chor_Pass_Pma|XP_015480302.1, Chor_Pass_Pma|XP_015481331.1, Chor_Pass_Pma|XP_015481386.1, Chor_Pass_Pma|XP_015481431.1, Chor_Pass_Pma|XP_015481458.1, Chor_Pass_Pma|XP_015487901.1, Chor_Pass_Pma|XP_015487922.1, Chor_Pass_Pma|XP_015488123.1, Chor_Pass_Pma|XP_015488281.1, Chor_Pass_Pma|XP_015488973.1, Chor_Pass_Pma|XP_015497101.1, Chor_Pass_Pma|XP_018861039.1, Chor_Pass…	Chor_Phle_Cin|NP_001027809.1, Chor_Phle_Cin|XP_002127187.1, Chor_Phle_Cin|XP_004225768.1	Chor_Prim_Ggo|XP_004025393.1, Chor_Prim_Ggo|XP_004040268.1, Chor_Prim_Ggo|XP_004040585.1, Chor_Prim_Ggo|XP_004040627.1, Chor_Prim_Ggo|XP_004044274.1, Chor_Prim_Ggo|XP_004049564.2	Chor_Prim_Hsa|NP_000900.1, Chor_Prim_Hsa|NP_000901.1, Chor_Prim_Hsa|NP_001048.2, Chor_Prim_Hsa|NP_001049.1, Chor_Prim_Hsa|NP_001050.1, Chor_Prim_Hsa|NP_001265724.1, Chor_Prim_Hsa|NP_001265724.1, Chor_Prim_Hsa|NP_001516.2, Chor_Prim_Hsa|NP_001517.2, Chor_Prim_Hsa|NP_004239.2, Chor_Prim_Hsa|NP_004876.3, Chor_Prim_Hsa|NP_005963.4, Chor_Prim_Hsa|NP_057624.3, Chor_Prim_Hsa|NP_071429.1, Chor_Prim_Hsa|N…	Chor_Semi_Loc|XP_006625365.1, Chor_Semi_Loc|XP_006625420.1, Chor_Semi_Loc|XP_006625711.1, Chor_Semi_Loc|XP_006625858.1, Chor_Semi_Loc|XP_006627189.1, Chor_Semi_Loc|XP_006627778.1, Chor_Semi_Loc|XP_006628190.1, Chor_Semi_Loc|XP_006629532.2, Chor_Semi_Loc|XP_006629862.1, Chor_Semi_Loc|XP_006630401.1, Chor_Semi_Loc|XP_006630635.1, Chor_Semi_Loc|XP_006630658.2, Chor_Semi_Loc|XP_006635448.1, Chor_Semi…	Chor_Squa_Gja|XP_015261248.1, Chor_Squa_Gja|XP_015263633.1, Chor_Squa_Gja|XP_015263636.1, Chor_Squa_Gja|XP_015264049.1, Chor_Squa_Gja|XP_015265554.1, Chor_Squa_Gja|XP_015265555.1, Chor_Squa_Gja|XP_015265556.1, Chor_Squa_Gja|XP_015265771.1, Chor_Squa_Gja|XP_015266566.1, Chor_Squa_Gja|XP_015266567.1, Chor_Squa_Gja|XP_015267830.1, Chor_Squa_Gja|XP_015269258.1, Chor_Squa_Gja|XP_015269485.1, Chor_Squa…	Echi_Aspi_Aja|PIK33830.1, Echi_Aspi_Aja|PIK34086.1, Echi_Aspi_Aja|PIK35994.1, Echi_Aspi_Aja|PIK36230.1, Echi_Aspi_Aja|PIK39475.1, Echi_Aspi_Aja|PIK44527.1, Echi_Aspi_Aja|PIK51035.1, Echi_Aspi_Aja|PIK54453.1, Echi_Aspi_Aja|PIK61930.1	Echi_Cama_Spu|XP_003723464.2, Echi_Cama_Spu|XP_003725178.2, Echi_Cama_Spu|XP_003729750.1, Echi_Cama_Spu|XP_030833857.1, Echi_Cama_Spu|XP_030835031.1, Echi_Cama_Spu|XP_030835432.1, Echi_Cama_Spu|XP_030835433.1, Echi_Cama_Spu|XP_030835983.1, Echi_Cama_Spu|XP_030836000.1, Echi_Cama_Spu|XP_030838918.1, Echi_Cama_Spu|XP_030841764.1, Echi_Cama_Spu|XP_783326.1, Echi_Cama_Spu|XP_790381.1	Echi_Valv_Apl|XP_022079422.1, Echi_Valv_Apl|XP_022080436.1, Echi_Valv_Apl|XP_022081357.1, Echi_Valv_Apl|XP_022086282.1, Echi_Valv_Apl|XP_022087436.1, Echi_Valv_Apl|XP_022087542.1, Echi_Valv_Apl|XP_022087964.1, Echi_Valv_Apl|XP_022088781.1, Echi_Valv_Apl|XP_022089610.1, Echi_Valv_Apl|XP_022097699.1, Echi_Valv_Apl|XP_022100407.1, Echi_Valv_Apl|XP_022101544.1, Echi_Valv_Apl|XP_022107462.1	Hemi_Ente_Sko|NP_001161604.1, Hemi_Ente_Sko|NP_001161621.1, Hemi_Ente_Sko|NP_001161681.1, Hemi_Ente_Sko|XP_002730476.1, Hemi_Ente_Sko|XP_002730513.1, Hemi_Ente_Sko|XP_002730923.1, Hemi_Ente_Sko|XP_002730924.2, Hemi_Ente_Sko|XP_002731478.1, Hemi_Ente_Sko|XP_002731479.1, Hemi_Ente_Sko|XP_002731649.2, Hemi_Ente_Sko|XP_002731650.2, Hemi_Ente_Sko|XP_002731651.1, Hemi_Ente_Sko|XP_002731808.1, Hemi_Ente…	Moll_Arco_Sbr|EVM0000900.1, Moll_Arco_Sbr|EVM0000901.1, Moll_Arco_Sbr|EVM0001812.1, Moll_Arco_Sbr|EVM0001826.1, Moll_Arco_Sbr|EVM0002732.1, Moll_Arco_Sbr|EVM0004115.1, Moll_Arco_Sbr|EVM0004993.1, Moll_Arco_Sbr|EVM0006150.1, Moll_Arco_Sbr|EVM0008340.1, Moll_Arco_Sbr|EVM0008816.1, Moll_Arco_Sbr|EVM0010041.1, Moll_Arco_Sbr|EVM0010152.1, Moll_Arco_Sbr|EVM0010470.1, Moll_Arco_Sbr|EVM0011342.1, Moll_Ar…
OG0000012	Anne_Poly_Dgy|CAD5115025.1, Anne_Poly_Dgy|CAD5121806.1, Anne_Poly_Dgy|CAD5122938.1	Anne_Sede_Cte|ELT87177.1, Anne_Sede_Cte|ELT87470.1, Anne_Sede_Cte|ELT87535.1, Anne_Sede_Cte|ELT89537.1, Anne_Sede_Cte|ELT89538.1, Anne_Sede_Cte|ELT90141.1, Anne_Sede_Cte|ELT90296.1, Anne_Sede_Cte|ELT90618.1, Anne_Sede_Cte|ELT90619.1, Anne_Sede_Cte|ELT90909.1, Anne_Sede_Cte|ELT91907.1, Anne_Sede_Cte|ELT92660.1, Anne_Sede_Cte|ELT92964.1, Anne_Sede_Cte|ELT93527.1, Anne_Sede_Cte|ELT94789.1, Anne_Sede…	Arth_Aran_Smi|KFM56712.1, Arth_Aran_Smi|KFM57189.1, Arth_Aran_Smi|KFM57259.1, Arth_Aran_Smi|KFM57663.1, Arth_Aran_Smi|KFM58565.1, Arth_Aran_Smi|KFM58566.1, Arth_Aran_Smi|KFM59489.1, Arth_Aran_Smi|KFM63402.1, Arth_Aran_Smi|KFM64916.1, Arth_Aran_Smi|KFM71981.1, Arth_Aran_Smi|KFM72548.1, Arth_Aran_Smi|KFM74404.1, Arth_Aran_Smi|KFM74405.1, Arth_Aran_Smi|KFM74406.1, Arth_Aran_Smi|KFM74407.1, Arth_Aran…	Arth_Crus_Cop|KAG0708496.1, Arth_Crus_Cop|KAG0710509.1, Arth_Crus_Cop|KAG0713789.1, Arth_Crus_Cop|KAG0713790.1, Arth_Crus_Cop|KAG0714080.1, Arth_Crus_Cop|KAG0715527.1, Arth_Crus_Cop|KAG0716963.1, Arth_Crus_Cop|KAG0718070.1, Arth_Crus_Cop|KAG0720242.1, Arth_Crus_Cop|KAG0721089.1, Arth_Crus_Cop|KAG0721093.1, Arth_Crus_Cop|KAG0721578.1, Arth_Crus_Cop|KAG0721579.1, Arth_Crus_Cop|KAG0721580.1, Arth_Cr…	Arth_Crus_Cqu|XP_053629094.1, Arth_Crus_Cqu|XP_053633846.1, Arth_Crus_Cqu|XP_053633848.1, Arth_Crus_Cqu|XP_053633853.1, Arth_Crus_Cqu|XP_053633854.1, Arth_Crus_Cqu|XP_053633855.1, Arth_Crus_Cqu|XP_053633873.1, Arth_Crus_Cqu|XP_053635459.1, Arth_Crus_Cqu|XP_053635629.1, Arth_Crus_Cqu|XP_053635630.1, Arth_Crus_Cqu|XP_053635671.1, Arth_Crus_Cqu|XP_053642543.1, Arth_Crus_Cqu|XP_053656415.1	Arth_Crus_Esi|XP_050686441.1, Arth_Crus_Esi|XP_050692450.1, Arth_Crus_Esi|XP_050693912.1, Arth_Crus_Esi|XP_050697692.1, Arth_Crus_Esi|XP_050703509.1, Arth_Crus_Esi|XP_050704012.1, Arth_Crus_Esi|XP_050704013.1, Arth_Crus_Esi|XP_050704016.1, Arth_Crus_Esi|XP_050704269.1, Arth_Crus_Esi|XP_050704289.1, Arth_Crus_Esi|XP_050704293.1, Arth_Crus_Esi|XP_050706583.1, Arth_Crus_Esi|XP_050706788.1, Arth_Crus…	Arth_Crus_Ham|XP_042203191.1, Arth_Crus_Ham|XP_042203819.1, Arth_Crus_Ham|XP_042208536.1, Arth_Crus_Ham|XP_042208925.1, Arth_Crus_Ham|XP_042209608.1, Arth_Crus_Ham|XP_042212601.1, Arth_Crus_Ham|XP_042220321.1, Arth_Crus_Ham|XP_042220322.1, Arth_Crus_Ham|XP_042238302.1, Arth_Crus_Ham|XP_042240439.1, Arth_Crus_Ham|XP_042240619.1, Arth_Crus_Ham|XP_042240682.1, Arth_Crus_Ham|XP_042240703.1, Arth_Crus…	Arth_Crus_Mni|XP_064079892.1, Arth_Crus_Mni|XP_064080402.1, Arth_Crus_Mni|XP_064080462.1, Arth_Crus_Mni|XP_064086157.1, Arth_Crus_Mni|XP_064086261.1, Arth_Crus_Mni|XP_064087061.1, Arth_Crus_Mni|XP_064087106.1, Arth_Crus_Mni|XP_064087108.1, Arth_Crus_Mni|XP_064087109.1, Arth_Crus_Mni|XP_064088219.1, Arth_Crus_Mni|XP_064088778.1, Arth_Crus_Mni|XP_064095417.1, Arth_Crus_Mni|XP_064099508.1, Arth_Crus…	Arth_Crus_Mro|XP_066943138.1, Arth_Crus_Mro|XP_066943352.1, Arth_Crus_Mro|XP_066943354.1, Arth_Crus_Mro|XP_066953864.1, Arth_Crus_Mro|XP_066953866.1, Arth_Crus_Mro|XP_066957820.1, Arth_Crus_Mro|XP_066957825.1, Arth_Crus_Mro|XP_066960157.1, Arth_Crus_Mro|XP_066964427.1, Arth_Crus_Mro|XP_066964458.1, Arth_Crus_Mro|XP_066971856.1, Arth_Crus_Mro|XP_066971867.1, Arth_Crus_Mro|XP_066971889.1, Arth_Crus…	Arth_Crus_Pch|XP_047472283.1, Arth_Crus_Pch|XP_047472298.1, Arth_Crus_Pch|XP_047472692.1, Arth_Crus_Pch|XP_047474513.1, Arth_Crus_Pch|XP_047474601.1, Arth_Crus_Pch|XP_047474830.1, Arth_Crus_Pch|XP_047474859.1, Arth_Crus_Pch|XP_047474918.1, Arth_Crus_Pch|XP_047475120.1, Arth_Crus_Pch|XP_047475121.1, Arth_Crus_Pch|XP_047475123.1, Arth_Crus_Pch|XP_047475406.1, Arth_Crus_Pch|XP_047480850.1, Arth_Crus…	Arth_Crus_Pci|KAK3853926.1, Arth_Crus_Pci|KAK3858164.1, Arth_Crus_Pci|KAK3858382.1, Arth_Crus_Pci|KAK3858383.1, Arth_Crus_Pci|KAK3861589.1, Arth_Crus_Pci|KAK3861684.1, Arth_Crus_Pci|KAK3862986.1, Arth_Crus_Pci|KAK3863422.1, Arth_Crus_Pci|KAK3865097.1, Arth_Crus_Pci|KAK3865768.1, Arth_Crus_Pci|KAK3867474.1, Arth_Crus_Pci|KAK3867796.1, Arth_Crus_Pci|KAK3871142.1, Arth_Crus_Pci|KAK3871144.1, Arth_Cr…	Arth_Crus_Pcl|XP_045586033.1, Arth_Crus_Pcl|XP_045586238.1, Arth_Crus_Pcl|XP_045586801.1, Arth_Crus_Pcl|XP_045588025.1, Arth_Crus_Pcl|XP_045588697.1, Arth_Crus_Pcl|XP_045589121.1, Arth_Crus_Pcl|XP_045592349.1, Arth_Crus_Pcl|XP_045592359.1, Arth_Crus_Pcl|XP_045593480.1, Arth_Crus_Pcl|XP_045595247.1, Arth_Crus_Pcl|XP_045597111.1, Arth_Crus_Pcl|XP_045601845.1, Arth_Crus_Pcl|XP_045602788.1, Arth_Crus…	Arth_Crus_Pin|XP_063585210.1, Arth_Crus_Pin|XP_063585212.1, Arth_Crus_Pin|XP_063586653.1, Arth_Crus_Pin|XP_063586655.1, Arth_Crus_Pin|XP_063586868.1, Arth_Crus_Pin|XP_063587010.1, Arth_Crus_Pin|XP_063587053.1, Arth_Crus_Pin|XP_063589544.1, Arth_Crus_Pin|XP_063594406.1, Arth_Crus_Pin|XP_063600542.1, Arth_Crus_Pin|XP_063600560.1, Arth_Crus_Pin|XP_063600568.1, Arth_Crus_Pin|XP_063600645.1, Arth_Crus…	Arth_Crus_Pma|KAK4288844.1, Arth_Crus_Pma|KAK4293013.1, Arth_Crus_Pma|KAK4293014.1, Arth_Crus_Pma|KAK4293015.1, Arth_Crus_Pma|KAK4303106.1, Arth_Crus_Pma|KAK4304354.1, Arth_Crus_Pma|KAK4304477.1, Arth_Crus_Pma|KAK4304479.1, Arth_Crus_Pma|KAK4306664.1, Arth_Crus_Pma|KAK4307670.1, Arth_Crus_Pma|KAK4307671.1, Arth_Crus_Pma|KAK4309421.1, Arth_Crus_Pma|KAK4315861.1, Arth_Crus_Pma|KAK4316342.1, Arth_Cr…	Arth_Crus_Pmo|XP_037773245.1, Arth_Crus_Pmo|XP_037774995.1, Arth_Crus_Pmo|XP_037774996.1, Arth_Crus_Pmo|XP_037776948.1, Arth_Crus_Pmo|XP_037776950.1, Arth_Crus_Pmo|XP_037776960.1, Arth_Crus_Pmo|XP_037777501.1, Arth_Crus_Pmo|XP_037777503.1, Arth_Crus_Pmo|XP_037777504.1, Arth_Crus_Pmo|XP_037777972.1, Arth_Crus_Pmo|XP_037777974.1, Arth_Crus_Pmo|XP_037778237.1, Arth_Crus_Pmo|XP_037781178.1, Arth_Crus…	Arth_Crus_Pva|XP_027208509.1, Arth_Crus_Pva|XP_027208706.1, Arth_Crus_Pva|XP_027211485.1, Arth_Crus_Pva|XP_027211653.1, Arth_Crus_Pva|XP_027211654.1, Arth_Crus_Pva|XP_027215124.1, Arth_Crus_Pva|XP_027215316.1, Arth_Crus_Pva|XP_027216444.1, Arth_Crus_Pva|XP_027218185.1, Arth_Crus_Pva|XP_027219822.1, Arth_Crus_Pva|XP_027220339.1, Arth_Crus_Pva|XP_027221343.1, Arth_Crus_Pva|XP_027221602.1, Arth_Crus…	Arth_Crus_Spa|XP_063839771.1, Arth_Crus_Spa|XP_063845347.1, Arth_Crus_Spa|XP_063845900.1, Arth_Crus_Spa|XP_063855620.1, Arth_Crus_Spa|XP_063855626.1, Arth_Crus_Spa|XP_063858446.1, Arth_Crus_Spa|XP_063859203.1, Arth_Crus_Spa|XP_063859206.1, Arth_Crus_Spa|XP_063864857.1, Arth_Crus_Spa|XP_063864878.1, Arth_Crus_Spa|XP_063864933.1, Arth_Crus_Spa|XP_063864944.1, Arth_Crus_Spa|XP_063867257.1, Arth_Crus…	Arth_Dipl_Dpu|NCBI_GNO_0200556, Arth_Dipl_Dpu|NCBI_GNO_0900381, Arth_Dipl_Dpu|NCBI_GNO_9000056, Arth_Dipl_Dpu|PASA_GEN_1300089, Arth_Dipl_Dpu|PASA_GEN_1300108, Arth_Dipl_Dpu|PASA_GEN_1800045, Arth_Dipl_Dpu|PASA_GEN_1800047, Arth_Dipl_Dpu|PASA_GEN_1800049, Arth_Dipl_Dpu|PASA_GEN_1800140, Arth_Dipl_Dpu|PASA_GEN_7400025, Arth_Dipl_Dpu|SNAP_00005573, Arth_Dipl_Dpu|SNAP_00035982, Arth_Dipl_Dpu|SNAP_00…	Arth_Dipt_Aga|XP_001688242.2, Arth_Dipt_Aga|XP_001688267.2, Arth_Dipt_Aga|XP_061512750.1, Arth_Dipt_Aga|XP_061515993.1, Arth_Dipt_Aga|XP_061515998.1, Arth_Dipt_Aga|XP_061515999.1, Arth_Dipt_Aga|XP_061516000.1, Arth_Dipt_Aga|XP_310136.5, Arth_Dipt_Aga|XP_313795.3, Arth_Dipt_Aga|XP_321705.5	Arth_Dipt_Ban|IU25_08960-mRNA-1, Arth_Dipt_Ban|IU25_11574-mRNA-1, Arth_Dipt_Ban|IU25_11575-mRNA-1, Arth_Dipt_Ban|IU25_12839-mRNA-1, Arth_Dipt_Ban|IU25_12928-mRNA-1	Arth_Dipt_Dme|NP_610918.1, Arth_Dipt_Dme|NP_611815.3, Arth_Dipt_Dme|NP_611816.2, Arth_Dipt_Dme|NP_649870.1	Arth_Euph_Mno|CAL4059762.1, Arth_Euph_Mno|CAL4064691.1, Arth_Euph_Mno|CAL4066230.1, Arth_Euph_Mno|CAL4067484.1, Arth_Euph_Mno|CAL4067962.1, Arth_Euph_Mno|CAL4068942.1, Arth_Euph_Mno|CAL4068944.1, Arth_Euph_Mno|CAL4069229.1, Arth_Euph_Mno|CAL4082907.1, Arth_Euph_Mno|CAL4084759.1, Arth_Euph_Mno|CAL4101102.1, Arth_Euph_Mno|CAL4112889.1, Arth_Euph_Mno|CAL4120989.1, Arth_Euph_Mno|CAL4122058.1, Arth_Eu…	Arth_Geop_Sma|SMAR000001-PA, Arth_Geop_Sma|SMAR000572-PA, Arth_Geop_Sma|SMAR000573-PA, Arth_Geop_Sma|SMAR000574-PA, Arth_Geop_Sma|SMAR000575-PA, Arth_Geop_Sma|SMAR000576-PA, Arth_Geop_Sma|SMAR000577-PA, Arth_Geop_Sma|SMAR000578-PA, Arth_Geop_Sma|SMAR002342-PA, Arth_Geop_Sma|SMAR003411-PA, Arth_Geop_Sma|SMAR010922-PA, Arth_Geop_Sma|SMAR010923-PA, Arth_Geop_Sma|SMAR010925-PA	Arth_Hemi_Api|NP_001155636.1, Arth_Hemi_Api|XP_001949676.1, Arth_Hemi_Api|XP_016664370.1	Arth_Hyme_Ame|XP_026295181.1, Arth_Hyme_Ame|XP_026301105.1, Arth_Hyme_Ame|XP_396447.3	Arth_Ixod_Isc|XP_002404073.4, Arth_Ixod_Isc|XP_002405480.3, Arth_Ixod_Isc|XP_002406325.3, Arth_Ixod_Isc|XP_002407494.4, Arth_Ixod_Isc|XP_002409755.3, Arth_Ixod_Isc|XP_002416378.4, Arth_Ixod_Isc|XP_002433526.2, Arth_Ixod_Isc|XP_002434183.4, Arth_Ixod_Isc|XP_002434416.3, Arth_Ixod_Isc|XP_002435780.3, Arth_Ixod_Isc|XP_002435829.3, Arth_Ixod_Isc|XP_002435997.4, Arth_Ixod_Isc|XP_002436144.3, Arth_Ixod…	Arth_Para_Rva|GAU87330.1, Arth_Para_Rva|GAU87331.1, Arth_Para_Rva|GAU91267.1, Arth_Para_Rva|GAU91384.1, Arth_Para_Rva|GAU92066.1, Arth_Para_Rva|GAU92067.1, Arth_Para_Rva|GAU92068.1, Arth_Para_Rva|GAU92069.1, Arth_Para_Rva|GAU92070.1, Arth_Para_Rva|GAU92611.1, Arth_Para_Rva|GAU93138.1, Arth_Para_Rva|GAU94762.1, Arth_Para_Rva|GAU96008.1, Arth_Para_Rva|GAU96535.1, Arth_Para_Rva|GAU96536.1, Arth_Para…	Arth_Xiph_Lpo|XP_013772090.1, Arth_Xiph_Lpo|XP_013772565.1, Arth_Xiph_Lpo|XP_013774579.1, Arth_Xiph_Lpo|XP_013776256.1, Arth_Xiph_Lpo|XP_013778304.1, Arth_Xiph_Lpo|XP_013787839.1, Arth_Xiph_Lpo|XP_013788486.1, Arth_Xiph_Lpo|XP_013788999.2, Arth_Xiph_Lpo|XP_013789264.1, Arth_Xiph_Lpo|XP_013791462.1, Arth_Xiph_Lpo|XP_013793546.1, Arth_Xiph_Lpo|XP_013793715.1, Arth_Xiph_Lpo|XP_013793880.2, Arth_Xiph…	Bryo_Chei_Bne|KAF6019941.1, Bryo_Chei_Bne|KAF6019942.1, Bryo_Chei_Bne|KAF6019943.1, Bryo_Chei_Bne|KAF6019944.1, Bryo_Chei_Bne|KAF6021205.1, Bryo_Chei_Bne|KAF6021207.1, Bryo_Chei_Bne|KAF6021208.1, Bryo_Chei_Bne|KAF6021210.1, Bryo_Chei_Bne|KAF6021212.1, Bryo_Chei_Bne|KAF6021811.1, Bryo_Chei_Bne|KAF6022522.1, Bryo_Chei_Bne|KAF6022730.1, Bryo_Chei_Bne|KAF6022732.1, Bryo_Chei_Bne|KAF6022880.1, Bryo_Ch…	Chor_Amph_Bfl|XP_035657523.1, Chor_Amph_Bfl|XP_035657524.1, Chor_Amph_Bfl|XP_035657525.1, Chor_Amph_Bfl|XP_035657527.1, Chor_Amph_Bfl|XP_035657528.1, Chor_Amph_Bfl|XP_035657840.1, Chor_Amph_Bfl|XP_035657841.1, Chor_Amph_Bfl|XP_035657842.1, Chor_Amph_Bfl|XP_035658291.1, Chor_Amph_Bfl|XP_035658755.1, Chor_Amph_Bfl|XP_035659221.1, Chor_Amph_Bfl|XP_035659222.1, Chor_Amph_Bfl|XP_035659223.1, Chor_Amph…	Chor_Anur_Xtr|NP_001004827.2, Chor_Anur_Xtr|NP_001004900.1, Chor_Anur_Xtr|NP_001007922.1, Chor_Anur_Xtr|NP_001011489.1, Chor_Anur_Xtr|NP_001011496.1, Chor_Anur_Xtr|NP_001037908.1, Chor_Anur_Xtr|NP_001072322.1, Chor_Anur_Xtr|NP_001090806.1, Chor_Anur_Xtr|NP_001090879.1, Chor_Anur_Xtr|NP_001096254.1, Chor_Anur_Xtr|NP_001107509.1, Chor_Anur_Xtr|NP_001107699.1, Chor_Anur_Xtr|NP_001119968.1, Chor_Anur…	Chor_Chim_Cmi|XP_007882949.1, Chor_Chim_Cmi|XP_007882950.1, Chor_Chim_Cmi|XP_007886603.1, Chor_Chim_Cmi|XP_007887532.1, Chor_Chim_Cmi|XP_007889206.1, Chor_Chim_Cmi|XP_007895478.1, Chor_Chim_Cmi|XP_007895481.1, Chor_Chim_Cmi|XP_007895482.1, Chor_Chim_Cmi|XP_007896619.1, Chor_Chim_Cmi|XP_007896620.1, Chor_Chim_Cmi|XP_007896621.1, Chor_Chim_Cmi|XP_007896622.1, Chor_Chim_Cmi|XP_007897821.1, Chor_Chim…	Chor_Coel_Lch|XP_005998094.1, Chor_Coel_Lch|XP_005998104.1, Chor_Coel_Lch|XP_006005691.1, Chor_Coel_Lch|XP_006005983.1, Chor_Coel_Lch|XP_006008319.1, Chor_Coel_Lch|XP_006012753.1		Chor_Cypr_Dre|NP_001002599.1, Chor_Cypr_Dre|NP_001035334.1, Chor_Cypr_Dre|NP_001070124.1, Chor_Cypr_Dre|NP_001071636.2, Chor_Cypr_Dre|NP_001071637.1, Chor_Cypr_Dre|NP_001073416.1, Chor_Cypr_Dre|NP_001073416.1, Chor_Cypr_Dre|NP_001076344.1, Chor_Cypr_Dre|NP_001076344.1, Chor_Cypr_Dre|NP_001076345.1, Chor_Cypr_Dre|NP_001186832.1, Chor_Cypr_Dre|NP_001186832.1, Chor_Cypr_Dre|NP_001295759.1, Chor_Cypr…	Chor_Gall_Gga|NP_001264933.1, Chor_Gall_Gga|NP_989876.1, Chor_Gall_Gga|NP_990391.1, Chor_Gall_Gga|XP_015146686.1, Chor_Gall_Gga|XP_419601.2, Chor_Gall_Gga|XP_420616.4	Chor_Gall_Mga|XP_003203232.1, Chor_Gall_Mga|XP_003204106.1, Chor_Gall_Mga|XP_003204107.1, Chor_Gall_Mga|XP_003205730.1, Chor_Gall_Mga|XP_010705816.1, Chor_Gall_Mga|XP_010714187.1, Chor_Gall_Mga|XP_010716480.1, Chor_Gall_Mga|XP_010724586.2, Chor_Gall_Mga|XP_010724804.1, Chor_Gall_Mga|XP_010725885.1, Chor_Gall_Mga|XP_019467550.1, Chor_Gall_Mga|XP_019468565.1, Chor_Gall_Mga|XP_019470264.1, Chor_Gall…	Chor_Mono_Oan|NP_001121091.1, Chor_Mono_Oan|XP_001510100.2, Chor_Mono_Oan|XP_007663326.2, Chor_Mono_Oan|XP_007667397.1, Chor_Mono_Oan|XP_028904475.1, Chor_Mono_Oan|XP_028914037.1, Chor_Mono_Oan|XP_028928923.1, Chor_Mono_Oan|XP_028934351.1, Chor_Mono_Oan|XP_028938870.1	Chor_Pass_Pma|XP_015476995.1, Chor_Pass_Pma|XP_015478184.1, Chor_Pass_Pma|XP_015479137.1, Chor_Pass_Pma|XP_015481148.2, Chor_Pass_Pma|XP_015482596.1, Chor_Pass_Pma|XP_015489304.1, Chor_Pass_Pma|XP_015495350.2, Chor_Pass_Pma|XP_033368540.1, Chor_Pass_Pma|XP_033370428.1	Chor_Phle_Cin|XP_002120509.2, Chor_Phle_Cin|XP_002120573.1, Chor_Phle_Cin|XP_002120661.1, Chor_Phle_Cin|XP_002122701.1, Chor_Phle_Cin|XP_002123028.1, Chor_Phle_Cin|XP_002123224.1, Chor_Phle_Cin|XP_002124342.3, Chor_Phle_Cin|XP_002125281.1, Chor_Phle_Cin|XP_002126140.1, Chor_Phle_Cin|XP_002127351.2, Chor_Phle_Cin|XP_002128305.1, Chor_Phle_Cin|XP_002128338.1, Chor_Phle_Cin|XP_002130825.1, Chor_Phle…	Chor_Prim_Ggo|XP_004031622.1, Chor_Prim_Ggo|XP_004031624.1, Chor_Prim_Ggo|XP_004038807.2, Chor_Prim_Ggo|XP_018869928.1, Chor_Prim_Ggo|XP_018881593.1, Chor_Prim_Ggo|XP_030858527.1, Chor_Prim_Ggo|XP_030861418.1	Chor_Prim_Hsa|NP_001008743.1, Chor_Prim_Hsa|NP_001017390.1, Chor_Prim_Hsa|NP_001027549.1, Chor_Prim_Hsa|NP_001045.2, Chor_Prim_Hsa|NP_001046.2, Chor_Prim_Hsa|NP_001047.1, Chor_Prim_Hsa|NP_003158.2, Chor_Prim_Hsa|NP_004596.2, Chor_Prim_Hsa|NP_005411.1, Chor_Prim_Hsa|NP_006579.2, Chor_Prim_Hsa|NP_055166.1, Chor_Prim_Hsa|NP_055280.2, Chor_Prim_Hsa|NP_808220.1	Chor_Semi_Loc|XP_006626381.1, Chor_Semi_Loc|XP_006626382.1, Chor_Semi_Loc|XP_006633806.1, Chor_Semi_Loc|XP_006633865.1, Chor_Semi_Loc|XP_006635377.1, Chor_Semi_Loc|XP_006636912.1, Chor_Semi_Loc|XP_006638474.1, Chor_Semi_Loc|XP_006641627.2, Chor_Semi_Loc|XP_015195439.1, Chor_Semi_Loc|XP_015207491.1, Chor_Semi_Loc|XP_015211283.1, Chor_Semi_Loc|XP_015215068.1, Chor_Semi_Loc|XP_015223503.1	Chor_Squa_Gja|XP_015260915.1, Chor_Squa_Gja|XP_015262170.1, Chor_Squa_Gja|XP_015262340.1, Chor_Squa_Gja|XP_015263947.1, Chor_Squa_Gja|XP_015264255.1, Chor_Squa_Gja|XP_015264547.1, Chor_Squa_Gja|XP_015264561.1, Chor_Squa_Gja|XP_015264562.1, Chor_Squa_Gja|XP_015264563.1, Chor_Squa_Gja|XP_015264564.1, Chor_Squa_Gja|XP_015264565.1, Chor_Squa_Gja|XP_015264566.1, Chor_Squa_Gja|XP_015264567.1, Chor_Squa…	Echi_Aspi_Aja|PIK33639.1, Echi_Aspi_Aja|PIK33640.1, Echi_Aspi_Aja|PIK33725.1, Echi_Aspi_Aja|PIK35321.1, Echi_Aspi_Aja|PIK35322.1, Echi_Aspi_Aja|PIK35960.1, Echi_Aspi_Aja|PIK38222.1, Echi_Aspi_Aja|PIK39466.1, Echi_Aspi_Aja|PIK41200.1, Echi_Aspi_Aja|PIK41885.1, Echi_Aspi_Aja|PIK42152.1, Echi_Aspi_Aja|PIK46606.1, Echi_Aspi_Aja|PIK51189.1, Echi_Aspi_Aja|PIK51295.1, Echi_Aspi_Aja|PIK51296.1, Echi_Aspi…	Echi_Cama_Spu|NP_001032400.1, Echi_Cama_Spu|XP_011661042.1, Echi_Cama_Spu|XP_011661044.2, Echi_Cama_Spu|XP_011662662.2, Echi_Cama_Spu|XP_011680206.2, Echi_Cama_Spu|XP_030827915.1, Echi_Cama_Spu|XP_030829240.1, Echi_Cama_Spu|XP_030829766.1, Echi_Cama_Spu|XP_030830473.1, Echi_Cama_Spu|XP_030836979.1, Echi_Cama_Spu|XP_030836980.1, Echi_Cama_Spu|XP_030836981.1, Echi_Cama_Spu|XP_030841767.1, Echi_Cama…	Echi_Valv_Apl|XP_022079122.1, Echi_Valv_Apl|XP_022081765.1, Echi_Valv_Apl|XP_022081767.1, Echi_Valv_Apl|XP_022081768.1, Echi_Valv_Apl|XP_022081774.1, Echi_Valv_Apl|XP_022083514.1, Echi_Valv_Apl|XP_022089834.1, Echi_Valv_Apl|XP_022089844.1, Echi_Valv_Apl|XP_022091467.1, Echi_Valv_Apl|XP_022091470.1, Echi_Valv_Apl|XP_022091471.1, Echi_Valv_Apl|XP_022094742.1, Echi_Valv_Apl|XP_022094749.1, Echi_Valv…	Hemi_Ente_Sko|NP_001161505.1, Hemi_Ente_Sko|XP_002733608.1, Hemi_Ente_Sko|XP_002733634.1, Hemi_Ente_Sko|XP_002733779.1, Hemi_Ente_Sko|XP_002733833.1, Hemi_Ente_Sko|XP_002734014.1, Hemi_Ente_Sko|XP_002735741.1, Hemi_Ente_Sko|XP_002735811.1, Hemi_Ente_Sko|XP_002737069.1, Hemi_Ente_Sko|XP_002737123.1, Hemi_Ente_Sko|XP_002737243.1, Hemi_Ente_Sko|XP_002738906.1, Hemi_Ente_Sko|XP_002739100.1, Hemi_Ente…	Moll_Arco_Sbr|EVM0000321.1, Moll_Arco_Sbr|EVM0000428.1, Moll_Arco_Sbr|EVM0000549.1, Moll_Arco_Sbr|EVM0000616.1, Moll_Arco_Sbr|EVM0001098.1, Moll_Arco_Sbr|EVM0001170.1, Moll_Arco_Sbr|EVM0001359.1, Moll_Arco_Sbr|EVM0002188.1, Moll_Arco_Sbr|EVM0002265.1, Moll_Arco_Sbr|EVM0002284.1, Moll_Arco_Sbr|EVM0002370.1, Moll_Arco_Sbr|EVM0002437.1, Moll_Arco_Sbr|EVM0002594.1, Moll_Arco_Sbr|EVM0003047.1, Moll_Ar…
OG0000013	Anne_Poly_Dgy|CAD5111514.1, Anne_Poly_Dgy|CAD5111574.1, Anne_Poly_Dgy|CAD5111581.1, Anne_Poly_Dgy|CAD5111582.1, Anne_Poly_Dgy|CAD5112994.1, Anne_Poly_Dgy|CAD5113094.1, Anne_Poly_Dgy|CAD5113096.1, Anne_Poly_Dgy|CAD5113097.1, Anne_Poly_Dgy|CAD5113098.1, Anne_Poly_Dgy|CAD5113507.1, Anne_Poly_Dgy|CAD5115268.1, Anne_Poly_Dgy|CAD5118067.1, Anne_Poly_Dgy|CAD5120325.1, Anne_Poly_Dgy|CAD5120534.1, Anne_Po…	Anne_Sede_Cte|ELT86969.1, Anne_Sede_Cte|ELT87058.1, Anne_Sede_Cte|ELT87830.1, Anne_Sede_Cte|ELT88370.1, Anne_Sede_Cte|ELT88385.1, Anne_Sede_Cte|ELT89978.1, Anne_Sede_Cte|ELT93172.1, Anne_Sede_Cte|ELT93306.1, Anne_Sede_Cte|ELT94206.1, Anne_Sede_Cte|ELT94407.1, Anne_Sede_Cte|ELT96301.1, Anne_Sede_Cte|ELT96844.1, Anne_Sede_Cte|ELT99717.1, Anne_Sede_Cte|ELU01723.1, Anne_Sede_Cte|ELU02582.1, Anne_Sede…	Arth_Aran_Smi|KFM58829.1, Arth_Aran_Smi|KFM59046.1, Arth_Aran_Smi|KFM60041.1, Arth_Aran_Smi|KFM60165.1, Arth_Aran_Smi|KFM60307.1, Arth_Aran_Smi|KFM60308.1, Arth_Aran_Smi|KFM61746.1, Arth_Aran_Smi|KFM63867.1, Arth_Aran_Smi|KFM66078.1, Arth_Aran_Smi|KFM69407.1, Arth_Aran_Smi|KFM69515.1, Arth_Aran_Smi|KFM70108.1, Arth_Aran_Smi|KFM72805.1, Arth_Aran_Smi|KFM74412.1, Arth_Aran_Smi|KFM77403.1, Arth_Aran…	Arth_Crus_Cop|KAG0692462.1, Arth_Crus_Cop|KAG0723991.1, Arth_Crus_Cop|KAG0724985.1, Arth_Crus_Cop|KAG0729069.1	Arth_Crus_Cqu|XP_053626180.1, Arth_Crus_Cqu|XP_053626898.1, Arth_Crus_Cqu|XP_053627020.1, Arth_Crus_Cqu|XP_053627559.1, Arth_Crus_Cqu|XP_053632412.1, Arth_Crus_Cqu|XP_053633231.1, Arth_Crus_Cqu|XP_053638685.1, Arth_Crus_Cqu|XP_053639679.1, Arth_Crus_Cqu|XP_053639696.1, Arth_Crus_Cqu|XP_053643680.1, Arth_Crus_Cqu|XP_053649238.1, Arth_Crus_Cqu|XP_053649843.1, Arth_Crus_Cqu|XP_053649882.1, Arth_Crus…	Arth_Crus_Esi|XP_050686104.1, Arth_Crus_Esi|XP_050688146.1, Arth_Crus_Esi|XP_050688147.1, Arth_Crus_Esi|XP_050690685.1, Arth_Crus_Esi|XP_050692039.1, Arth_Crus_Esi|XP_050697226.1, Arth_Crus_Esi|XP_050699640.1, Arth_Crus_Esi|XP_050701356.1, Arth_Crus_Esi|XP_050707120.1, Arth_Crus_Esi|XP_050714408.1, Arth_Crus_Esi|XP_050715424.1, Arth_Crus_Esi|XP_050716464.1, Arth_Crus_Esi|XP_050718586.1, Arth_Crus…	Arth_Crus_Ham|XP_042203389.1, Arth_Crus_Ham|XP_042203681.1, Arth_Crus_Ham|XP_042212302.1, Arth_Crus_Ham|XP_042217339.1, Arth_Crus_Ham|XP_042220053.1, Arth_Crus_Ham|XP_042222388.1, Arth_Crus_Ham|XP_042223418.1, Arth_Crus_Ham|XP_042224297.1, Arth_Crus_Ham|XP_042226256.1, Arth_Crus_Ham|XP_042227499.1, Arth_Crus_Ham|XP_042228310.1, Arth_Crus_Ham|XP_042228751.1, Arth_Crus_Ham|XP_042228780.1, Arth_Crus…	Arth_Crus_Mni|XP_064077946.1, Arth_Crus_Mni|XP_064081003.1, Arth_Crus_Mni|XP_064092425.1, Arth_Crus_Mni|XP_064097887.1, Arth_Crus_Mni|XP_064099264.1, Arth_Crus_Mni|XP_064100995.1, Arth_Crus_Mni|XP_064101212.1, Arth_Crus_Mni|XP_064105826.1, Arth_Crus_Mni|XP_064108452.1, Arth_Crus_Mni|XP_064110721.1, Arth_Crus_Mni|XP_064112508.1, Arth_Crus_Mni|XP_064113918.1, Arth_Crus_Mni|XP_064115423.1, Arth_Crus…	Arth_Crus_Mro|XP_066938805.1, Arth_Crus_Mro|XP_066939829.1, Arth_Crus_Mro|XP_066945797.1, Arth_Crus_Mro|XP_066948119.1, Arth_Crus_Mro|XP_066948721.1, Arth_Crus_Mro|XP_066951931.1, Arth_Crus_Mro|XP_066958727.1, Arth_Crus_Mro|XP_066959713.1, Arth_Crus_Mro|XP_066968333.1, Arth_Crus_Mro|XP_066976737.1, Arth_Crus_Mro|XP_066982366.1, Arth_Crus_Mro|XP_066983080.1, Arth_Crus_Mro|XP_066985154.1, Arth_Crus…	Arth_Crus_Pch|XP_047468583.1, Arth_Crus_Pch|XP_047472612.1, Arth_Crus_Pch|XP_047472647.1, Arth_Crus_Pch|XP_047473523.1, Arth_Crus_Pch|XP_047474102.1, Arth_Crus_Pch|XP_047478432.1, Arth_Crus_Pch|XP_047478693.1, Arth_Crus_Pch|XP_047478878.1, Arth_Crus_Pch|XP_047482765.1, Arth_Crus_Pch|XP_047485965.1, Arth_Crus_Pch|XP_047495863.1, Arth_Crus_Pch|XP_047496498.1, Arth_Crus_Pch|XP_047499123.1, Arth_Crus…	Arth_Crus_Pci|KAK3851947.1, Arth_Crus_Pci|KAK3853196.1, Arth_Crus_Pci|KAK3855793.1, Arth_Crus_Pci|KAK3856405.1, Arth_Crus_Pci|KAK3873026.1, Arth_Crus_Pci|KAK3882699.1	Arth_Crus_Pcl|XP_045583363.1, Arth_Crus_Pcl|XP_045583375.1, Arth_Crus_Pcl|XP_045583376.1, Arth_Crus_Pcl|XP_045583378.1, Arth_Crus_Pcl|XP_045586183.1, Arth_Crus_Pcl|XP_045588528.1, Arth_Crus_Pcl|XP_045588801.1, Arth_Crus_Pcl|XP_045589401.1, Arth_Crus_Pcl|XP_045589444.1, Arth_Crus_Pcl|XP_045590995.1, Arth_Crus_Pcl|XP_045600679.1, Arth_Crus_Pcl|XP_045602310.1, Arth_Crus_Pcl|XP_045603935.1, Arth_Crus…	Arth_Crus_Pin|XP_063584671.1, Arth_Crus_Pin|XP_063584672.1, Arth_Crus_Pin|XP_063585436.1, Arth_Crus_Pin|XP_063586938.1, Arth_Crus_Pin|XP_063587862.1, Arth_Crus_Pin|XP_063588508.1, Arth_Crus_Pin|XP_063588971.1, Arth_Crus_Pin|XP_063588972.1, Arth_Crus_Pin|XP_063589040.1, Arth_Crus_Pin|XP_063595467.1, Arth_Crus_Pin|XP_063595753.1, Arth_Crus_Pin|XP_063596389.1, Arth_Crus_Pin|XP_063597713.1, Arth_Crus…	Arth_Crus_Pma|KAK4286837.1, Arth_Crus_Pma|KAK4287083.1, Arth_Crus_Pma|KAK4288818.1, Arth_Crus_Pma|KAK4293144.1, Arth_Crus_Pma|KAK4293695.1, Arth_Crus_Pma|KAK4298466.1, Arth_Crus_Pma|KAK4299621.1, Arth_Crus_Pma|KAK4307685.1, Arth_Crus_Pma|KAK4309174.1, Arth_Crus_Pma|KAK4315835.1, Arth_Crus_Pma|KAK4316715.1, Arth_Crus_Pma|KAK4328735.1	Arth_Crus_Pmo|XP_037772543.1, Arth_Crus_Pmo|XP_037774766.1, Arth_Crus_Pmo|XP_037777030.1, Arth_Crus_Pmo|XP_037779182.1, Arth_Crus_Pmo|XP_037781996.1, Arth_Crus_Pmo|XP_037782578.1, Arth_Crus_Pmo|XP_037783516.1, Arth_Crus_Pmo|XP_037783517.1, Arth_Crus_Pmo|XP_037789404.1, Arth_Crus_Pmo|XP_037790656.1, Arth_Crus_Pmo|XP_037793282.1, Arth_Crus_Pmo|XP_037793621.1, Arth_Crus_Pmo|XP_037795243.1, Arth_Crus…	Arth_Crus_Pva|XP_027209694.1, Arth_Crus_Pva|XP_027209709.1, Arth_Crus_Pva|XP_027211967.1, Arth_Crus_Pva|XP_027212845.1, Arth_Crus_Pva|XP_027214141.1, Arth_Crus_Pva|XP_027218108.1, Arth_Crus_Pva|XP_027218233.1, Arth_Crus_Pva|XP_027218234.1, Arth_Crus_Pva|XP_027218566.1, Arth_Crus_Pva|XP_027221301.1, Arth_Crus_Pva|XP_027222795.1, Arth_Crus_Pva|XP_027223240.1, Arth_Crus_Pva|XP_027223252.1, Arth_Crus…	Arth_Crus_Spa|XP_063841474.1, Arth_Crus_Spa|XP_063842513.1, Arth_Crus_Spa|XP_063847201.1, Arth_Crus_Spa|XP_063847954.1, Arth_Crus_Spa|XP_063851274.1, Arth_Crus_Spa|XP_063861007.1, Arth_Crus_Spa|XP_063864522.1, Arth_Crus_Spa|XP_063875572.1, Arth_Crus_Spa|XP_063876894.1, Arth_Crus_Spa|XP_063881660.1, Arth_Crus_Spa|XP_063882168.1, Arth_Crus_Spa|XP_063886810.1, Arth_Crus_Spa|XP_063887178.1, Arth_Crus…	Arth_Dipl_Dpu|NCBI_GNO_1300222, Arth_Dipl_Dpu|NCBI_GNO_5800101, Arth_Dipl_Dpu|PASA_GEN_0500263, Arth_Dipl_Dpu|PASA_GEN_4300067, Arth_Dipl_Dpu|e_gw1.285.18.1, Arth_Dipl_Dpu|e_gw1.4.443.1, Arth_Dipl_Dpu|e_gw1.5.342.1, Arth_Dipl_Dpu|e_gw1.54.34.1, Arth_Dipl_Dpu|e_gw1.9.244.1, Arth_Dipl_Dpu|gw1.13.237.1, Arth_Dipl_Dpu|gw1.13.386.1, Arth_Dipl_Dpu|gw1.4.522.1, Arth_Dipl_Dpu|gw1.7757.3.1, Arth_Dipl_Dpu|…	Arth_Dipt_Aga|XP_003436280.1, Arth_Dipt_Aga|XP_061498420.1, Arth_Dipt_Aga|XP_061499186.1, Arth_Dipt_Aga|XP_061499915.1, Arth_Dipt_Aga|XP_061500179.1, Arth_Dipt_Aga|XP_061500918.1, Arth_Dipt_Aga|XP_061501849.1, Arth_Dipt_Aga|XP_061506991.1, Arth_Dipt_Aga|XP_061507703.1, Arth_Dipt_Aga|XP_061507704.1, Arth_Dipt_Aga|XP_061508856.1, Arth_Dipt_Aga|XP_061513053.1, Arth_Dipt_Aga|XP_312025.5, Arth_Dipt_Ag…	Arth_Dipt_Ban|IU25_00263-mRNA-1, Arth_Dipt_Ban|IU25_02204-mRNA-1, Arth_Dipt_Ban|IU25_03722-mRNA-1, Arth_Dipt_Ban|IU25_03723-mRNA-1, Arth_Dipt_Ban|IU25_03798-mRNA-1, Arth_Dipt_Ban|IU25_05223-mRNA-1, Arth_Dipt_Ban|IU25_05224-mRNA-1, Arth_Dipt_Ban|IU25_05225-mRNA-1, Arth_Dipt_Ban|IU25_05370-mRNA-1, Arth_Dipt_Ban|IU25_06186-mRNA-1, Arth_Dipt_Ban|IU25_08334-mRNA-1, Arth_Dipt_Ban|IU25_08643-mRNA-1, Art…	Arth_Dipt_Dme|NP_001014757.2, Arth_Dipt_Dme|NP_001034049.1, Arth_Dipt_Dme|NP_477007.2, Arth_Dipt_Dme|NP_523789.3, Arth_Dipt_Dme|NP_524223.2, Arth_Dipt_Dme|NP_524419.2, Arth_Dipt_Dme|NP_524548.1, Arth_Dipt_Dme|NP_524599.1, Arth_Dipt_Dme|NP_524669.2, Arth_Dipt_Dme|NP_650210.2, Arth_Dipt_Dme|NP_650651.1, Arth_Dipt_Dme|NP_650652.1, Arth_Dipt_Dme|NP_650754.2, Arth_Dipt_Dme|NP_651057.1, Arth_Dipt_Dme|N…	Arth_Euph_Mno|CAL4062815.1, Arth_Euph_Mno|CAL4064310.1, Arth_Euph_Mno|CAL4065088.1, Arth_Euph_Mno|CAL4089730.1, Arth_Euph_Mno|CAL4090903.1, Arth_Euph_Mno|CAL4090905.1, Arth_Euph_Mno|CAL4091170.1, Arth_Euph_Mno|CAL4099582.1, Arth_Euph_Mno|CAL4108083.1, Arth_Euph_Mno|CAL4115995.1, Arth_Euph_Mno|CAL4121176.1, Arth_Euph_Mno|CAL4121863.1, Arth_Euph_Mno|CAL4123101.1, Arth_Euph_Mno|CAL4129601.1, Arth_Eu…	Arth_Geop_Sma|SMAR001034-PA, Arth_Geop_Sma|SMAR001036-PA, Arth_Geop_Sma|SMAR001037-PA, Arth_Geop_Sma|SMAR003308-PA, Arth_Geop_Sma|SMAR003398-PA, Arth_Geop_Sma|SMAR004065-PA, Arth_Geop_Sma|SMAR005363-PA, Arth_Geop_Sma|SMAR006339-PA, Arth_Geop_Sma|SMAR006454-PA, Arth_Geop_Sma|SMAR008761-PA, Arth_Geop_Sma|SMAR009993-PA, Arth_Geop_Sma|SMAR012831-PA, Arth_Geop_Sma|SMAR013184-PA, Arth_Geop_Sma|SMAR0156…	Arth_Hemi_Api|XP_001944827.2, Arth_Hemi_Api|XP_001947553.2, Arth_Hemi_Api|XP_001947781.1, Arth_Hemi_Api|XP_001948521.2, Arth_Hemi_Api|XP_001949725.2, Arth_Hemi_Api|XP_003249025.3, Arth_Hemi_Api|XP_008178377.1, Arth_Hemi_Api|XP_016661804.1, Arth_Hemi_Api|XP_029342858.1, Arth_Hemi_Api|XP_029343228.1, Arth_Hemi_Api|XP_029344447.1, Arth_Hemi_Api|XP_029344661.1, Arth_Hemi_Api|XP_029345311.1, Arth_Hemi…	Arth_Hyme_Ame|NP_001011565.1, Arth_Hyme_Ame|NP_001011567.1, Arth_Hyme_Ame|NP_001011594.1, Arth_Hyme_Ame|NP_001011595.1, Arth_Hyme_Ame|NP_001014983.1, Arth_Hyme_Ame|NP_001032395.1, Arth_Hyme_Ame|NP_001071289.1, Arth_Hyme_Ame|NP_001164579.1, Arth_Hyme_Ame|NP_001189389.1, Arth_Hyme_Ame|XP_001122075.3, Arth_Hyme_Ame|XP_003249152.1, Arth_Hyme_Ame|XP_396348.4, Arth_Hyme_Ame|XP_397139.3	Arth_Ixod_Isc|XP_002399655.1, Arth_Ixod_Isc|XP_002415939.3, Arth_Ixod_Isc|XP_029831525.1, Arth_Ixod_Isc|XP_029831528.1, Arth_Ixod_Isc|XP_029835105.1, Arth_Ixod_Isc|XP_029835164.1, Arth_Ixod_Isc|XP_029841166.1, Arth_Ixod_Isc|XP_040072574.1, Arth_Ixod_Isc|XP_042142455.1, Arth_Ixod_Isc|XP_042143173.1, Arth_Ixod_Isc|XP_042145760.1, Arth_Ixod_Isc|XP_042150005.1, Arth_Ixod_Isc|XP_042150177.1	Arth_Para_Rva|GAU91137.1, Arth_Para_Rva|GAU91163.1, Arth_Para_Rva|GAU91165.1, Arth_Para_Rva|GAU91278.1, Arth_Para_Rva|GAU92928.1, Arth_Para_Rva|GAU93848.1, Arth_Para_Rva|GAU93849.1, Arth_Para_Rva|GAU94673.1, Arth_Para_Rva|GAU94676.1, Arth_Para_Rva|GAU94677.1, Arth_Para_Rva|GAU97330.1, Arth_Para_Rva|GAU99687.1, Arth_Para_Rva|GAV02126.1, Arth_Para_Rva|GAV02296.1, Arth_Para_Rva|GAV02297.1, Arth_Para…	Arth_Xiph_Lpo|XP_013771883.1, Arth_Xiph_Lpo|XP_013771884.1, Arth_Xiph_Lpo|XP_013771885.1, Arth_Xiph_Lpo|XP_013772381.2, Arth_Xiph_Lpo|XP_013772533.1, Arth_Xiph_Lpo|XP_013772534.1, Arth_Xiph_Lpo|XP_013773454.1, Arth_Xiph_Lpo|XP_013773602.1, Arth_Xiph_Lpo|XP_013774755.1, Arth_Xiph_Lpo|XP_013775446.1, Arth_Xiph_Lpo|XP_013775819.1, Arth_Xiph_Lpo|XP_013776218.2, Arth_Xiph_Lpo|XP_013776219.1, Arth_Xiph…	Bryo_Chei_Bne|KAF6016866.1, Bryo_Chei_Bne|KAF6017337.1, Bryo_Chei_Bne|KAF6020375.1, Bryo_Chei_Bne|KAF6023658.1, Bryo_Chei_Bne|KAF6023659.1, Bryo_Chei_Bne|KAF6023660.1, Bryo_Chei_Bne|KAF6024309.1, Bryo_Chei_Bne|KAF6026312.1, Bryo_Chei_Bne|KAF6026313.1, Bryo_Chei_Bne|KAF6028964.1, Bryo_Chei_Bne|KAF6029000.1, Bryo_Chei_Bne|KAF6029086.1, Bryo_Chei_Bne|KAF6029089.1, Bryo_Chei_Bne|KAF6029090.1, Bryo_Ch…	Chor_Amph_Bfl|XP_035658105.1, Chor_Amph_Bfl|XP_035658298.1, Chor_Amph_Bfl|XP_035658921.1, Chor_Amph_Bfl|XP_035661981.1, Chor_Amph_Bfl|XP_035663092.1, Chor_Amph_Bfl|XP_035663525.1, Chor_Amph_Bfl|XP_035664516.1, Chor_Amph_Bfl|XP_035672352.1, Chor_Amph_Bfl|XP_035672353.1, Chor_Amph_Bfl|XP_035673249.1, Chor_Amph_Bfl|XP_035673250.1, Chor_Amph_Bfl|XP_035673251.1, Chor_Amph_Bfl|XP_035674961.1, Chor_Amph…	Chor_Anur_Xtr|NP_001072843.1, Chor_Anur_Xtr|NP_001116897.2, Chor_Anur_Xtr|NP_001120375.1, Chor_Anur_Xtr|XP_002931817.1, Chor_Anur_Xtr|XP_002932543.2, Chor_Anur_Xtr|XP_002932610.1, Chor_Anur_Xtr|XP_002932739.1, Chor_Anur_Xtr|XP_002933012.2, Chor_Anur_Xtr|XP_002933964.1, Chor_Anur_Xtr|XP_002935531.2, Chor_Anur_Xtr|XP_002935532.2, Chor_Anur_Xtr|XP_002935857.1, Chor_Anur_Xtr|XP_002936251.2, Chor_Anur…	Chor_Chim_Cmi|XP_007886351.1, Chor_Chim_Cmi|XP_007889574.1, Chor_Chim_Cmi|XP_007889611.1, Chor_Chim_Cmi|XP_007890034.1, Chor_Chim_Cmi|XP_007890423.1, Chor_Chim_Cmi|XP_007892053.1, Chor_Chim_Cmi|XP_007892806.1, Chor_Chim_Cmi|XP_007892906.1, Chor_Chim_Cmi|XP_007893173.1, Chor_Chim_Cmi|XP_007893899.1, Chor_Chim_Cmi|XP_007894438.1, Chor_Chim_Cmi|XP_007895536.1, Chor_Chim_Cmi|XP_007896221.1, Chor_Chim…	Chor_Coel_Lch|XP_005992437.1, Chor_Coel_Lch|XP_005992583.1, Chor_Coel_Lch|XP_005997495.1, Chor_Coel_Lch|XP_006000436.1, Chor_Coel_Lch|XP_006002873.1, Chor_Coel_Lch|XP_006002909.1, Chor_Coel_Lch|XP_006002911.1, Chor_Coel_Lch|XP_006006005.1, Chor_Coel_Lch|XP_006007581.1, Chor_Coel_Lch|XP_006008893.1, Chor_Coel_Lch|XP_006009258.1, Chor_Coel_Lch|XP_006010334.1, Chor_Coel_Lch|XP_006010956.1, Chor_Coel…		Chor_Cypr_Dre|NP_001007122.1, Chor_Cypr_Dre|NP_001007359.1, Chor_Cypr_Dre|NP_001007359.1, Chor_Cypr_Dre|NP_001012634.2, Chor_Cypr_Dre|NP_001012636.1, Chor_Cypr_Dre|NP_001012638.2, Chor_Cypr_Dre|NP_001038208.1, Chor_Cypr_Dre|NP_001038803.2, Chor_Cypr_Dre|NP_001076367.1, Chor_Cypr_Dre|NP_001076367.1, Chor_Cypr_Dre|NP_001076367.1, Chor_Cypr_Dre|NP_001076369.1, Chor_Cypr_Dre|NP_001076369.1, Chor_Cypr…	Chor_Gall_Gga|NP_001106761.1, Chor_Gall_Gga|NP_001136321.1, Chor_Gall_Gga|NP_001138320.1, Chor_Gall_Gga|NP_001163999.1, Chor_Gall_Gga|NP_001165240.1, Chor_Gall_Gga|NP_001166252.1, Chor_Gall_Gga|NP_001166911.1, Chor_Gall_Gga|NP_001167605.1, Chor_Gall_Gga|NP_001277476.1, Chor_Gall_Gga|NP_001305349.1, Chor_Gall_Gga|NP_001305350.1, Chor_Gall_Gga|XP_004936359.1, Chor_Gall_Gga|XP_004938262.1, Chor_Gall…	Chor_Gall_Mga|NP_001290091.1, Chor_Gall_Mga|NP_001290104.1, Chor_Gall_Mga|NP_001290112.1, Chor_Gall_Mga|XP_003205957.2, Chor_Gall_Mga|XP_003206104.1, Chor_Gall_Mga|XP_003208081.2, Chor_Gall_Mga|XP_003210340.2, Chor_Gall_Mga|XP_003210420.3, Chor_Gall_Mga|XP_010708791.1, Chor_Gall_Mga|XP_010708873.1, Chor_Gall_Mga|XP_010708888.1, Chor_Gall_Mga|XP_010709136.1, Chor_Gall_Mga|XP_010710656.1, Chor_Gall…	Chor_Mono_Oan|XP_001506453.1, Chor_Mono_Oan|XP_001508933.1, Chor_Mono_Oan|XP_001513201.4, Chor_Mono_Oan|XP_001513543.2, Chor_Mono_Oan|XP_001514168.1, Chor_Mono_Oan|XP_001514931.3, Chor_Mono_Oan|XP_001515164.1, Chor_Mono_Oan|XP_001519776.3, Chor_Mono_Oan|XP_007656948.2, Chor_Mono_Oan|XP_028902836.1, Chor_Mono_Oan|XP_028903517.1, Chor_Mono_Oan|XP_028905561.1, Chor_Mono_Oan|XP_028907844.1, Chor_Mono…	Chor_Pass_Pma|NP_001310519.1, Chor_Pass_Pma|XP_015470858.1, Chor_Pass_Pma|XP_015475862.1, Chor_Pass_Pma|XP_015477019.1, Chor_Pass_Pma|XP_015477871.1, Chor_Pass_Pma|XP_015479088.1, Chor_Pass_Pma|XP_015479105.1, Chor_Pass_Pma|XP_015479163.1, Chor_Pass_Pma|XP_015481224.1, Chor_Pass_Pma|XP_015481295.1, Chor_Pass_Pma|XP_015481302.1, Chor_Pass_Pma|XP_015481930.1, Chor_Pass_Pma|XP_015481983.1, Chor_Pass…	Chor_Phle_Cin|XP_002120954.3, Chor_Phle_Cin|XP_002122923.1, Chor_Phle_Cin|XP_002123484.1, Chor_Phle_Cin|XP_018668983.1, Chor_Phle_Cin|XP_018671402.1, Chor_Phle_Cin|XP_018672564.2, Chor_Phle_Cin|XP_026691767.1, Chor_Phle_Cin|XP_026692396.1, Chor_Phle_Cin|XP_026693951.1, Chor_Phle_Cin|XP_026696555.1	Chor_Prim_Ggo|XP_004033390.1, Chor_Prim_Ggo|XP_004038408.1, Chor_Prim_Ggo|XP_004042829.1, Chor_Prim_Ggo|XP_004043082.1, Chor_Prim_Ggo|XP_004044419.1, Chor_Prim_Ggo|XP_004044742.3, Chor_Prim_Ggo|XP_004046586.1, Chor_Prim_Ggo|XP_004046942.1, Chor_Prim_Ggo|XP_004052200.1, Chor_Prim_Ggo|XP_004054535.1, Chor_Prim_Ggo|XP_004064784.1, Chor_Prim_Ggo|XP_018884164.1, Chor_Prim_Ggo|XP_030860788.1, Chor_Prim…	Chor_Prim_Hsa|NP_000015.2, Chor_Prim_Hsa|NP_000016.1, Chor_Prim_Hsa|NP_000515.2, Chor_Prim_Hsa|NP_000612.1, Chor_Prim_Hsa|NP_000669.1, Chor_Prim_Hsa|NP_000670.1, Chor_Prim_Hsa|NP_000671.2, Chor_Prim_Hsa|NP_000672.3, Chor_Prim_Hsa|NP_000673.2, Chor_Prim_Hsa|NP_000674.2, Chor_Prim_Hsa|NP_000675.1, Chor_Prim_Hsa|NP_000785.1, Chor_Prim_Hsa|NP_000786.1, Chor_Prim_Hsa|NP_000787.2, Chor_Prim_Hsa|NP_0007…	Chor_Semi_Loc|XP_006625366.2, Chor_Semi_Loc|XP_006625630.1, Chor_Semi_Loc|XP_006625706.1, Chor_Semi_Loc|XP_006625863.1, Chor_Semi_Loc|XP_006626209.2, Chor_Semi_Loc|XP_006626973.1, Chor_Semi_Loc|XP_006629170.1, Chor_Semi_Loc|XP_006629253.1, Chor_Semi_Loc|XP_006629632.1, Chor_Semi_Loc|XP_006630355.1, Chor_Semi_Loc|XP_006631799.1, Chor_Semi_Loc|XP_006632675.2, Chor_Semi_Loc|XP_006633286.1, Chor_Semi…	Chor_Squa_Gja|XP_015261790.1, Chor_Squa_Gja|XP_015262023.1, Chor_Squa_Gja|XP_015262103.1, Chor_Squa_Gja|XP_015262106.1, Chor_Squa_Gja|XP_015262234.1, Chor_Squa_Gja|XP_015262427.1, Chor_Squa_Gja|XP_015263055.1, Chor_Squa_Gja|XP_015264048.1, Chor_Squa_Gja|XP_015265101.1, Chor_Squa_Gja|XP_015265609.1, Chor_Squa_Gja|XP_015265662.1, Chor_Squa_Gja|XP_015266658.1, Chor_Squa_Gja|XP_015266802.1, Chor_Squa…	Echi_Aspi_Aja|PIK33197.1, Echi_Aspi_Aja|PIK34360.1, Echi_Aspi_Aja|PIK34361.1, Echi_Aspi_Aja|PIK35208.1, Echi_Aspi_Aja|PIK35209.1, Echi_Aspi_Aja|PIK38580.1, Echi_Aspi_Aja|PIK40590.1, Echi_Aspi_Aja|PIK41151.1, Echi_Aspi_Aja|PIK42707.1, Echi_Aspi_Aja|PIK42805.1, Echi_Aspi_Aja|PIK42823.1, Echi_Aspi_Aja|PIK44079.1, Echi_Aspi_Aja|PIK55450.1, Echi_Aspi_Aja|PIK56181.1, Echi_Aspi_Aja|PIK59335.1, Echi_Aspi…	Echi_Cama_Spu|XP_003724366.1, Echi_Cama_Spu|XP_003726379.1, Echi_Cama_Spu|XP_003727666.2, Echi_Cama_Spu|XP_011662982.2, Echi_Cama_Spu|XP_011663570.2, Echi_Cama_Spu|XP_011665161.1, Echi_Cama_Spu|XP_011669144.2, Echi_Cama_Spu|XP_011674268.1, Echi_Cama_Spu|XP_011674709.1, Echi_Cama_Spu|XP_011676596.2, Echi_Cama_Spu|XP_011682732.1, Echi_Cama_Spu|XP_030830642.1, Echi_Cama_Spu|XP_030832246.1, Echi_Cama…	Echi_Valv_Apl|XP_022080590.1, Echi_Valv_Apl|XP_022080813.1, Echi_Valv_Apl|XP_022080912.1, Echi_Valv_Apl|XP_022085759.1, Echi_Valv_Apl|XP_022088029.1, Echi_Valv_Apl|XP_022091044.1, Echi_Valv_Apl|XP_022096518.1, Echi_Valv_Apl|XP_022097700.1, Echi_Valv_Apl|XP_022097704.1, Echi_Valv_Apl|XP_022098287.1, Echi_Valv_Apl|XP_022098345.1, Echi_Valv_Apl|XP_022099057.1, Echi_Valv_Apl|XP_022101574.1, Echi_Valv…	Hemi_Ente_Sko|XP_002731088.1, Hemi_Ente_Sko|XP_002731644.1, Hemi_Ente_Sko|XP_002732063.1, Hemi_Ente_Sko|XP_002733591.1, Hemi_Ente_Sko|XP_002733923.1, Hemi_Ente_Sko|XP_002733924.1, Hemi_Ente_Sko|XP_002733926.1, Hemi_Ente_Sko|XP_002734062.1, Hemi_Ente_Sko|XP_002734602.2, Hemi_Ente_Sko|XP_002734932.1, Hemi_Ente_Sko|XP_002734956.1, Hemi_Ente_Sko|XP_002736328.1, Hemi_Ente_Sko|XP_002737207.1, Hemi_Ente…	Moll_Arco_Sbr|EVM0002670.1, Moll_Arco_Sbr|EVM0004557.1, Moll_Arco_Sbr|EVM0006875.1, Moll_Arco_Sbr|EVM0007277.1, Moll_Arco_Sbr|EVM0008472.1, Moll_Arco_Sbr|EVM0009669.1, Moll_Arco_Sbr|EVM0009989.1, Moll_Arco_Sbr|EVM0011802.1, Moll_Arco_Sbr|EVM0012776.1, Moll_Arco_Sbr|EVM0012985.1, Moll_Arco_Sbr|EVM0013186.1, Moll_Arco_Sbr|EVM0013456.1, Moll_Arco_Sbr|EVM0014059.1, Moll_Arco_Sbr|EVM0014465.1, Moll_Ar…
OG0000014		Anne_Sede_Cte|ELT88145.1, Anne_Sede_Cte|ELT96077.1, Anne_Sede_Cte|ELU05023.1	Arth_Aran_Smi|KFM57043.1, Arth_Aran_Smi|KFM57361.1, Arth_Aran_Smi|KFM57588.1, Arth_Aran_Smi|KFM57609.1, Arth_Aran_Smi|KFM58420.1, Arth_Aran_Smi|KFM58705.1, Arth_Aran_Smi|KFM59699.1, Arth_Aran_Smi|KFM60110.1, Arth_Aran_Smi|KFM60345.1, Arth_Aran_Smi|KFM60528.1, Arth_Aran_Smi|KFM60564.1, Arth_Aran_Smi|KFM61174.1, Arth_Aran_Smi|KFM61880.1, Arth_Aran_Smi|KFM61996.1, Arth_Aran_Smi|KFM62055.1, Arth_Aran…	Arth_Crus_Cop|KAG0711598.1, Arth_Crus_Cop|KAG0713556.1, Arth_Crus_Cop|KAG0713763.1, Arth_Crus_Cop|KAG0713886.1, Arth_Crus_Cop|KAG0713887.1, Arth_Crus_Cop|KAG0714472.1, Arth_Crus_Cop|KAG0716092.1, Arth_Crus_Cop|KAG0720978.1, Arth_Crus_Cop|KAG0720979.1, Arth_Crus_Cop|KAG0721902.1, Arth_Crus_Cop|KAG0722089.1, Arth_Crus_Cop|KAG0723877.1, Arth_Crus_Cop|KAG0724003.1, Arth_Crus_Cop|KAG0725357.1, Arth_Cr…	Arth_Crus_Cqu|XP_053627436.1, Arth_Crus_Cqu|XP_053627818.1, Arth_Crus_Cqu|XP_053628692.1, Arth_Crus_Cqu|XP_053630219.1, Arth_Crus_Cqu|XP_053631028.1, Arth_Crus_Cqu|XP_053632418.1, Arth_Crus_Cqu|XP_053633064.1, Arth_Crus_Cqu|XP_053633709.1, Arth_Crus_Cqu|XP_053636097.1, Arth_Crus_Cqu|XP_053636278.1, Arth_Crus_Cqu|XP_053636290.1, Arth_Crus_Cqu|XP_053637133.1, Arth_Crus_Cqu|XP_053638001.1, Arth_Crus…	Arth_Crus_Esi|XP_050686707.1, Arth_Crus_Esi|XP_050687845.1, Arth_Crus_Esi|XP_050688458.1, Arth_Crus_Esi|XP_050696065.1, Arth_Crus_Esi|XP_050696207.1, Arth_Crus_Esi|XP_050704248.1, Arth_Crus_Esi|XP_050704554.1, Arth_Crus_Esi|XP_050704762.1, Arth_Crus_Esi|XP_050704764.1, Arth_Crus_Esi|XP_050704777.1, Arth_Crus_Esi|XP_050704963.1, Arth_Crus_Esi|XP_050705870.1, Arth_Crus_Esi|XP_050705874.1, Arth_Crus…	Arth_Crus_Ham|XP_042209666.1, Arth_Crus_Ham|XP_042213426.1, Arth_Crus_Ham|XP_042216904.1, Arth_Crus_Ham|XP_042224023.1, Arth_Crus_Ham|XP_042228301.1, Arth_Crus_Ham|XP_042228896.1, Arth_Crus_Ham|XP_042228950.1, Arth_Crus_Ham|XP_042234903.1, Arth_Crus_Ham|XP_042241147.1, Arth_Crus_Ham|XP_042242058.1, Arth_Crus_Ham|XP_042243433.1	Arth_Crus_Mni|XP_064077591.1, Arth_Crus_Mni|XP_064078477.1, Arth_Crus_Mni|XP_064078497.1, Arth_Crus_Mni|XP_064079451.1, Arth_Crus_Mni|XP_064080608.1, Arth_Crus_Mni|XP_064080661.1, Arth_Crus_Mni|XP_064080923.1, Arth_Crus_Mni|XP_064082431.1, Arth_Crus_Mni|XP_064082543.1, Arth_Crus_Mni|XP_064083071.1, Arth_Crus_Mni|XP_064086181.1, Arth_Crus_Mni|XP_064087257.1, Arth_Crus_Mni|XP_064087379.1, Arth_Crus…	Arth_Crus_Mro|XP_066937335.1, Arth_Crus_Mro|XP_066937354.1, Arth_Crus_Mro|XP_066937357.1, Arth_Crus_Mro|XP_066937375.1, Arth_Crus_Mro|XP_066938893.1, Arth_Crus_Mro|XP_066941185.1, Arth_Crus_Mro|XP_066941424.1, Arth_Crus_Mro|XP_066942003.1, Arth_Crus_Mro|XP_066943477.1, Arth_Crus_Mro|XP_066946061.1, Arth_Crus_Mro|XP_066946080.1, Arth_Crus_Mro|XP_066946090.1, Arth_Crus_Mro|XP_066948571.1, Arth_Crus…	Arth_Crus_Pch|XP_047469609.1, Arth_Crus_Pch|XP_047472330.1, Arth_Crus_Pch|XP_047472788.1, Arth_Crus_Pch|XP_047473254.1, Arth_Crus_Pch|XP_047475450.1, Arth_Crus_Pch|XP_047476077.1, Arth_Crus_Pch|XP_047477369.1, Arth_Crus_Pch|XP_047478265.1, Arth_Crus_Pch|XP_047478497.1, Arth_Crus_Pch|XP_047478498.1, Arth_Crus_Pch|XP_047478763.1, Arth_Crus_Pch|XP_047479076.1, Arth_Crus_Pch|XP_047480209.1, Arth_Crus…	Arth_Crus_Pci|KAK3849381.1, Arth_Crus_Pci|KAK3849391.1, Arth_Crus_Pci|KAK3859355.1, Arth_Crus_Pci|KAK3859356.1, Arth_Crus_Pci|KAK3861436.1, Arth_Crus_Pci|KAK3861583.1, Arth_Crus_Pci|KAK3862225.1, Arth_Crus_Pci|KAK3862311.1, Arth_Crus_Pci|KAK3863328.1, Arth_Crus_Pci|KAK3866610.1, Arth_Crus_Pci|KAK3869539.1, Arth_Crus_Pci|KAK3869673.1, Arth_Crus_Pci|KAK3869883.1, Arth_Crus_Pci|KAK3873841.1, Arth_Cr…	Arth_Crus_Pcl|XP_045582032.1, Arth_Crus_Pcl|XP_045585820.1, Arth_Crus_Pcl|XP_045585833.1, Arth_Crus_Pcl|XP_045586322.1, Arth_Crus_Pcl|XP_045586429.1, Arth_Crus_Pcl|XP_045586610.1, Arth_Crus_Pcl|XP_045586722.1, Arth_Crus_Pcl|XP_045586877.1, Arth_Crus_Pcl|XP_045586945.1, Arth_Crus_Pcl|XP_045587315.1, Arth_Crus_Pcl|XP_045587319.1, Arth_Crus_Pcl|XP_045587408.1, Arth_Crus_Pcl|XP_045587904.1, Arth_Crus…	Arth_Crus_Pin|XP_063585093.1, Arth_Crus_Pin|XP_063585388.1, Arth_Crus_Pin|XP_063586316.1, Arth_Crus_Pin|XP_063586881.1, Arth_Crus_Pin|XP_063587042.1, Arth_Crus_Pin|XP_063587833.1, Arth_Crus_Pin|XP_063587853.1, Arth_Crus_Pin|XP_063590198.1, Arth_Crus_Pin|XP_063590304.1, Arth_Crus_Pin|XP_063590904.1, Arth_Crus_Pin|XP_063591920.1, Arth_Crus_Pin|XP_063594321.1, Arth_Crus_Pin|XP_063594323.1, Arth_Crus…	Arth_Crus_Pma|KAK4292665.1, Arth_Crus_Pma|KAK4293507.1, Arth_Crus_Pma|KAK4294069.1, Arth_Crus_Pma|KAK4294824.1, Arth_Crus_Pma|KAK4295006.1, Arth_Crus_Pma|KAK4297375.1, Arth_Crus_Pma|KAK4298333.1, Arth_Crus_Pma|KAK4298821.1, Arth_Crus_Pma|KAK4298822.1, Arth_Crus_Pma|KAK4298823.1, Arth_Crus_Pma|KAK4299448.1, Arth_Crus_Pma|KAK4299449.1, Arth_Crus_Pma|KAK4299683.1, Arth_Crus_Pma|KAK4299686.1, Arth_Cr…	Arth_Crus_Pmo|XP_037773143.1, Arth_Crus_Pmo|XP_037773359.1, Arth_Crus_Pmo|XP_037773462.1, Arth_Crus_Pmo|XP_037773513.1, Arth_Crus_Pmo|XP_037774017.1, Arth_Crus_Pmo|XP_037774251.1, Arth_Crus_Pmo|XP_037774298.1, Arth_Crus_Pmo|XP_037774452.1, Arth_Crus_Pmo|XP_037774454.1, Arth_Crus_Pmo|XP_037774510.1, Arth_Crus_Pmo|XP_037774626.1, Arth_Crus_Pmo|XP_037774641.1, Arth_Crus_Pmo|XP_037774642.1, Arth_Crus…	Arth_Crus_Pva|XP_027207408.1, Arth_Crus_Pva|XP_027209998.1, Arth_Crus_Pva|XP_027210613.1, Arth_Crus_Pva|XP_027210990.1, Arth_Crus_Pva|XP_027211164.1, Arth_Crus_Pva|XP_027211535.1, Arth_Crus_Pva|XP_027212395.1, Arth_Crus_Pva|XP_027213647.1, Arth_Crus_Pva|XP_027214187.1, Arth_Crus_Pva|XP_027214626.1, Arth_Crus_Pva|XP_027217915.1, Arth_Crus_Pva|XP_027219050.1, Arth_Crus_Pva|XP_027219152.1, Arth_Crus…	Arth_Crus_Spa|XP_063842161.1, Arth_Crus_Spa|XP_063843269.1, Arth_Crus_Spa|XP_063845418.1, Arth_Crus_Spa|XP_063846394.1, Arth_Crus_Spa|XP_063847307.1, Arth_Crus_Spa|XP_063847733.1, Arth_Crus_Spa|XP_063851762.1, Arth_Crus_Spa|XP_063853404.1, Arth_Crus_Spa|XP_063853700.1, Arth_Crus_Spa|XP_063855301.1, Arth_Crus_Spa|XP_063855832.1, Arth_Crus_Spa|XP_063856507.1, Arth_Crus_Spa|XP_063856511.1, Arth_Crus…		Arth_Dipt_Aga|XP_061512467.1, Arth_Dipt_Aga|XP_320414.1		Arth_Dipt_Dme|NP_649836.1	Arth_Euph_Mno|CAL4066177.1, Arth_Euph_Mno|CAL4068133.1, Arth_Euph_Mno|CAL4069441.1, Arth_Euph_Mno|CAL4070052.1, Arth_Euph_Mno|CAL4074266.1, Arth_Euph_Mno|CAL4076351.1, Arth_Euph_Mno|CAL4078546.1, Arth_Euph_Mno|CAL4092456.1, Arth_Euph_Mno|CAL4102857.1, Arth_Euph_Mno|CAL4124240.1, Arth_Euph_Mno|CAL4124539.1, Arth_Euph_Mno|CAL4124551.1, Arth_Euph_Mno|CAL4126748.1, Arth_Euph_Mno|CAL4128409.1, Arth_Eu…		Arth_Hemi_Api|XP_008178407.1, Arth_Hemi_Api|XP_008178409.1, Arth_Hemi_Api|XP_008178448.1, Arth_Hemi_Api|XP_008178738.1, Arth_Hemi_Api|XP_008178932.1, Arth_Hemi_Api|XP_008179057.1, Arth_Hemi_Api|XP_008179537.1, Arth_Hemi_Api|XP_008179688.1, Arth_Hemi_Api|XP_008179963.1, Arth_Hemi_Api|XP_008179985.1, Arth_Hemi_Api|XP_008180523.1, Arth_Hemi_Api|XP_008180525.1, Arth_Hemi_Api|XP_008180700.1, Arth_Hemi…	Arth_Hyme_Ame|XP_006572180.1	Arth_Ixod_Isc|XP_002436178.3, Arth_Ixod_Isc|XP_029823753.4, Arth_Ixod_Isc|XP_029823786.2, Arth_Ixod_Isc|XP_029823846.3, Arth_Ixod_Isc|XP_029824862.2, Arth_Ixod_Isc|XP_029825469.2, Arth_Ixod_Isc|XP_029827700.2, Arth_Ixod_Isc|XP_029833924.2, Arth_Ixod_Isc|XP_029834312.3, Arth_Ixod_Isc|XP_029834689.2, Arth_Ixod_Isc|XP_029841450.2, Arth_Ixod_Isc|XP_029844027.2, Arth_Ixod_Isc|XP_029848799.2, Arth_Ixod…		Arth_Xiph_Lpo|XP_013773405.1, Arth_Xiph_Lpo|XP_013775229.1, Arth_Xiph_Lpo|XP_013777309.1, Arth_Xiph_Lpo|XP_013779189.1, Arth_Xiph_Lpo|XP_013780170.1, Arth_Xiph_Lpo|XP_013785562.1, Arth_Xiph_Lpo|XP_013789601.1, Arth_Xiph_Lpo|XP_013794179.1, Arth_Xiph_Lpo|XP_022241700.1, Arth_Xiph_Lpo|XP_022244091.1, Arth_Xiph_Lpo|XP_022245063.1, Arth_Xiph_Lpo|XP_022247948.1, Arth_Xiph_Lpo|XP_022248803.1, Arth_Xiph…	Bryo_Chei_Bne|KAF6021501.1, Bryo_Chei_Bne|KAF6024515.1	Chor_Amph_Bfl|XP_035660577.1, Chor_Amph_Bfl|XP_035664493.1, Chor_Amph_Bfl|XP_035664569.1, Chor_Amph_Bfl|XP_035668117.1, Chor_Amph_Bfl|XP_035672166.1, Chor_Amph_Bfl|XP_035676498.1, Chor_Amph_Bfl|XP_035693318.1, Chor_Amph_Bfl|XP_035696127.1	Chor_Anur_Xtr|XP_002940500.3	Chor_Chim_Cmi|XP_007889897.1, Chor_Chim_Cmi|XP_007889898.1, Chor_Chim_Cmi|XP_007889899.1, Chor_Chim_Cmi|XP_007889900.1, Chor_Chim_Cmi|XP_007910535.1	Chor_Coel_Lch|XP_005998060.1		Chor_Cypr_Dre|NP_001082986.2, Chor_Cypr_Dre|XP_002667755.4, Chor_Cypr_Dre|XP_003200989.3, Chor_Cypr_Dre|XP_005159764.1, Chor_Cypr_Dre|XP_005159909.3, Chor_Cypr_Dre|XP_005159910.3, Chor_Cypr_Dre|XP_005161688.1, Chor_Cypr_Dre|XP_009292848.1, Chor_Cypr_Dre|XP_021331733.1, Chor_Cypr_Dre|XP_021331747.1					Chor_Phle_Cin|XP_004227429.1, Chor_Phle_Cin|XP_004227452.1, Chor_Phle_Cin|XP_009859952.1, Chor_Phle_Cin|XP_018672513.1, Chor_Phle_Cin|XP_026694232.1, Chor_Phle_Cin|XP_026694479.1	Chor_Prim_Ggo|XP_004043546.1, Chor_Prim_Ggo|XP_004055963.1, Chor_Prim_Ggo|XP_030863653.1	Chor_Prim_Hsa|NP_115896.1, Chor_Prim_Hsa|NP_689808.2, Chor_Prim_Hsa|NP_733843.1, Chor_Prim_Hsa|NP_736609.2	Chor_Semi_Loc|XP_015196272.1, Chor_Semi_Loc|XP_015204461.1, Chor_Semi_Loc|XP_015215521.1, Chor_Semi_Loc|XP_015217745.1		Echi_Aspi_Aja|PIK32841.1, Echi_Aspi_Aja|PIK33689.1, Echi_Aspi_Aja|PIK35195.1, Echi_Aspi_Aja|PIK49345.1, Echi_Aspi_Aja|PIK50085.1, Echi_Aspi_Aja|PIK50261.1, Echi_Aspi_Aja|PIK50707.1, Echi_Aspi_Aja|PIK53032.1, Echi_Aspi_Aja|PIK60122.1, Echi_Aspi_Aja|PIK60458.1	Echi_Cama_Spu|XP_003727691.1, Echi_Cama_Spu|XP_003730885.1, Echi_Cama_Spu|XP_003730963.1, Echi_Cama_Spu|XP_003731439.2, Echi_Cama_Spu|XP_011662903.2, Echi_Cama_Spu|XP_011666671.2, Echi_Cama_Spu|XP_011675637.2, Echi_Cama_Spu|XP_030830343.1, Echi_Cama_Spu|XP_030830359.1, Echi_Cama_Spu|XP_030830504.1, Echi_Cama_Spu|XP_030839578.1, Echi_Cama_Spu|XP_030841073.1, Echi_Cama_Spu|XP_030851789.1, Echi_Cama…	Echi_Valv_Apl|XP_022088995.1, Echi_Valv_Apl|XP_022089593.1, Echi_Valv_Apl|XP_022091934.1, Echi_Valv_Apl|XP_022095908.1, Echi_Valv_Apl|XP_022096636.1, Echi_Valv_Apl|XP_022097496.1, Echi_Valv_Apl|XP_022099413.1, Echi_Valv_Apl|XP_022100311.1, Echi_Valv_Apl|XP_022102111.1, Echi_Valv_Apl|XP_022105531.1, Echi_Valv_Apl|XP_022109647.1, Echi_Valv_Apl|XP_022111540.1, Echi_Valv_Apl|XP_022111686.1, Echi_Valv…	Hemi_Ente_Sko|XP_006811281.1, Hemi_Ente_Sko|XP_006812358.1, Hemi_Ente_Sko|XP_006812366.1, Hemi_Ente_Sko|XP_006812862.1, Hemi_Ente_Sko|XP_006812924.1, Hemi_Ente_Sko|XP_006813060.1, Hemi_Ente_Sko|XP_006814519.1, Hemi_Ente_Sko|XP_006815057.1, Hemi_Ente_Sko|XP_006815075.1, Hemi_Ente_Sko|XP_006815334.1, Hemi_Ente_Sko|XP_006815622.1, Hemi_Ente_Sko|XP_006816673.1, Hemi_Ente_Sko|XP_006817194.1, Hemi_Ente…	Moll_Arco_Sbr|EVM0000242.1, Moll_Arco_Sbr|EVM0001175.1, Moll_Arco_Sbr|EVM0002203.1, Moll_Arco_Sbr|EVM0002607.1, Moll_Arco_Sbr|EVM0002609.1, Moll_Arco_Sbr|EVM0002753.1, Moll_Arco_Sbr|EVM0003420.1, Moll_Arco_Sbr|EVM0006517.1, Moll_Arco_Sbr|EVM0007173.1, Moll_Arco_Sbr|EVM0007575.1, Moll_Arco_Sbr|EVM0008030.1, Moll_Arco_Sbr|EVM0008131.1, Moll_Arco_Sbr|EVM0008317.1, Moll_Arco_Sbr|EVM0008531.1, Moll_Ar…
OG0000015	Anne_Poly_Dgy|CAD5113026.1, Anne_Poly_Dgy|CAD5113235.1, Anne_Poly_Dgy|CAD5114400.1, Anne_Poly_Dgy|CAD5115304.1, Anne_Poly_Dgy|CAD5118366.1, Anne_Poly_Dgy|CAD5118667.1, Anne_Poly_Dgy|CAD5120066.1, Anne_Poly_Dgy|CAD5123134.1, Anne_Poly_Dgy|CAD5124121.1, Anne_Poly_Dgy|CAD5124742.1	Anne_Sede_Cte|ELT87093.1, Anne_Sede_Cte|ELT87996.1, Anne_Sede_Cte|ELT88957.1, Anne_Sede_Cte|ELT90318.1, Anne_Sede_Cte|ELT90553.1, Anne_Sede_Cte|ELT91495.1, Anne_Sede_Cte|ELT91594.1, Anne_Sede_Cte|ELT93101.1, Anne_Sede_Cte|ELT94190.1, Anne_Sede_Cte|ELT94192.1, Anne_Sede_Cte|ELT94601.1, Anne_Sede_Cte|ELT95357.1, Anne_Sede_Cte|ELT96381.1, Anne_Sede_Cte|ELT97377.1, Anne_Sede_Cte|ELT99866.1, Anne_Sede…	Arth_Aran_Smi|KFM59461.1, Arth_Aran_Smi|KFM63426.1, Arth_Aran_Smi|KFM63733.1, Arth_Aran_Smi|KFM64448.1, Arth_Aran_Smi|KFM64468.1, Arth_Aran_Smi|KFM67692.1, Arth_Aran_Smi|KFM77406.1, Arth_Aran_Smi|KFM78224.1, Arth_Aran_Smi|KFM79101.1, Arth_Aran_Smi|KFM81254.1	Arth_Crus_Cop|KAG0702378.1, Arth_Crus_Cop|KAG0711711.1, Arth_Crus_Cop|KAG0712172.1, Arth_Crus_Cop|KAG0715560.1, Arth_Crus_Cop|KAG0715778.1, Arth_Crus_Cop|KAG0716206.1, Arth_Crus_Cop|KAG0718401.1, Arth_Crus_Cop|KAG0718691.1, Arth_Crus_Cop|KAG0719393.1, Arth_Crus_Cop|KAG0720271.1, Arth_Crus_Cop|KAG0721681.1, Arth_Crus_Cop|KAG0721931.1, Arth_Crus_Cop|KAG0721932.1, Arth_Crus_Cop|KAG0730430.1	Arth_Crus_Cqu|XP_053628934.1, Arth_Crus_Cqu|XP_053629433.1, Arth_Crus_Cqu|XP_053634031.1, Arth_Crus_Cqu|XP_053634290.1, Arth_Crus_Cqu|XP_053634660.1, Arth_Crus_Cqu|XP_053635491.1, Arth_Crus_Cqu|XP_053641817.1, Arth_Crus_Cqu|XP_053642023.1, Arth_Crus_Cqu|XP_053642169.1, Arth_Crus_Cqu|XP_053643726.1, Arth_Crus_Cqu|XP_053643741.1, Arth_Crus_Cqu|XP_053644299.1, Arth_Crus_Cqu|XP_053644300.1, Arth_Crus…	Arth_Crus_Esi|XP_050688256.1, Arth_Crus_Esi|XP_050691165.1, Arth_Crus_Esi|XP_050693090.1, Arth_Crus_Esi|XP_050693291.1, Arth_Crus_Esi|XP_050694522.1, Arth_Crus_Esi|XP_050703031.1, Arth_Crus_Esi|XP_050708526.1, Arth_Crus_Esi|XP_050710345.1, Arth_Crus_Esi|XP_050710352.1, Arth_Crus_Esi|XP_050713571.1, Arth_Crus_Esi|XP_050715461.1, Arth_Crus_Esi|XP_050725365.1, Arth_Crus_Esi|XP_050727364.1, Arth_Crus…	Arth_Crus_Ham|XP_042204196.1, Arth_Crus_Ham|XP_042204197.1, Arth_Crus_Ham|XP_042204915.1, Arth_Crus_Ham|XP_042205023.1, Arth_Crus_Ham|XP_042205706.1, Arth_Crus_Ham|XP_042211448.1, Arth_Crus_Ham|XP_042213644.1, Arth_Crus_Ham|XP_042216719.1, Arth_Crus_Ham|XP_042222946.1, Arth_Crus_Ham|XP_042222947.1, Arth_Crus_Ham|XP_042230201.1, Arth_Crus_Ham|XP_042234551.1, Arth_Crus_Ham|XP_042236032.1, Arth_Crus…	Arth_Crus_Mni|XP_064078381.1, Arth_Crus_Mni|XP_064083136.1, Arth_Crus_Mni|XP_064085250.1, Arth_Crus_Mni|XP_064085513.1, Arth_Crus_Mni|XP_064085520.1, Arth_Crus_Mni|XP_064087159.1, Arth_Crus_Mni|XP_064091838.1, Arth_Crus_Mni|XP_064096439.1, Arth_Crus_Mni|XP_064098921.1, Arth_Crus_Mni|XP_064099148.1, Arth_Crus_Mni|XP_064103308.1, Arth_Crus_Mni|XP_064104028.1, Arth_Crus_Mni|XP_064107849.1, Arth_Crus…	Arth_Crus_Mro|XP_066938191.1, Arth_Crus_Mro|XP_066947470.1, Arth_Crus_Mro|XP_066949158.1, Arth_Crus_Mro|XP_066952185.1, Arth_Crus_Mro|XP_066960138.1, Arth_Crus_Mro|XP_066960859.1, Arth_Crus_Mro|XP_066961047.1, Arth_Crus_Mro|XP_066961514.1, Arth_Crus_Mro|XP_066962296.1, Arth_Crus_Mro|XP_066962719.1, Arth_Crus_Mro|XP_066962722.1, Arth_Crus_Mro|XP_066962742.1, Arth_Crus_Mro|XP_066966413.1, Arth_Crus…	Arth_Crus_Pch|XP_047468443.1, Arth_Crus_Pch|XP_047472659.1, Arth_Crus_Pch|XP_047474573.1, Arth_Crus_Pch|XP_047475768.1, Arth_Crus_Pch|XP_047476434.1, Arth_Crus_Pch|XP_047476435.1, Arth_Crus_Pch|XP_047476985.1, Arth_Crus_Pch|XP_047477248.1, Arth_Crus_Pch|XP_047477581.1, Arth_Crus_Pch|XP_047477659.1, Arth_Crus_Pch|XP_047477697.1, Arth_Crus_Pch|XP_047478729.1, Arth_Crus_Pch|XP_047480080.1, Arth_Crus…	Arth_Crus_Pci|KAK3851905.1, Arth_Crus_Pci|KAK3852726.1, Arth_Crus_Pci|KAK3856869.1, Arth_Crus_Pci|KAK3859856.1, Arth_Crus_Pci|KAK3861180.1, Arth_Crus_Pci|KAK3862386.1, Arth_Crus_Pci|KAK3865651.1, Arth_Crus_Pci|KAK3868679.1, Arth_Crus_Pci|KAK3869820.1, Arth_Crus_Pci|KAK3870438.1, Arth_Crus_Pci|KAK3871750.1, Arth_Crus_Pci|KAK3871751.1, Arth_Crus_Pci|KAK3871752.1, Arth_Crus_Pci|KAK3871753.1, Arth_Cr…	Arth_Crus_Pcl|XP_045585455.1, Arth_Crus_Pcl|XP_045587370.1, Arth_Crus_Pcl|XP_045587564.1, Arth_Crus_Pcl|XP_045588040.1, Arth_Crus_Pcl|XP_045592276.1, Arth_Crus_Pcl|XP_045594267.1, Arth_Crus_Pcl|XP_045596092.1, Arth_Crus_Pcl|XP_045596377.1, Arth_Crus_Pcl|XP_045601561.1, Arth_Crus_Pcl|XP_045602233.1, Arth_Crus_Pcl|XP_045602422.1, Arth_Crus_Pcl|XP_045602472.1, Arth_Crus_Pcl|XP_045602473.1, Arth_Crus…	Arth_Crus_Pin|XP_063586785.1, Arth_Crus_Pin|XP_063591376.1, Arth_Crus_Pin|XP_063591679.1, Arth_Crus_Pin|XP_063591985.1, Arth_Crus_Pin|XP_063593232.1, Arth_Crus_Pin|XP_063593516.1, Arth_Crus_Pin|XP_063601551.1, Arth_Crus_Pin|XP_063606448.1, Arth_Crus_Pin|XP_063606477.1, Arth_Crus_Pin|XP_063607566.1, Arth_Crus_Pin|XP_063609484.1, Arth_Crus_Pin|XP_063609724.1, Arth_Crus_Pin|XP_063609853.1, Arth_Crus…	Arth_Crus_Pma|KAK4288832.1, Arth_Crus_Pma|KAK4289214.1, Arth_Crus_Pma|KAK4289482.1, Arth_Crus_Pma|KAK4291453.1, Arth_Crus_Pma|KAK4294510.1, Arth_Crus_Pma|KAK4295581.1, Arth_Crus_Pma|KAK4296605.1, Arth_Crus_Pma|KAK4298588.1, Arth_Crus_Pma|KAK4299273.1, Arth_Crus_Pma|KAK4306738.1, Arth_Crus_Pma|KAK4306739.1, Arth_Crus_Pma|KAK4306740.1, Arth_Crus_Pma|KAK4306741.1, Arth_Crus_Pma|KAK4308011.1, Arth_Cr…	Arth_Crus_Pmo|XP_037773884.1, Arth_Crus_Pmo|XP_037774319.1, Arth_Crus_Pmo|XP_037774320.1, Arth_Crus_Pmo|XP_037778008.1, Arth_Crus_Pmo|XP_037779388.1, Arth_Crus_Pmo|XP_037779389.1, Arth_Crus_Pmo|XP_037779390.1, Arth_Crus_Pmo|XP_037780385.1, Arth_Crus_Pmo|XP_037782714.1, Arth_Crus_Pmo|XP_037783721.1, Arth_Crus_Pmo|XP_037784880.1, Arth_Crus_Pmo|XP_037785446.1, Arth_Crus_Pmo|XP_037787744.1, Arth_Crus…	Arth_Crus_Pva|XP_027206543.1, Arth_Crus_Pva|XP_027208925.1, Arth_Crus_Pva|XP_027214285.1, Arth_Crus_Pva|XP_027215347.1, Arth_Crus_Pva|XP_027215362.1, Arth_Crus_Pva|XP_027217777.1, Arth_Crus_Pva|XP_027220856.1, Arth_Crus_Pva|XP_027221738.1, Arth_Crus_Pva|XP_027222288.1, Arth_Crus_Pva|XP_027222747.1, Arth_Crus_Pva|XP_027223520.1, Arth_Crus_Pva|XP_027224099.1, Arth_Crus_Pva|XP_027224402.1, Arth_Crus…	Arth_Crus_Spa|XP_063840426.1, Arth_Crus_Spa|XP_063840788.1, Arth_Crus_Spa|XP_063844470.1, Arth_Crus_Spa|XP_063844484.1, Arth_Crus_Spa|XP_063845976.1, Arth_Crus_Spa|XP_063845977.1, Arth_Crus_Spa|XP_063850321.1, Arth_Crus_Spa|XP_063852827.1, Arth_Crus_Spa|XP_063860474.1, Arth_Crus_Spa|XP_063862768.1, Arth_Crus_Spa|XP_063863667.1, Arth_Crus_Spa|XP_063880288.1, Arth_Crus_Spa|XP_063880299.1, Arth_Crus…	Arth_Dipl_Dpu|NCBI_GNO_10000047, Arth_Dipl_Dpu|NCBI_GNO_1000347, Arth_Dipl_Dpu|NCBI_GNO_1000477, Arth_Dipl_Dpu|NCBI_GNO_1800361, Arth_Dipl_Dpu|NCBI_GNO_2300077, Arth_Dipl_Dpu|NCBI_GNO_4600019, Arth_Dipl_Dpu|NCBI_GNO_6400053, Arth_Dipl_Dpu|NCBI_GNO_7000093, Arth_Dipl_Dpu|PASA_GEN_4700068, Arth_Dipl_Dpu|SNAP_00007017, Arth_Dipl_Dpu|SNAP_00009366, Arth_Dipl_Dpu|SNAP_00009565, Arth_Dipl_Dpu|SNAP_0001…	Arth_Dipt_Aga|XP_061503581.1, Arth_Dipt_Aga|XP_061507414.1, Arth_Dipt_Aga|XP_061511918.1, Arth_Dipt_Aga|XP_320943.6, Arth_Dipt_Aga|XP_321038.4	Arth_Dipt_Ban|IU25_01499-mRNA-1, Arth_Dipt_Ban|IU25_01883-mRNA-1, Arth_Dipt_Ban|IU25_03277-mRNA-1, Arth_Dipt_Ban|IU25_06855-mRNA-1, Arth_Dipt_Ban|IU25_11748-mRNA-1	Arth_Dipt_Dme|NP_476901.1, Arth_Dipt_Dme|NP_569833.1, Arth_Dipt_Dme|NP_609182.1, Arth_Dipt_Dme|NP_609184.1, Arth_Dipt_Dme|NP_647916.1, Arth_Dipt_Dme|NP_725096.2, Arth_Dipt_Dme|NP_725097.2, Arth_Dipt_Dme|NP_788328.1	Arth_Euph_Mno|CAL4058828.1, Arth_Euph_Mno|CAL4060414.1, Arth_Euph_Mno|CAL4061818.1, Arth_Euph_Mno|CAL4065063.1, Arth_Euph_Mno|CAL4065776.1, Arth_Euph_Mno|CAL4065779.1, Arth_Euph_Mno|CAL4067274.1, Arth_Euph_Mno|CAL4068846.1, Arth_Euph_Mno|CAL4069869.1, Arth_Euph_Mno|CAL4073418.1, Arth_Euph_Mno|CAL4073424.1, Arth_Euph_Mno|CAL4091560.1, Arth_Euph_Mno|CAL4096316.1, Arth_Euph_Mno|CAL4098087.1, Arth_Eu…	Arth_Geop_Sma|SMAR001431-PA, Arth_Geop_Sma|SMAR007716-PA, Arth_Geop_Sma|SMAR008499-PA, Arth_Geop_Sma|SMAR011951-PA, Arth_Geop_Sma|SMAR013360-PA, Arth_Geop_Sma|SMAR013684-PA	Arth_Hemi_Api|XP_001946175.2, Arth_Hemi_Api|XP_003244510.1, Arth_Hemi_Api|XP_003244837.1, Arth_Hemi_Api|XP_008184332.1	Arth_Hyme_Ame|NP_001306198.1, Arth_Hyme_Ame|NP_001314888.1, Arth_Hyme_Ame|XP_016766914.1, Arth_Hyme_Ame|XP_016767481.2, Arth_Hyme_Ame|XP_026298908.1	Arth_Ixod_Isc|XP_002399741.3, Arth_Ixod_Isc|XP_002402490.3, Arth_Ixod_Isc|XP_002404154.3, Arth_Ixod_Isc|XP_002407270.3, Arth_Ixod_Isc|XP_002409985.3, Arth_Ixod_Isc|XP_002412704.3, Arth_Ixod_Isc|XP_002415149.3, Arth_Ixod_Isc|XP_002435069.4, Arth_Ixod_Isc|XP_029823319.1, Arth_Ixod_Isc|XP_029824004.3, Arth_Ixod_Isc|XP_029824647.2, Arth_Ixod_Isc|XP_029825267.2, Arth_Ixod_Isc|XP_029825268.3, Arth_Ixod…	Arth_Para_Rva|GAU89109.1, Arth_Para_Rva|GAU89187.1, Arth_Para_Rva|GAU91070.1, Arth_Para_Rva|GAU91846.1, Arth_Para_Rva|GAU93911.1, Arth_Para_Rva|GAU94121.1, Arth_Para_Rva|GAU94266.1, Arth_Para_Rva|GAU94396.1, Arth_Para_Rva|GAU97241.1, Arth_Para_Rva|GAV00045.1, Arth_Para_Rva|GAV06024.1, Arth_Para_Rva|GAV07131.1, Arth_Para_Rva|GAV07347.1	Arth_Xiph_Lpo|XP_013773664.1, Arth_Xiph_Lpo|XP_013773960.1, Arth_Xiph_Lpo|XP_013774536.1, Arth_Xiph_Lpo|XP_013777808.1, Arth_Xiph_Lpo|XP_013779570.1, Arth_Xiph_Lpo|XP_013779957.1, Arth_Xiph_Lpo|XP_013783597.2, Arth_Xiph_Lpo|XP_013787586.1, Arth_Xiph_Lpo|XP_013788688.1, Arth_Xiph_Lpo|XP_013789853.2, Arth_Xiph_Lpo|XP_013791572.2, Arth_Xiph_Lpo|XP_013793716.2, Arth_Xiph_Lpo|XP_022236360.1, Arth_Xiph…	Bryo_Chei_Bne|KAF6016485.1, Bryo_Chei_Bne|KAF6016963.1, Bryo_Chei_Bne|KAF6017606.1, Bryo_Chei_Bne|KAF6017607.1, Bryo_Chei_Bne|KAF6017608.1, Bryo_Chei_Bne|KAF6017811.1, Bryo_Chei_Bne|KAF6017962.1, Bryo_Chei_Bne|KAF6019590.1, Bryo_Chei_Bne|KAF6022152.1, Bryo_Chei_Bne|KAF6028049.1, Bryo_Chei_Bne|KAF6028780.1, Bryo_Chei_Bne|KAF6029033.1, Bryo_Chei_Bne|KAF6032464.1, Bryo_Chei_Bne|KAF6033505.1, Bryo_Ch…	Chor_Amph_Bfl|XP_035657367.1, Chor_Amph_Bfl|XP_035657743.1, Chor_Amph_Bfl|XP_035657744.1, Chor_Amph_Bfl|XP_035658380.1, Chor_Amph_Bfl|XP_035658381.1, Chor_Amph_Bfl|XP_035658568.1, Chor_Amph_Bfl|XP_035658569.1, Chor_Amph_Bfl|XP_035658570.1, Chor_Amph_Bfl|XP_035658574.1, Chor_Amph_Bfl|XP_035658575.1, Chor_Amph_Bfl|XP_035658585.1, Chor_Amph_Bfl|XP_035658591.1, Chor_Amph_Bfl|XP_035658592.1, Chor_Amph…	Chor_Anur_Xtr|NP_001001245.1, Chor_Anur_Xtr|NP_001006126.1, Chor_Anur_Xtr|NP_001120547.1, Chor_Anur_Xtr|NP_001123810.1, Chor_Anur_Xtr|NP_989240.1, Chor_Anur_Xtr|XP_002932191.1, Chor_Anur_Xtr|XP_002935272.1, Chor_Anur_Xtr|XP_002937219.2, Chor_Anur_Xtr|XP_002937509.1, Chor_Anur_Xtr|XP_002938731.1, Chor_Anur_Xtr|XP_002938778.1, Chor_Anur_Xtr|XP_002938781.1, Chor_Anur_Xtr|XP_002941819.1, Chor_Anur_Xt…	Chor_Chim_Cmi|XP_007884367.1, Chor_Chim_Cmi|XP_007884823.1, Chor_Chim_Cmi|XP_007888054.1, Chor_Chim_Cmi|XP_007888055.1, Chor_Chim_Cmi|XP_007888056.1, Chor_Chim_Cmi|XP_007888057.1, Chor_Chim_Cmi|XP_007890546.1, Chor_Chim_Cmi|XP_007890547.1, Chor_Chim_Cmi|XP_007890548.1, Chor_Chim_Cmi|XP_007890549.1, Chor_Chim_Cmi|XP_007890550.1, Chor_Chim_Cmi|XP_007890552.1, Chor_Chim_Cmi|XP_007890553.1, Chor_Chim…	Chor_Coel_Lch|XP_005986101.1, Chor_Coel_Lch|XP_005987476.1, Chor_Coel_Lch|XP_005987483.1, Chor_Coel_Lch|XP_005989034.1, Chor_Coel_Lch|XP_005989623.1, Chor_Coel_Lch|XP_005998081.1, Chor_Coel_Lch|XP_006001005.1, Chor_Coel_Lch|XP_006001327.1, Chor_Coel_Lch|XP_006002998.1, Chor_Coel_Lch|XP_006006548.2, Chor_Coel_Lch|XP_006014547.1, Chor_Coel_Lch|XP_014347536.1, Chor_Coel_Lch|XP_014347787.1, Chor_Coel…	Chor_Cope_Odi|CBY07635.1, Chor_Cope_Odi|CBY09818.1, Chor_Cope_Odi|CBY10976.1, Chor_Cope_Odi|CBY12164.1, Chor_Cope_Odi|CBY12165.1, Chor_Cope_Odi|CBY13311.1, Chor_Cope_Odi|CBY16226.1, Chor_Cope_Odi|CBY16240.1, Chor_Cope_Odi|CBY19068.1, Chor_Cope_Odi|CBY20880.1, Chor_Cope_Odi|CBY21449.1, Chor_Cope_Odi|CBY23217.1	Chor_Cypr_Dre|NP_001009903.2, Chor_Cypr_Dre|NP_001093515.1, Chor_Cypr_Dre|NP_001103580.1, Chor_Cypr_Dre|NP_001121717.1, Chor_Cypr_Dre|NP_001122024.1, Chor_Cypr_Dre|NP_001122198.1, Chor_Cypr_Dre|NP_001122268.1, Chor_Cypr_Dre|NP_001122268.1, Chor_Cypr_Dre|NP_001122271.1, Chor_Cypr_Dre|NP_001122271.1, Chor_Cypr_Dre|NP_001138282.1, Chor_Cypr_Dre|NP_942577.1, Chor_Cypr_Dre|NP_958451.1, Chor_Cypr_Dre|N…	Chor_Gall_Gga|NP_001008457.1, Chor_Gall_Gga|NP_001107233.1, Chor_Gall_Gga|NP_001264580.1, Chor_Gall_Gga|XP_003641955.1, Chor_Gall_Gga|XP_025000064.1, Chor_Gall_Gga|XP_422738.1	Chor_Gall_Mga|XP_003202990.2, Chor_Gall_Mga|XP_003207635.1, Chor_Gall_Mga|XP_003209185.1, Chor_Gall_Mga|XP_010704769.1, Chor_Gall_Mga|XP_010713975.1, Chor_Gall_Mga|XP_010715147.1, Chor_Gall_Mga|XP_010716232.1, Chor_Gall_Mga|XP_010718439.3, Chor_Gall_Mga|XP_010725819.1, Chor_Gall_Mga|XP_031410870.1, Chor_Gall_Mga|XP_031412141.1, Chor_Gall_Mga|XP_031413342.1	Chor_Mono_Oan|XP_001506868.2, Chor_Mono_Oan|XP_001516602.2, Chor_Mono_Oan|XP_007665392.1, Chor_Mono_Oan|XP_007667194.1, Chor_Mono_Oan|XP_007669377.1, Chor_Mono_Oan|XP_007670236.1, Chor_Mono_Oan|XP_028905494.1, Chor_Mono_Oan|XP_028907343.1, Chor_Mono_Oan|XP_028909661.1, Chor_Mono_Oan|XP_028913695.1, Chor_Mono_Oan|XP_028913919.1, Chor_Mono_Oan|XP_028922193.1, Chor_Mono_Oan|XP_028928503.1	Chor_Pass_Pma|XP_015478672.1, Chor_Pass_Pma|XP_015484858.1, Chor_Pass_Pma|XP_015490031.1, Chor_Pass_Pma|XP_015491198.1, Chor_Pass_Pma|XP_015492823.1, Chor_Pass_Pma|XP_015493149.1, Chor_Pass_Pma|XP_015495516.1, Chor_Pass_Pma|XP_015499716.1, Chor_Pass_Pma|XP_033372689.1, Chor_Pass_Pma|XP_033374428.1	Chor_Phle_Cin|NP_001027602.1, Chor_Phle_Cin|XP_002120190.1, Chor_Phle_Cin|XP_002120701.1, Chor_Phle_Cin|XP_002121215.3, Chor_Phle_Cin|XP_002121312.1, Chor_Phle_Cin|XP_002121883.2, Chor_Phle_Cin|XP_002122218.1, Chor_Phle_Cin|XP_002123814.3, Chor_Phle_Cin|XP_002124110.1, Chor_Phle_Cin|XP_002124350.1, Chor_Phle_Cin|XP_002124713.2, Chor_Phle_Cin|XP_002125200.1, Chor_Phle_Cin|XP_002126670.1, Chor_Phle…	Chor_Prim_Ggo|XP_004028130.1, Chor_Prim_Ggo|XP_004029346.1, Chor_Prim_Ggo|XP_004051904.2, Chor_Prim_Ggo|XP_004054109.1, Chor_Prim_Ggo|XP_004057840.1, Chor_Prim_Ggo|XP_004062868.1, Chor_Prim_Ggo|XP_018884676.1	Chor_Prim_Hsa|NP_001373752.1, Chor_Prim_Hsa|NP_003772.1, Chor_Prim_Hsa|NP_003773.1, Chor_Prim_Hsa|NP_003773.1, Chor_Prim_Hsa|NP_003773.1, Chor_Prim_Hsa|NP_003773.1, Chor_Prim_Hsa|NP_003773.1, Chor_Prim_Hsa|NP_003774.1, Chor_Prim_Hsa|NP_006048.1, Chor_Prim_Hsa|NP_006568.2, Chor_Prim_Hsa|NP_055071.2, Chor_Prim_Hsa|NP_066191.1, Chor_Prim_Hsa|NP_110392.1, Chor_Prim_Hsa|NP_114436.1, Chor_Prim_Hsa|NP_1…	Chor_Semi_Loc|XP_006627378.1, Chor_Semi_Loc|XP_006631703.2, Chor_Semi_Loc|XP_006631730.2, Chor_Semi_Loc|XP_006635086.1, Chor_Semi_Loc|XP_006635323.2, Chor_Semi_Loc|XP_006637460.1, Chor_Semi_Loc|XP_006638805.1, Chor_Semi_Loc|XP_006641566.1, Chor_Semi_Loc|XP_015192383.1, Chor_Semi_Loc|XP_015194259.1, Chor_Semi_Loc|XP_015194395.1, Chor_Semi_Loc|XP_015195811.1, Chor_Semi_Loc|XP_015195940.1, Chor_Semi…	Chor_Squa_Gja|XP_015261594.1, Chor_Squa_Gja|XP_015262722.1, Chor_Squa_Gja|XP_015262723.1, Chor_Squa_Gja|XP_015264289.1, Chor_Squa_Gja|XP_015266139.1, Chor_Squa_Gja|XP_015272920.1, Chor_Squa_Gja|XP_015273129.1, Chor_Squa_Gja|XP_015275306.1, Chor_Squa_Gja|XP_015276638.1, Chor_Squa_Gja|XP_015277189.1, Chor_Squa_Gja|XP_015277667.1, Chor_Squa_Gja|XP_015278849.1, Chor_Squa_Gja|XP_015280457.1, Chor_Squa…	Echi_Aspi_Aja|PIK33048.1, Echi_Aspi_Aja|PIK33051.1, Echi_Aspi_Aja|PIK33052.1, Echi_Aspi_Aja|PIK33054.1, Echi_Aspi_Aja|PIK35360.1, Echi_Aspi_Aja|PIK36923.1, Echi_Aspi_Aja|PIK38901.1, Echi_Aspi_Aja|PIK39379.1, Echi_Aspi_Aja|PIK39459.1, Echi_Aspi_Aja|PIK39460.1, Echi_Aspi_Aja|PIK42759.1, Echi_Aspi_Aja|PIK47960.1, Echi_Aspi_Aja|PIK48346.1, Echi_Aspi_Aja|PIK49093.1, Echi_Aspi_Aja|PIK52776.1, Echi_Aspi…	Echi_Cama_Spu|XP_001179708.3, Echi_Cama_Spu|XP_001202201.3, Echi_Cama_Spu|XP_003723891.2, Echi_Cama_Spu|XP_003724414.2, Echi_Cama_Spu|XP_003724867.2, Echi_Cama_Spu|XP_003726176.2, Echi_Cama_Spu|XP_003727279.2, Echi_Cama_Spu|XP_003728019.2, Echi_Cama_Spu|XP_003728614.1, Echi_Cama_Spu|XP_003728864.2, Echi_Cama_Spu|XP_003728876.2, Echi_Cama_Spu|XP_003728877.2, Echi_Cama_Spu|XP_003729410.3, Echi_Cama…	Echi_Valv_Apl|XP_022080611.1, Echi_Valv_Apl|XP_022080830.1, Echi_Valv_Apl|XP_022081522.1, Echi_Valv_Apl|XP_022081523.1, Echi_Valv_Apl|XP_022084579.1, Echi_Valv_Apl|XP_022084835.1, Echi_Valv_Apl|XP_022086317.1, Echi_Valv_Apl|XP_022086890.1, Echi_Valv_Apl|XP_022086947.1, Echi_Valv_Apl|XP_022087432.1, Echi_Valv_Apl|XP_022087476.1, Echi_Valv_Apl|XP_022087477.1, Echi_Valv_Apl|XP_022094215.1, Echi_Valv…	Hemi_Ente_Sko|XP_002730446.1, Hemi_Ente_Sko|XP_002731618.1, Hemi_Ente_Sko|XP_002734882.1, Hemi_Ente_Sko|XP_002737993.1, Hemi_Ente_Sko|XP_002738327.1, Hemi_Ente_Sko|XP_002738821.1, Hemi_Ente_Sko|XP_002739735.1, Hemi_Ente_Sko|XP_002740042.1, Hemi_Ente_Sko|XP_002741071.1, Hemi_Ente_Sko|XP_002742194.1, Hemi_Ente_Sko|XP_002742195.1, Hemi_Ente_Sko|XP_002742263.1, Hemi_Ente_Sko|XP_006811697.1, Hemi_Ente…	Moll_Arco_Sbr|EVM0001105.1, Moll_Arco_Sbr|EVM0001765.1, Moll_Arco_Sbr|EVM0003524.1, Moll_Arco_Sbr|EVM0003536.1, Moll_Arco_Sbr|EVM0003917.1, Moll_Arco_Sbr|EVM0004199.1, Moll_Arco_Sbr|EVM0004537.1, Moll_Arco_Sbr|EVM0005649.1, Moll_Arco_Sbr|EVM0006139.1, Moll_Arco_Sbr|EVM0006168.1, Moll_Arco_Sbr|EVM0006767.1, Moll_Arco_Sbr|EVM0007311.1, Moll_Arco_Sbr|EVM0007753.1, Moll_Arco_Sbr|EVM0008012.1, Moll_Ar…
OG0000016	Anne_Poly_Dgy|CAD5113976.1, Anne_Poly_Dgy|CAD5113977.1, Anne_Poly_Dgy|CAD5113994.1, Anne_Poly_Dgy|CAD5119426.1, Anne_Poly_Dgy|CAD5120658.1, Anne_Poly_Dgy|CAD5121920.1, Anne_Poly_Dgy|CAD5125221.1, Anne_Poly_Dgy|CAD5125938.1, Anne_Poly_Dgy|CAD5126077.1, Anne_Poly_Dgy|CAD5126513.1, Anne_Poly_Dgy|CAD5126623.1, Anne_Poly_Dgy|CAD5126849.1	Anne_Sede_Cte|ELT87066.1, Anne_Sede_Cte|ELT87965.1, Anne_Sede_Cte|ELT89644.1, Anne_Sede_Cte|ELT90253.1, Anne_Sede_Cte|ELT90979.1, Anne_Sede_Cte|ELT93263.1, Anne_Sede_Cte|ELT93643.1, Anne_Sede_Cte|ELT93654.1, Anne_Sede_Cte|ELT93655.1, Anne_Sede_Cte|ELT94368.1, Anne_Sede_Cte|ELT94862.1, Anne_Sede_Cte|ELT95354.1, Anne_Sede_Cte|ELT96217.1, Anne_Sede_Cte|ELT97728.1, Anne_Sede_Cte|ELT99355.1, Anne_Sede…		Arth_Crus_Cop|KAG0693714.1, Arth_Crus_Cop|KAG0693715.1, Arth_Crus_Cop|KAG0700404.1, Arth_Crus_Cop|KAG0703732.1, Arth_Crus_Cop|KAG0710470.1, Arth_Crus_Cop|KAG0711500.1, Arth_Crus_Cop|KAG0713352.1, Arth_Crus_Cop|KAG0713353.1, Arth_Crus_Cop|KAG0713354.1, Arth_Crus_Cop|KAG0713355.1, Arth_Crus_Cop|KAG0715203.1, Arth_Crus_Cop|KAG0719524.1, Arth_Crus_Cop|KAG0719685.1, Arth_Crus_Cop|KAG0719706.1, Arth_Cr…	Arth_Crus_Cqu|XP_053628637.1, Arth_Crus_Cqu|XP_053629111.1, Arth_Crus_Cqu|XP_053629112.1, Arth_Crus_Cqu|XP_053629113.1, Arth_Crus_Cqu|XP_053629391.1, Arth_Crus_Cqu|XP_053629393.1, Arth_Crus_Cqu|XP_053630572.1, Arth_Crus_Cqu|XP_053630996.1, Arth_Crus_Cqu|XP_053631186.1, Arth_Crus_Cqu|XP_053631285.1, Arth_Crus_Cqu|XP_053633017.1, Arth_Crus_Cqu|XP_053634271.1, Arth_Crus_Cqu|XP_053634292.1, Arth_Crus…	Arth_Crus_Esi|XP_050692924.1, Arth_Crus_Esi|XP_050693301.1, Arth_Crus_Esi|XP_050693303.1, Arth_Crus_Esi|XP_050693307.1, Arth_Crus_Esi|XP_050693308.1, Arth_Crus_Esi|XP_050693310.1, Arth_Crus_Esi|XP_050693313.1, Arth_Crus_Esi|XP_050693895.1, Arth_Crus_Esi|XP_050694529.1, Arth_Crus_Esi|XP_050695148.1, Arth_Crus_Esi|XP_050695149.1, Arth_Crus_Esi|XP_050705058.1, Arth_Crus_Esi|XP_050705063.1, Arth_Crus…	Arth_Crus_Ham|XP_042204177.1, Arth_Crus_Ham|XP_042207986.1, Arth_Crus_Ham|XP_042210359.1, Arth_Crus_Ham|XP_042212020.1, Arth_Crus_Ham|XP_042221656.1, Arth_Crus_Ham|XP_042223485.1, Arth_Crus_Ham|XP_042223953.1, Arth_Crus_Ham|XP_042223981.1, Arth_Crus_Ham|XP_042224423.1, Arth_Crus_Ham|XP_042225059.1, Arth_Crus_Ham|XP_042226289.1, Arth_Crus_Ham|XP_042229453.1, Arth_Crus_Ham|XP_042231229.1, Arth_Crus…	Arth_Crus_Mni|XP_064077578.1, Arth_Crus_Mni|XP_064077579.1, Arth_Crus_Mni|XP_064084256.1, Arth_Crus_Mni|XP_064085992.1, Arth_Crus_Mni|XP_064089536.1, Arth_Crus_Mni|XP_064090427.1, Arth_Crus_Mni|XP_064092110.1, Arth_Crus_Mni|XP_064092113.1, Arth_Crus_Mni|XP_064092118.1, Arth_Crus_Mni|XP_064092121.1, Arth_Crus_Mni|XP_064092127.1, Arth_Crus_Mni|XP_064097581.1, Arth_Crus_Mni|XP_064097582.1, Arth_Crus…	Arth_Crus_Mro|XP_066939203.1, Arth_Crus_Mro|XP_066939205.1, Arth_Crus_Mro|XP_066941843.1, Arth_Crus_Mro|XP_066941903.1, Arth_Crus_Mro|XP_066945878.1, Arth_Crus_Mro|XP_066946134.1, Arth_Crus_Mro|XP_066959091.1, Arth_Crus_Mro|XP_066967345.1, Arth_Crus_Mro|XP_066970091.1, Arth_Crus_Mro|XP_066970092.1, Arth_Crus_Mro|XP_066971028.1, Arth_Crus_Mro|XP_066971029.1, Arth_Crus_Mro|XP_066971030.1, Arth_Crus…	Arth_Crus_Pch|XP_047470192.1, Arth_Crus_Pch|XP_047470206.1, Arth_Crus_Pch|XP_047475954.1, Arth_Crus_Pch|XP_047478780.1, Arth_Crus_Pch|XP_047483692.1, Arth_Crus_Pch|XP_047486029.1, Arth_Crus_Pch|XP_047491391.1, Arth_Crus_Pch|XP_047491443.1, Arth_Crus_Pch|XP_047491451.1, Arth_Crus_Pch|XP_047491452.1, Arth_Crus_Pch|XP_047491559.1, Arth_Crus_Pch|XP_047491572.1, Arth_Crus_Pch|XP_047491665.1, Arth_Crus…	Arth_Crus_Pci|KAK3849453.1, Arth_Crus_Pci|KAK3854863.1, Arth_Crus_Pci|KAK3855348.1, Arth_Crus_Pci|KAK3860902.1, Arth_Crus_Pci|KAK3860903.1, Arth_Crus_Pci|KAK3861477.1, Arth_Crus_Pci|KAK3866765.1, Arth_Crus_Pci|KAK3872032.1, Arth_Crus_Pci|KAK3873606.1, Arth_Crus_Pci|KAK3873983.1, Arth_Crus_Pci|KAK3875563.1, Arth_Crus_Pci|KAK3878833.1, Arth_Crus_Pci|KAK3880683.1, Arth_Crus_Pci|KAK3883685.1, Arth_Cr…	Arth_Crus_Pcl|XP_045586041.1, Arth_Crus_Pcl|XP_045586252.1, Arth_Crus_Pcl|XP_045586570.1, Arth_Crus_Pcl|XP_045586957.1, Arth_Crus_Pcl|XP_045587430.1, Arth_Crus_Pcl|XP_045587980.1, Arth_Crus_Pcl|XP_045588422.1, Arth_Crus_Pcl|XP_045589698.1, Arth_Crus_Pcl|XP_045592111.1, Arth_Crus_Pcl|XP_045592118.1, Arth_Crus_Pcl|XP_045594735.1, Arth_Crus_Pcl|XP_045594736.1, Arth_Crus_Pcl|XP_045595168.1, Arth_Crus…	Arth_Crus_Pin|XP_063585192.1, Arth_Crus_Pin|XP_063587628.1, Arth_Crus_Pin|XP_063587769.1, Arth_Crus_Pin|XP_063588406.1, Arth_Crus_Pin|XP_063588407.1, Arth_Crus_Pin|XP_063590051.1, Arth_Crus_Pin|XP_063590876.1, Arth_Crus_Pin|XP_063591820.1, Arth_Crus_Pin|XP_063593074.1, Arth_Crus_Pin|XP_063593195.1, Arth_Crus_Pin|XP_063593598.1, Arth_Crus_Pin|XP_063593600.1, Arth_Crus_Pin|XP_063593601.1, Arth_Crus…	Arth_Crus_Pma|KAK4291214.1, Arth_Crus_Pma|KAK4299022.1, Arth_Crus_Pma|KAK4301507.1, Arth_Crus_Pma|KAK4301520.1, Arth_Crus_Pma|KAK4304180.1, Arth_Crus_Pma|KAK4306888.1, Arth_Crus_Pma|KAK4306898.1, Arth_Crus_Pma|KAK4308410.1, Arth_Crus_Pma|KAK4310797.1, Arth_Crus_Pma|KAK4312431.1, Arth_Crus_Pma|KAK4313431.1, Arth_Crus_Pma|KAK4314333.1, Arth_Crus_Pma|KAK4314718.1, Arth_Crus_Pma|KAK4315454.1, Arth_Cr…	Arth_Crus_Pmo|XP_037772891.1, Arth_Crus_Pmo|XP_037774980.1, Arth_Crus_Pmo|XP_037780320.1, Arth_Crus_Pmo|XP_037780885.1, Arth_Crus_Pmo|XP_037785466.1, Arth_Crus_Pmo|XP_037786964.1, Arth_Crus_Pmo|XP_037787027.1, Arth_Crus_Pmo|XP_037787801.1, Arth_Crus_Pmo|XP_037788508.1, Arth_Crus_Pmo|XP_037789038.1, Arth_Crus_Pmo|XP_037789041.1, Arth_Crus_Pmo|XP_037792329.1, Arth_Crus_Pmo|XP_037792356.1, Arth_Crus…	Arth_Crus_Pva|XP_027209481.1, Arth_Crus_Pva|XP_027213244.1, Arth_Crus_Pva|XP_027215777.1, Arth_Crus_Pva|XP_027215778.1, Arth_Crus_Pva|XP_027216416.1, Arth_Crus_Pva|XP_027216417.1, Arth_Crus_Pva|XP_027216427.1, Arth_Crus_Pva|XP_027216760.1, Arth_Crus_Pva|XP_027217130.1, Arth_Crus_Pva|XP_027217131.1, Arth_Crus_Pva|XP_027217889.1, Arth_Crus_Pva|XP_027219174.1, Arth_Crus_Pva|XP_027219870.1, Arth_Crus…	Arth_Crus_Spa|XP_063840010.1, Arth_Crus_Spa|XP_063840541.1, Arth_Crus_Spa|XP_063840608.1, Arth_Crus_Spa|XP_063840612.1, Arth_Crus_Spa|XP_063840617.1, Arth_Crus_Spa|XP_063840621.1, Arth_Crus_Spa|XP_063840622.1, Arth_Crus_Spa|XP_063840632.1, Arth_Crus_Spa|XP_063840635.1, Arth_Crus_Spa|XP_063840844.1, Arth_Crus_Spa|XP_063840847.1, Arth_Crus_Spa|XP_063841005.1, Arth_Crus_Spa|XP_063852201.1, Arth_Crus…	Arth_Dipl_Dpu|NCBI_GNO_13500025, Arth_Dipl_Dpu|NCBI_GNO_2000129, Arth_Dipl_Dpu|NCBI_GNO_2000130, Arth_Dipl_Dpu|NCBI_GNO_2000131, Arth_Dipl_Dpu|NCBI_GNO_4000182, Arth_Dipl_Dpu|PASA_GEN_0800116, Arth_Dipl_Dpu|PASA_GEN_0900183, Arth_Dipl_Dpu|PASA_GEN_1200013, Arth_Dipl_Dpu|PASA_GEN_1200014, Arth_Dipl_Dpu|PASA_GEN_13200012, Arth_Dipl_Dpu|PASA_GEN_13200013, Arth_Dipl_Dpu|SNAP_00011582, Arth_Dipl_Dpu|S…	Arth_Dipt_Aga|XP_001687884.2, Arth_Dipt_Aga|XP_001688724.2, Arth_Dipt_Aga|XP_001688725.2, Arth_Dipt_Aga|XP_061500421.1, Arth_Dipt_Aga|XP_061501034.1, Arth_Dipt_Aga|XP_061503922.1, Arth_Dipt_Aga|XP_061504531.1, Arth_Dipt_Aga|XP_061505532.1, Arth_Dipt_Aga|XP_061512353.1, Arth_Dipt_Aga|XP_061513822.1, Arth_Dipt_Aga|XP_061518107.1, Arth_Dipt_Aga|XP_308284.5, Arth_Dipt_Aga|XP_308459.5, Arth_Dipt_Aga|X…	Arth_Dipt_Ban|IU25_02624-mRNA-1, Arth_Dipt_Ban|IU25_02637-mRNA-1, Arth_Dipt_Ban|IU25_03642-mRNA-1, Arth_Dipt_Ban|IU25_03813-mRNA-1, Arth_Dipt_Ban|IU25_04010-mRNA-1, Arth_Dipt_Ban|IU25_04100-mRNA-1, Arth_Dipt_Ban|IU25_05182-mRNA-1, Arth_Dipt_Ban|IU25_05331-mRNA-1, Arth_Dipt_Ban|IU25_05426-mRNA-1, Arth_Dipt_Ban|IU25_05594-mRNA-1, Arth_Dipt_Ban|IU25_06270-mRNA-1, Arth_Dipt_Ban|IU25_07887-mRNA-1, Art…	Arth_Dipt_Dme|NP_001097744.1, Arth_Dipt_Dme|NP_001097859.4, Arth_Dipt_Dme|NP_523607.2, Arth_Dipt_Dme|NP_524313.2, Arth_Dipt_Dme|NP_524314.2, Arth_Dipt_Dme|NP_524686.3, Arth_Dipt_Dme|NP_525007.2, Arth_Dipt_Dme|NP_525008.2, Arth_Dipt_Dme|NP_609097.2, Arth_Dipt_Dme|NP_609882.1, Arth_Dipt_Dme|NP_609909.1, Arth_Dipt_Dme|NP_609910.1, Arth_Dipt_Dme|NP_609911.1, Arth_Dipt_Dme|NP_611563.1, Arth_Dipt_Dme|N…	Arth_Euph_Mno|CAL4058782.1, Arth_Euph_Mno|CAL4058798.1, Arth_Euph_Mno|CAL4058800.1, Arth_Euph_Mno|CAL4059069.1, Arth_Euph_Mno|CAL4059804.1, Arth_Euph_Mno|CAL4063197.1, Arth_Euph_Mno|CAL4063762.1, Arth_Euph_Mno|CAL4063864.1, Arth_Euph_Mno|CAL4063868.1, Arth_Euph_Mno|CAL4063870.1, Arth_Euph_Mno|CAL4064935.1, Arth_Euph_Mno|CAL4065300.1, Arth_Euph_Mno|CAL4065302.1, Arth_Euph_Mno|CAL4065552.1, Arth_Eu…	Arth_Geop_Sma|SMAR001920-PA, Arth_Geop_Sma|SMAR003536-PA, Arth_Geop_Sma|SMAR003561-PA, Arth_Geop_Sma|SMAR003610-PA, Arth_Geop_Sma|SMAR003691-PA, Arth_Geop_Sma|SMAR003692-PA, Arth_Geop_Sma|SMAR004206-PA, Arth_Geop_Sma|SMAR004207-PA, Arth_Geop_Sma|SMAR004208-PA, Arth_Geop_Sma|SMAR006178-PA, Arth_Geop_Sma|SMAR007052-PA, Arth_Geop_Sma|SMAR009936-PA, Arth_Geop_Sma|SMAR011922-PA, Arth_Geop_Sma|SMAR0143…	Arth_Hemi_Api|XP_001943681.1, Arth_Hemi_Api|XP_001943715.1, Arth_Hemi_Api|XP_001943837.2, Arth_Hemi_Api|XP_001943943.5, Arth_Hemi_Api|XP_001944382.3, Arth_Hemi_Api|XP_001944520.3, Arth_Hemi_Api|XP_001944591.2, Arth_Hemi_Api|XP_001945411.1, Arth_Hemi_Api|XP_001945503.2, Arth_Hemi_Api|XP_001945842.2, Arth_Hemi_Api|XP_001946933.2, Arth_Hemi_Api|XP_001947235.2, Arth_Hemi_Api|XP_001947708.2, Arth_Hemi…	Arth_Hyme_Ame|XP_001120991.3, Arth_Hyme_Ame|XP_003251417.1, Arth_Hyme_Ame|XP_016768414.1, Arth_Hyme_Ame|XP_016770440.2, Arth_Hyme_Ame|XP_016770442.2, Arth_Hyme_Ame|XP_026296992.1, Arth_Hyme_Ame|XP_026296993.1, Arth_Hyme_Ame|XP_026297082.1, Arth_Hyme_Ame|XP_392319.3, Arth_Hyme_Ame|XP_392727.4, Arth_Hyme_Ame|XP_394494.5, Arth_Hyme_Ame|XP_394772.3				Bryo_Chei_Bne|KAF6023823.1, Bryo_Chei_Bne|KAF6036433.1	Chor_Amph_Bfl|XP_035657917.1, Chor_Amph_Bfl|XP_035657918.1, Chor_Amph_Bfl|XP_035657930.1, Chor_Amph_Bfl|XP_035663627.1, Chor_Amph_Bfl|XP_035664145.1, Chor_Amph_Bfl|XP_035665027.1, Chor_Amph_Bfl|XP_035666856.1, Chor_Amph_Bfl|XP_035668057.1, Chor_Amph_Bfl|XP_035676998.1, Chor_Amph_Bfl|XP_035676999.1, Chor_Amph_Bfl|XP_035677209.1, Chor_Amph_Bfl|XP_035677906.1, Chor_Amph_Bfl|XP_035677908.1, Chor_Amph…	Chor_Anur_Xtr|NP_001005027.3, Chor_Anur_Xtr|NP_001107366.1, Chor_Anur_Xtr|XP_002934292.2, Chor_Anur_Xtr|XP_002943000.2, Chor_Anur_Xtr|XP_004910487.2, Chor_Anur_Xtr|XP_004917944.1, Chor_Anur_Xtr|XP_031749442.1, Chor_Anur_Xtr|XP_031749720.1, Chor_Anur_Xtr|XP_031750470.1, Chor_Anur_Xtr|XP_031750534.1, Chor_Anur_Xtr|XP_031759199.1	Chor_Chim_Cmi|XP_007882701.1, Chor_Chim_Cmi|XP_007888839.1, Chor_Chim_Cmi|XP_007888840.1, Chor_Chim_Cmi|XP_007888841.1, Chor_Chim_Cmi|XP_007896395.1, Chor_Chim_Cmi|XP_007902411.1, Chor_Chim_Cmi|XP_007902513.1, Chor_Chim_Cmi|XP_007907013.1	Chor_Coel_Lch|XP_005996000.1, Chor_Coel_Lch|XP_014345483.1	Chor_Cope_Odi|CBY11948.1, Chor_Cope_Odi|CBY15187.1	Chor_Cypr_Dre|NP_001018306.2, Chor_Cypr_Dre|NP_001018306.2, Chor_Cypr_Dre|NP_001032497.1, Chor_Cypr_Dre|NP_001032505.2, Chor_Cypr_Dre|NP_001037790.1, Chor_Cypr_Dre|NP_001037790.1, Chor_Cypr_Dre|NP_001038851.1, Chor_Cypr_Dre|NP_001070111.2, Chor_Cypr_Dre|NP_001070111.2, Chor_Cypr_Dre|NP_001070191.1, Chor_Cypr_Dre|NP_001074161.1, Chor_Cypr_Dre|NP_001107098.1, Chor_Cypr_Dre|NP_001107914.1, Chor_Cypr…	Chor_Gall_Gga|XP_426504.2	Chor_Gall_Mga|XP_003207408.1, Chor_Gall_Mga|XP_010708205.1, Chor_Gall_Mga|XP_010708257.1, Chor_Gall_Mga|XP_010711517.1, Chor_Gall_Mga|XP_010712725.1, Chor_Gall_Mga|XP_010724669.2, Chor_Gall_Mga|XP_031413334.1, Chor_Gall_Mga|XP_031413335.1	Chor_Mono_Oan|XP_001507729.2, Chor_Mono_Oan|XP_001510659.3, Chor_Mono_Oan|XP_028917107.1, Chor_Mono_Oan|XP_028929290.1, Chor_Mono_Oan|XP_028929529.1	Chor_Pass_Pma|XP_015480082.2, Chor_Pass_Pma|XP_015480255.1, Chor_Pass_Pma|XP_015487977.1, Chor_Pass_Pma|XP_015489549.1, Chor_Pass_Pma|XP_033367721.1		Chor_Prim_Ggo|XP_004033436.1, Chor_Prim_Ggo|XP_004038797.3, Chor_Prim_Ggo|XP_004040358.1, Chor_Prim_Ggo|XP_030864431.1, Chor_Prim_Ggo|XP_030865898.1	Chor_Prim_Hsa|NP_000454.1, Chor_Prim_Hsa|NP_001063.2, Chor_Prim_Hsa|NP_001064.1, Chor_Prim_Hsa|NP_001065.2, Chor_Prim_Hsa|NP_001066.1, Chor_Prim_Hsa|NP_001066.1, Chor_Prim_Hsa|NP_001067.2, Chor_Prim_Hsa|NP_001067.2, Chor_Prim_Hsa|NP_001068.1, Chor_Prim_Hsa|NP_001099147.2, Chor_Prim_Hsa|NP_003351.3, Chor_Prim_Hsa|NP_006789.3, Chor_Prim_Hsa|NP_009051.1, Chor_Prim_Hsa|NP_061948.1, Chor_Prim_Hsa|NP_0…	Chor_Semi_Loc|XP_006627360.1, Chor_Semi_Loc|XP_006629274.1, Chor_Semi_Loc|XP_015198175.1, Chor_Semi_Loc|XP_015198947.1, Chor_Semi_Loc|XP_015214909.1, Chor_Semi_Loc|XP_015214910.1, Chor_Semi_Loc|XP_015214911.1, Chor_Semi_Loc|XP_015218905.1	Chor_Squa_Gja|XP_015264253.1, Chor_Squa_Gja|XP_015266539.1, Chor_Squa_Gja|XP_015269423.1, Chor_Squa_Gja|XP_015269424.1, Chor_Squa_Gja|XP_015269425.1, Chor_Squa_Gja|XP_015269430.1, Chor_Squa_Gja|XP_015281370.1, Chor_Squa_Gja|XP_015281371.1, Chor_Squa_Gja|XP_015281373.1	Echi_Aspi_Aja|PIK33954.1, Echi_Aspi_Aja|PIK37080.1, Echi_Aspi_Aja|PIK37197.1, Echi_Aspi_Aja|PIK37266.1, Echi_Aspi_Aja|PIK37267.1, Echi_Aspi_Aja|PIK38466.1, Echi_Aspi_Aja|PIK41486.1, Echi_Aspi_Aja|PIK42033.1, Echi_Aspi_Aja|PIK48976.1, Echi_Aspi_Aja|PIK51548.1, Echi_Aspi_Aja|PIK51708.1, Echi_Aspi_Aja|PIK53469.1, Echi_Aspi_Aja|PIK53470.1, Echi_Aspi_Aja|PIK53486.1, Echi_Aspi_Aja|PIK55277.1, Echi_Aspi…	Echi_Cama_Spu|XP_003725464.2, Echi_Cama_Spu|XP_003728618.2, Echi_Cama_Spu|XP_003729440.2, Echi_Cama_Spu|XP_003730390.2, Echi_Cama_Spu|XP_003730771.1, Echi_Cama_Spu|XP_011669474.2, Echi_Cama_Spu|XP_011671315.2, Echi_Cama_Spu|XP_011677874.2, Echi_Cama_Spu|XP_011679646.2, Echi_Cama_Spu|XP_011679713.2, Echi_Cama_Spu|XP_011679716.1, Echi_Cama_Spu|XP_011683617.2, Echi_Cama_Spu|XP_030828819.1, Echi_Cama…	Echi_Valv_Apl|XP_022080513.1, Echi_Valv_Apl|XP_022082965.1, Echi_Valv_Apl|XP_022083211.1, Echi_Valv_Apl|XP_022083855.1, Echi_Valv_Apl|XP_022085858.1, Echi_Valv_Apl|XP_022085859.1, Echi_Valv_Apl|XP_022091899.1, Echi_Valv_Apl|XP_022092204.1, Echi_Valv_Apl|XP_022092956.1, Echi_Valv_Apl|XP_022092957.1, Echi_Valv_Apl|XP_022096172.1, Echi_Valv_Apl|XP_022096338.1, Echi_Valv_Apl|XP_022098326.1, Echi_Valv…	Hemi_Ente_Sko|XP_002732073.1, Hemi_Ente_Sko|XP_002733013.2, Hemi_Ente_Sko|XP_002733240.1, Hemi_Ente_Sko|XP_002734512.1, Hemi_Ente_Sko|XP_002734596.1, Hemi_Ente_Sko|XP_002735066.1, Hemi_Ente_Sko|XP_002735096.1, Hemi_Ente_Sko|XP_002735504.1, Hemi_Ente_Sko|XP_002735505.1, Hemi_Ente_Sko|XP_002737090.2, Hemi_Ente_Sko|XP_002737506.1, Hemi_Ente_Sko|XP_002740077.1, Hemi_Ente_Sko|XP_002742140.1, Hemi_Ente…	Moll_Arco_Sbr|EVM0000569.1, Moll_Arco_Sbr|EVM0002576.1, Moll_Arco_Sbr|EVM0003468.1, Moll_Arco_Sbr|EVM0004677.1, Moll_Arco_Sbr|EVM0006295.1, Moll_Arco_Sbr|EVM0006318.1, Moll_Arco_Sbr|EVM0008568.1, Moll_Arco_Sbr|EVM0011801.1, Moll_Arco_Sbr|EVM0012265.1, Moll_Arco_Sbr|EVM0014205.1, Moll_Arco_Sbr|EVM0015276.1, Moll_Arco_Sbr|EVM0015545.1, Moll_Arco_Sbr|EVM0020067.1, Moll_Arco_Sbr|EVM0020772.1
OG0000017	Anne_Poly_Dgy|CAD5111482.1, Anne_Poly_Dgy|CAD5111483.1, Anne_Poly_Dgy|CAD5111512.1, Anne_Poly_Dgy|CAD5111513.1, Anne_Poly_Dgy|CAD5112717.1, Anne_Poly_Dgy|CAD5115423.1, Anne_Poly_Dgy|CAD5118365.1, Anne_Poly_Dgy|CAD5118434.1, Anne_Poly_Dgy|CAD5121695.1, Anne_Poly_Dgy|CAD5122240.1, Anne_Poly_Dgy|CAD5125201.1, Anne_Poly_Dgy|CAD5125202.1	Anne_Sede_Cte|ELT89113.1, Anne_Sede_Cte|ELT90906.1, Anne_Sede_Cte|ELT93938.1, Anne_Sede_Cte|ELT94981.1, Anne_Sede_Cte|ELT96372.1, Anne_Sede_Cte|ELT96856.1, Anne_Sede_Cte|ELT97653.1, Anne_Sede_Cte|ELT97845.1, Anne_Sede_Cte|ELT99434.1, Anne_Sede_Cte|ELT99984.1, Anne_Sede_Cte|ELU00976.1, Anne_Sede_Cte|ELU02276.1, Anne_Sede_Cte|ELU02753.1, Anne_Sede_Cte|ELU03242.1, Anne_Sede_Cte|ELU04662.1, Anne_Sede…	Arth_Aran_Smi|KFM57104.1, Arth_Aran_Smi|KFM58795.1, Arth_Aran_Smi|KFM64053.1, Arth_Aran_Smi|KFM64737.1, Arth_Aran_Smi|KFM71196.1, Arth_Aran_Smi|KFM71865.1, Arth_Aran_Smi|KFM73379.1, Arth_Aran_Smi|KFM73380.1, Arth_Aran_Smi|KFM73381.1, Arth_Aran_Smi|KFM73382.1, Arth_Aran_Smi|KFM75613.1, Arth_Aran_Smi|KFM78571.1, Arth_Aran_Smi|KFM78975.1	Arth_Crus_Cop|KAG0713606.1, Arth_Crus_Cop|KAG0715125.1, Arth_Crus_Cop|KAG0716860.1, Arth_Crus_Cop|KAG0727829.1, Arth_Crus_Cop|KAG0727830.1, Arth_Crus_Cop|KAG0728904.1, Arth_Crus_Cop|KAG0729042.1, Arth_Crus_Cop|KAG0729375.1	Arth_Crus_Cqu|XP_053628547.1, Arth_Crus_Cqu|XP_053628572.1, Arth_Crus_Cqu|XP_053628683.1, Arth_Crus_Cqu|XP_053629899.1, Arth_Crus_Cqu|XP_053630690.1, Arth_Crus_Cqu|XP_053631459.1, Arth_Crus_Cqu|XP_053633927.1, Arth_Crus_Cqu|XP_053634244.1, Arth_Crus_Cqu|XP_053634365.1, Arth_Crus_Cqu|XP_053634373.1, Arth_Crus_Cqu|XP_053634375.1, Arth_Crus_Cqu|XP_053634376.1, Arth_Crus_Cqu|XP_053634412.1, Arth_Crus…	Arth_Crus_Esi|XP_050686021.1, Arth_Crus_Esi|XP_050691514.1, Arth_Crus_Esi|XP_050691516.1, Arth_Crus_Esi|XP_050693433.1, Arth_Crus_Esi|XP_050695278.1, Arth_Crus_Esi|XP_050695281.1, Arth_Crus_Esi|XP_050701834.1, Arth_Crus_Esi|XP_050703600.1, Arth_Crus_Esi|XP_050705833.1, Arth_Crus_Esi|XP_050712746.1, Arth_Crus_Esi|XP_050712747.1, Arth_Crus_Esi|XP_050713771.1, Arth_Crus_Esi|XP_050720755.1, Arth_Crus…	Arth_Crus_Ham|XP_042203006.1, Arth_Crus_Ham|XP_042205829.1, Arth_Crus_Ham|XP_042208680.1, Arth_Crus_Ham|XP_042208757.1, Arth_Crus_Ham|XP_042208761.1, Arth_Crus_Ham|XP_042209759.1, Arth_Crus_Ham|XP_042209766.1, Arth_Crus_Ham|XP_042210261.1, Arth_Crus_Ham|XP_042210263.1, Arth_Crus_Ham|XP_042213084.1, Arth_Crus_Ham|XP_042214843.1, Arth_Crus_Ham|XP_042215681.1, Arth_Crus_Ham|XP_042217445.1, Arth_Crus…	Arth_Crus_Mni|XP_064079792.1, Arth_Crus_Mni|XP_064079820.1, Arth_Crus_Mni|XP_064080223.1, Arth_Crus_Mni|XP_064080916.1, Arth_Crus_Mni|XP_064086945.1, Arth_Crus_Mni|XP_064089784.1, Arth_Crus_Mni|XP_064091370.1, Arth_Crus_Mni|XP_064094477.1, Arth_Crus_Mni|XP_064096518.1, Arth_Crus_Mni|XP_064096918.1, Arth_Crus_Mni|XP_064096919.1, Arth_Crus_Mni|XP_064097361.1, Arth_Crus_Mni|XP_064098465.1, Arth_Crus…	Arth_Crus_Mro|XP_066943773.1, Arth_Crus_Mro|XP_066948160.1, Arth_Crus_Mro|XP_066955571.1, Arth_Crus_Mro|XP_066959571.1, Arth_Crus_Mro|XP_066964622.1, Arth_Crus_Mro|XP_066964902.1, Arth_Crus_Mro|XP_066965577.1, Arth_Crus_Mro|XP_066966074.1, Arth_Crus_Mro|XP_066966083.1, Arth_Crus_Mro|XP_066966085.1, Arth_Crus_Mro|XP_066966086.1, Arth_Crus_Mro|XP_066966087.1, Arth_Crus_Mro|XP_066967058.1, Arth_Crus…	Arth_Crus_Pch|XP_047470924.1, Arth_Crus_Pch|XP_047472109.1, Arth_Crus_Pch|XP_047472574.1, Arth_Crus_Pch|XP_047475478.1, Arth_Crus_Pch|XP_047475618.1, Arth_Crus_Pch|XP_047475842.1, Arth_Crus_Pch|XP_047475927.1, Arth_Crus_Pch|XP_047476066.1, Arth_Crus_Pch|XP_047476080.1, Arth_Crus_Pch|XP_047476081.1, Arth_Crus_Pch|XP_047479087.1, Arth_Crus_Pch|XP_047479876.1, Arth_Crus_Pch|XP_047480846.1, Arth_Crus…	Arth_Crus_Pci|KAK3849905.1, Arth_Crus_Pci|KAK3854408.1, Arth_Crus_Pci|KAK3857667.1, Arth_Crus_Pci|KAK3857668.1, Arth_Crus_Pci|KAK3858287.1, Arth_Crus_Pci|KAK3858801.1, Arth_Crus_Pci|KAK3866004.1, Arth_Crus_Pci|KAK3866609.1, Arth_Crus_Pci|KAK3866844.1, Arth_Crus_Pci|KAK3866846.1, Arth_Crus_Pci|KAK3872390.1, Arth_Crus_Pci|KAK3873204.1, Arth_Crus_Pci|KAK3873205.1, Arth_Crus_Pci|KAK3874247.1, Arth_Cr…	Arth_Crus_Pcl|XP_045588516.1, Arth_Crus_Pcl|XP_045589122.1, Arth_Crus_Pcl|XP_045594339.1, Arth_Crus_Pcl|XP_045595878.1, Arth_Crus_Pcl|XP_045596993.1, Arth_Crus_Pcl|XP_045601203.1, Arth_Crus_Pcl|XP_045613349.1, Arth_Crus_Pcl|XP_045613364.1, Arth_Crus_Pcl|XP_045613377.1, Arth_Crus_Pcl|XP_045613389.1, Arth_Crus_Pcl|XP_045613410.1, Arth_Crus_Pcl|XP_045614328.1, Arth_Crus_Pcl|XP_045615284.1, Arth_Crus…	Arth_Crus_Pin|XP_063587804.1, Arth_Crus_Pin|XP_063588384.1, Arth_Crus_Pin|XP_063590485.1, Arth_Crus_Pin|XP_063590488.1, Arth_Crus_Pin|XP_063590538.1, Arth_Crus_Pin|XP_063590805.1, Arth_Crus_Pin|XP_063590806.1, Arth_Crus_Pin|XP_063590879.1, Arth_Crus_Pin|XP_063590880.1, Arth_Crus_Pin|XP_063590881.1, Arth_Crus_Pin|XP_063592164.1, Arth_Crus_Pin|XP_063592301.1, Arth_Crus_Pin|XP_063593204.1, Arth_Crus…	Arth_Crus_Pma|KAK4288600.1, Arth_Crus_Pma|KAK4289235.1, Arth_Crus_Pma|KAK4289539.1, Arth_Crus_Pma|KAK4298308.1, Arth_Crus_Pma|KAK4299576.1, Arth_Crus_Pma|KAK4300628.1, Arth_Crus_Pma|KAK4300793.1, Arth_Crus_Pma|KAK4302953.1, Arth_Crus_Pma|KAK4302955.1, Arth_Crus_Pma|KAK4304845.1, Arth_Crus_Pma|KAK4305714.1, Arth_Crus_Pma|KAK4306049.1, Arth_Crus_Pma|KAK4306210.1, Arth_Crus_Pma|KAK4306805.1, Arth_Cr…	Arth_Crus_Pmo|XP_037773831.1, Arth_Crus_Pmo|XP_037774053.1, Arth_Crus_Pmo|XP_037774150.1, Arth_Crus_Pmo|XP_037776697.1, Arth_Crus_Pmo|XP_037784822.1, Arth_Crus_Pmo|XP_037784823.1, Arth_Crus_Pmo|XP_037784828.1, Arth_Crus_Pmo|XP_037784829.1, Arth_Crus_Pmo|XP_037785050.1, Arth_Crus_Pmo|XP_037789609.1, Arth_Crus_Pmo|XP_037789610.1, Arth_Crus_Pmo|XP_037792571.1, Arth_Crus_Pmo|XP_037793387.1, Arth_Crus…	Arth_Crus_Pva|XP_027207870.1, Arth_Crus_Pva|XP_027207991.1, Arth_Crus_Pva|XP_027208339.1, Arth_Crus_Pva|XP_027208907.1, Arth_Crus_Pva|XP_027208910.1, Arth_Crus_Pva|XP_027208964.1, Arth_Crus_Pva|XP_027213001.1, Arth_Crus_Pva|XP_027213002.1, Arth_Crus_Pva|XP_027214502.1, Arth_Crus_Pva|XP_027214828.1, Arth_Crus_Pva|XP_027214830.1, Arth_Crus_Pva|XP_027215537.1, Arth_Crus_Pva|XP_027216347.1, Arth_Crus…	Arth_Crus_Spa|XP_063840197.1, Arth_Crus_Spa|XP_063841231.1, Arth_Crus_Spa|XP_063842134.1, Arth_Crus_Spa|XP_063843171.1, Arth_Crus_Spa|XP_063854611.1, Arth_Crus_Spa|XP_063854698.1, Arth_Crus_Spa|XP_063854764.1, Arth_Crus_Spa|XP_063855150.1, Arth_Crus_Spa|XP_063856512.1, Arth_Crus_Spa|XP_063856687.1, Arth_Crus_Spa|XP_063858099.1, Arth_Crus_Spa|XP_063860225.1, Arth_Crus_Spa|XP_063860227.1, Arth_Crus…	Arth_Dipl_Dpu|NCBI_GNO_0300492, Arth_Dipl_Dpu|NCBI_GNO_0700149, Arth_Dipl_Dpu|NCBI_GNO_11800040, Arth_Dipl_Dpu|NCBI_GNO_3400062, Arth_Dipl_Dpu|NCBI_GNO_3400074, Arth_Dipl_Dpu|PASA_GEN_0700222, Arth_Dipl_Dpu|PASA_GEN_2300151, Arth_Dipl_Dpu|PASA_GEN_3400018, Arth_Dipl_Dpu|PASA_GEN_3400019, Arth_Dipl_Dpu|SNAP_00013936, Arth_Dipl_Dpu|SNAP_00013951, Arth_Dipl_Dpu|e_gw1.1.531.1, Arth_Dipl_Dpu|e_gw1.15.…	Arth_Dipt_Aga|XP_001237651.2, Arth_Dipt_Aga|XP_001237708.2, Arth_Dipt_Aga|XP_001237723.3, Arth_Dipt_Aga|XP_001237725.3, Arth_Dipt_Aga|XP_061496509.1, Arth_Dipt_Aga|XP_061502644.1, Arth_Dipt_Aga|XP_061502645.1, Arth_Dipt_Aga|XP_061505289.1, Arth_Dipt_Aga|XP_061511343.1, Arth_Dipt_Aga|XP_309019.5, Arth_Dipt_Aga|XP_309020.4, Arth_Dipt_Aga|XP_309021.5, Arth_Dipt_Aga|XP_309933.5, Arth_Dipt_Aga|XP_3106…	Arth_Dipt_Ban|IU25_00075-mRNA-1, Arth_Dipt_Ban|IU25_00081-mRNA-1, Arth_Dipt_Ban|IU25_00103-mRNA-1, Arth_Dipt_Ban|IU25_00142-mRNA-1, Arth_Dipt_Ban|IU25_00227-mRNA-1, Arth_Dipt_Ban|IU25_01674-mRNA-1, Arth_Dipt_Ban|IU25_01837-mRNA-1, Arth_Dipt_Ban|IU25_01928-mRNA-1, Arth_Dipt_Ban|IU25_03609-mRNA-1, Arth_Dipt_Ban|IU25_04110-mRNA-1, Arth_Dipt_Ban|IU25_06770-mRNA-1, Arth_Dipt_Ban|IU25_06771-mRNA-1, Art…	Arth_Dipt_Dme|NP_476953.1, Arth_Dipt_Dme|NP_523758.3, Arth_Dipt_Dme|NP_524257.3, Arth_Dipt_Dme|NP_524258.2, Arth_Dipt_Dme|NP_524259.2, Arth_Dipt_Dme|NP_524261.1, Arth_Dipt_Dme|NP_524262.1, Arth_Dipt_Dme|NP_524265.3, Arth_Dipt_Dme|NP_524266.1, Arth_Dipt_Dme|NP_524267.2, Arth_Dipt_Dme|NP_524268.3, Arth_Dipt_Dme|NP_524269.3, Arth_Dipt_Dme|NP_536784.1, Arth_Dipt_Dme|NP_570089.1, Arth_Dipt_Dme|NP_6093…	Arth_Euph_Mno|CAL4060141.1, Arth_Euph_Mno|CAL4061455.1, Arth_Euph_Mno|CAL4062041.1, Arth_Euph_Mno|CAL4062346.1, Arth_Euph_Mno|CAL4063675.1, Arth_Euph_Mno|CAL4064095.1, Arth_Euph_Mno|CAL4069036.1, Arth_Euph_Mno|CAL4079189.1, Arth_Euph_Mno|CAL4079191.1, Arth_Euph_Mno|CAL4079193.1, Arth_Euph_Mno|CAL4086457.1, Arth_Euph_Mno|CAL4086994.1, Arth_Euph_Mno|CAL4087338.1, Arth_Euph_Mno|CAL4099162.1, Arth_Eu…	Arth_Geop_Sma|SMAR000600-PA, Arth_Geop_Sma|SMAR002834-PA, Arth_Geop_Sma|SMAR003588-PA, Arth_Geop_Sma|SMAR010089-PA, Arth_Geop_Sma|SMAR012245-PA, Arth_Geop_Sma|SMAR012252-PA, Arth_Geop_Sma|SMAR012948-PA	Arth_Hemi_Api|XP_001947304.2, Arth_Hemi_Api|XP_001948653.1, Arth_Hemi_Api|XP_001948988.1, Arth_Hemi_Api|XP_001950359.2, Arth_Hemi_Api|XP_001950655.2, Arth_Hemi_Api|XP_001950765.1, Arth_Hemi_Api|XP_001950814.2, Arth_Hemi_Api|XP_001951456.2, Arth_Hemi_Api|XP_001951835.1, Arth_Hemi_Api|XP_001951866.1, Arth_Hemi_Api|XP_003248391.3, Arth_Hemi_Api|XP_003248466.3, Arth_Hemi_Api|XP_008180697.1, Arth_Hemi…	Arth_Hyme_Ame|NP_001011563.1, Arth_Hyme_Ame|NP_001035320.1, Arth_Hyme_Ame|NP_001119716.1, Arth_Hyme_Ame|NP_001128419.1, Arth_Hyme_Ame|NP_001136081.1, Arth_Hyme_Ame|XP_006568129.2, Arth_Hyme_Ame|XP_016768459.2, Arth_Hyme_Ame|XP_016770320.2, Arth_Hyme_Ame|XP_026300495.1, Arth_Hyme_Ame|XP_026300733.1, Arth_Hyme_Ame|XP_391943.1, Arth_Hyme_Ame|XP_392696.5, Arth_Hyme_Ame|XP_392698.3, Arth_Hyme_Ame|XP_3…	Arth_Ixod_Isc|XP_002400113.3, Arth_Ixod_Isc|XP_002402742.4, Arth_Ixod_Isc|XP_002402743.4, Arth_Ixod_Isc|XP_002406790.3, Arth_Ixod_Isc|XP_002409761.3, Arth_Ixod_Isc|XP_002412503.5, Arth_Ixod_Isc|XP_002414014.4, Arth_Ixod_Isc|XP_002414018.5, Arth_Ixod_Isc|XP_002414627.5, Arth_Ixod_Isc|XP_029822678.4, Arth_Ixod_Isc|XP_029823634.2, Arth_Ixod_Isc|XP_029824664.2, Arth_Ixod_Isc|XP_029826591.4, Arth_Ixod…	Arth_Para_Rva|GAU90208.1, Arth_Para_Rva|GAU90209.1, Arth_Para_Rva|GAU90211.1, Arth_Para_Rva|GAV08786.1, Arth_Para_Rva|GAV08787.1	Arth_Xiph_Lpo|XP_013772240.1, Arth_Xiph_Lpo|XP_013779866.1, Arth_Xiph_Lpo|XP_013779867.1, Arth_Xiph_Lpo|XP_013780383.2, Arth_Xiph_Lpo|XP_013780687.2, Arth_Xiph_Lpo|XP_013783727.2, Arth_Xiph_Lpo|XP_013789679.1, Arth_Xiph_Lpo|XP_013790869.1, Arth_Xiph_Lpo|XP_013790879.1, Arth_Xiph_Lpo|XP_013793463.1, Arth_Xiph_Lpo|XP_013793998.1, Arth_Xiph_Lpo|XP_022238546.1, Arth_Xiph_Lpo|XP_022242428.1, Arth_Xiph…	Bryo_Chei_Bne|KAF6017038.1, Bryo_Chei_Bne|KAF6017685.1, Bryo_Chei_Bne|KAF6017686.1, Bryo_Chei_Bne|KAF6017688.1, Bryo_Chei_Bne|KAF6017689.1, Bryo_Chei_Bne|KAF6018152.1, Bryo_Chei_Bne|KAF6018153.1, Bryo_Chei_Bne|KAF6019164.1, Bryo_Chei_Bne|KAF6019165.1, Bryo_Chei_Bne|KAF6019166.1, Bryo_Chei_Bne|KAF6019168.1, Bryo_Chei_Bne|KAF6022317.1, Bryo_Chei_Bne|KAF6022578.1, Bryo_Chei_Bne|KAF6023162.1, Bryo_Ch…	Chor_Amph_Bfl|XP_035657516.1, Chor_Amph_Bfl|XP_035662440.1, Chor_Amph_Bfl|XP_035662495.1, Chor_Amph_Bfl|XP_035663336.1, Chor_Amph_Bfl|XP_035663626.1, Chor_Amph_Bfl|XP_035664756.1, Chor_Amph_Bfl|XP_035664764.1, Chor_Amph_Bfl|XP_035664773.1, Chor_Amph_Bfl|XP_035664782.1, Chor_Amph_Bfl|XP_035665738.1, Chor_Amph_Bfl|XP_035665739.1, Chor_Amph_Bfl|XP_035666775.1, Chor_Amph_Bfl|XP_035666776.1, Chor_Amph…	Chor_Anur_Xtr|NP_001072187.1, Chor_Anur_Xtr|NP_001120019.1, Chor_Anur_Xtr|NP_001120027.1, Chor_Anur_Xtr|NP_001265277.1, Chor_Anur_Xtr|XP_002931610.1, Chor_Anur_Xtr|XP_002935836.3, Chor_Anur_Xtr|XP_002936238.2, Chor_Anur_Xtr|XP_002937472.3, Chor_Anur_Xtr|XP_002940088.1, Chor_Anur_Xtr|XP_002940527.5, Chor_Anur_Xtr|XP_002943465.3, Chor_Anur_Xtr|XP_004913616.1, Chor_Anur_Xtr|XP_031756661.1, Chor_Anur…	Chor_Chim_Cmi|XP_007884074.1, Chor_Chim_Cmi|XP_007884185.1, Chor_Chim_Cmi|XP_007887963.1, Chor_Chim_Cmi|XP_007887964.1, Chor_Chim_Cmi|XP_007887965.1, Chor_Chim_Cmi|XP_007888003.1, Chor_Chim_Cmi|XP_007901095.1, Chor_Chim_Cmi|XP_007906068.1, Chor_Chim_Cmi|XP_007910581.1		Chor_Cope_Odi|CBY07304.1, Chor_Cope_Odi|CBY09568.1, Chor_Cope_Odi|CBY11650.1, Chor_Cope_Odi|CBY12129.1, Chor_Cope_Odi|CBY12473.1, Chor_Cope_Odi|CBY13156.1, Chor_Cope_Odi|CBY18326.1, Chor_Cope_Odi|CBY23024.1	Chor_Cypr_Dre|NP_001038401.1, Chor_Cypr_Dre|NP_001038401.1, Chor_Cypr_Dre|NP_001070720.1, Chor_Cypr_Dre|NP_571921.1, Chor_Cypr_Dre|NP_955901.1, Chor_Cypr_Dre|XP_021324701.1, Chor_Cypr_Dre|XP_021328943.1	Chor_Gall_Gga|NP_001013015.1	Chor_Gall_Mga|XP_003211338.1, Chor_Gall_Mga|XP_010715267.1, Chor_Gall_Mga|XP_010716038.1, Chor_Gall_Mga|XP_010716039.2, Chor_Gall_Mga|XP_010724703.1, Chor_Gall_Mga|XP_010725397.1, Chor_Gall_Mga|XP_019469939.1, Chor_Gall_Mga|XP_031413444.1	Chor_Mono_Oan|XP_001505841.2, Chor_Mono_Oan|XP_001510325.2, Chor_Mono_Oan|XP_007670968.2, Chor_Mono_Oan|XP_028907294.1, Chor_Mono_Oan|XP_028908039.1, Chor_Mono_Oan|XP_028910937.1, Chor_Mono_Oan|XP_028931836.1	Chor_Pass_Pma|XP_015472384.1, Chor_Pass_Pma|XP_015493752.1, Chor_Pass_Pma|XP_015495809.1, Chor_Pass_Pma|XP_033374430.1	Chor_Phle_Cin|NP_001122349.1, Chor_Phle_Cin|XP_002121823.1, Chor_Phle_Cin|XP_002123668.1, Chor_Phle_Cin|XP_002127380.1, Chor_Phle_Cin|XP_002127407.1, Chor_Phle_Cin|XP_009857639.1, Chor_Phle_Cin|XP_018667387.2, Chor_Phle_Cin|XP_018668662.1, Chor_Phle_Cin|XP_026692577.1	Chor_Prim_Ggo|XP_030858448.1, Chor_Prim_Ggo|XP_030858452.1, Chor_Prim_Ggo|XP_030869198.1	Chor_Prim_Hsa|NP_000046.1, Chor_Prim_Hsa|NP_000656.1, Chor_Prim_Hsa|NP_001257.4, Chor_Prim_Hsa|NP_001257.4, Chor_Prim_Hsa|NP_001798.3, Chor_Prim_Hsa|NP_003860.3, Chor_Prim_Hsa|NP_079198.2, Chor_Prim_Hsa|NP_659461.1, Chor_Prim_Hsa|NP_659461.1, Chor_Prim_Hsa|NP_776176.5	Chor_Semi_Loc|XP_006640836.2, Chor_Semi_Loc|XP_015196304.1, Chor_Semi_Loc|XP_015216407.1, Chor_Semi_Loc|XP_015223801.1	Chor_Squa_Gja|XP_015261978.1, Chor_Squa_Gja|XP_015263439.1, Chor_Squa_Gja|XP_015263440.1, Chor_Squa_Gja|XP_015266577.1, Chor_Squa_Gja|XP_015266578.1, Chor_Squa_Gja|XP_015266581.1, Chor_Squa_Gja|XP_015268327.1, Chor_Squa_Gja|XP_015269201.1, Chor_Squa_Gja|XP_015269464.1, Chor_Squa_Gja|XP_015269851.1, Chor_Squa_Gja|XP_015269852.1, Chor_Squa_Gja|XP_015276842.1, Chor_Squa_Gja|XP_015279093.1, Chor_Squa…	Echi_Aspi_Aja|PIK34948.1, Echi_Aspi_Aja|PIK35167.1, Echi_Aspi_Aja|PIK35168.1, Echi_Aspi_Aja|PIK35685.1, Echi_Aspi_Aja|PIK40824.1, Echi_Aspi_Aja|PIK40825.1, Echi_Aspi_Aja|PIK40998.1, Echi_Aspi_Aja|PIK41875.1, Echi_Aspi_Aja|PIK43328.1, Echi_Aspi_Aja|PIK43617.1, Echi_Aspi_Aja|PIK46249.1, Echi_Aspi_Aja|PIK46479.1, Echi_Aspi_Aja|PIK46858.1, Echi_Aspi_Aja|PIK47770.1, Echi_Aspi_Aja|PIK47771.1, Echi_Aspi…	Echi_Cama_Spu|XP_003724697.1, Echi_Cama_Spu|XP_011665299.2, Echi_Cama_Spu|XP_011674808.2, Echi_Cama_Spu|XP_030828045.1, Echi_Cama_Spu|XP_030828046.1, Echi_Cama_Spu|XP_030828047.1, Echi_Cama_Spu|XP_030828224.1, Echi_Cama_Spu|XP_030828770.1, Echi_Cama_Spu|XP_030828771.1, Echi_Cama_Spu|XP_030828772.1, Echi_Cama_Spu|XP_030828773.1, Echi_Cama_Spu|XP_030828776.1, Echi_Cama_Spu|XP_030828982.1, Echi_Cama…	Echi_Valv_Apl|XP_022079672.1, Echi_Valv_Apl|XP_022079675.1, Echi_Valv_Apl|XP_022079678.1, Echi_Valv_Apl|XP_022080091.1, Echi_Valv_Apl|XP_022085421.1, Echi_Valv_Apl|XP_022085471.1, Echi_Valv_Apl|XP_022085509.1, Echi_Valv_Apl|XP_022085510.1, Echi_Valv_Apl|XP_022085529.1, Echi_Valv_Apl|XP_022085552.1, Echi_Valv_Apl|XP_022088336.1, Echi_Valv_Apl|XP_022095259.1, Echi_Valv_Apl|XP_022095277.1, Echi_Valv…	Hemi_Ente_Sko|NP_001158486.1, Hemi_Ente_Sko|XP_002730483.1, Hemi_Ente_Sko|XP_002730625.1, Hemi_Ente_Sko|XP_002730994.1, Hemi_Ente_Sko|XP_002731390.1, Hemi_Ente_Sko|XP_002731841.1, Hemi_Ente_Sko|XP_002732227.1, Hemi_Ente_Sko|XP_002732249.2, Hemi_Ente_Sko|XP_002734561.1, Hemi_Ente_Sko|XP_002741158.1, Hemi_Ente_Sko|XP_002741756.2, Hemi_Ente_Sko|XP_002741757.1, Hemi_Ente_Sko|XP_002741758.1, Hemi_Ente…	Moll_Arco_Sbr|EVM0000316.1, Moll_Arco_Sbr|EVM0000775.1, Moll_Arco_Sbr|EVM0000856.1, Moll_Arco_Sbr|EVM0000922.1, Moll_Arco_Sbr|EVM0001568.1, Moll_Arco_Sbr|EVM0002128.1, Moll_Arco_Sbr|EVM0003573.1, Moll_Arco_Sbr|EVM0004420.1, Moll_Arco_Sbr|EVM0004518.1, Moll_Arco_Sbr|EVM0006098.1, Moll_Arco_Sbr|EVM0006633.1, Moll_Arco_Sbr|EVM0007021.1, Moll_Arco_Sbr|EVM0008329.1, Moll_Arco_Sbr|EVM0010917.1, Moll_Ar…
OG0000018	Anne_Poly_Dgy|CAD5119537.1, Anne_Poly_Dgy|CAD5119538.1, Anne_Poly_Dgy|CAD5119539.1, Anne_Poly_Dgy|CAD5122564.1, Anne_Poly_Dgy|CAD5122657.1, Anne_Poly_Dgy|CAD5122667.1, Anne_Poly_Dgy|CAD5122735.1, Anne_Poly_Dgy|CAD5122736.1, Anne_Poly_Dgy|CAD5122738.1, Anne_Poly_Dgy|CAD5122739.1, Anne_Poly_Dgy|CAD5122740.1, Anne_Poly_Dgy|CAD5122741.1, Anne_Poly_Dgy|CAD5122742.1, Anne_Poly_Dgy|CAD5122743.1, Anne_Po…	Anne_Sede_Cte|ELT90777.1, Anne_Sede_Cte|ELT91875.1, Anne_Sede_Cte|ELT91876.1, Anne_Sede_Cte|ELT91878.1, Anne_Sede_Cte|ELT91880.1, Anne_Sede_Cte|ELT91881.1, Anne_Sede_Cte|ELT91882.1, Anne_Sede_Cte|ELT91883.1, Anne_Sede_Cte|ELT91884.1, Anne_Sede_Cte|ELT93731.1, Anne_Sede_Cte|ELT98646.1, Anne_Sede_Cte|ELU03141.1, Anne_Sede_Cte|ELU03930.1, Anne_Sede_Cte|ELU05026.1, Anne_Sede_Cte|ELU05027.1, Anne_Sede…	Arth_Aran_Smi|KFM57773.1, Arth_Aran_Smi|KFM57775.1, Arth_Aran_Smi|KFM60764.1, Arth_Aran_Smi|KFM61810.1, Arth_Aran_Smi|KFM63421.1, Arth_Aran_Smi|KFM65389.1, Arth_Aran_Smi|KFM66283.1, Arth_Aran_Smi|KFM68345.1, Arth_Aran_Smi|KFM69771.1, Arth_Aran_Smi|KFM69773.1, Arth_Aran_Smi|KFM75085.1, Arth_Aran_Smi|KFM76281.1, Arth_Aran_Smi|KFM78039.1, Arth_Aran_Smi|KFM79011.1, Arth_Aran_Smi|KFM79014.1, Arth_Aran…	Arth_Crus_Cop|KAG0713048.2, Arth_Crus_Cop|KAG5512598.1, Arth_Crus_Cop|KAG5512599.1, Arth_Crus_Cop|KAG5512600.1, Arth_Crus_Cop|KAG5512601.1, Arth_Crus_Cop|KAG5512602.2, Arth_Crus_Cop|KAG5512603.1, Arth_Crus_Cop|KAG5512604.1, Arth_Crus_Cop|KAG5512605.1, Arth_Crus_Cop|KAG5512606.1, Arth_Crus_Cop|KAG5512607.1, Arth_Crus_Cop|KAG5512609.2, Arth_Crus_Cop|KAG5512610.1	Arth_Crus_Cqu|XP_053628562.1, Arth_Crus_Cqu|XP_053628563.1, Arth_Crus_Cqu|XP_053628564.1, Arth_Crus_Cqu|XP_053636104.1, Arth_Crus_Cqu|XP_053636105.1, Arth_Crus_Cqu|XP_053636232.1, Arth_Crus_Cqu|XP_053636237.1, Arth_Crus_Cqu|XP_053636241.1, Arth_Crus_Cqu|XP_053636250.1, Arth_Crus_Cqu|XP_053636252.1, Arth_Crus_Cqu|XP_053636253.1, Arth_Crus_Cqu|XP_053636254.1, Arth_Crus_Cqu|XP_053637239.1, Arth_Crus…	Arth_Crus_Esi|XP_050699641.1, Arth_Crus_Esi|XP_050721911.1, Arth_Crus_Esi|XP_050726878.1, Arth_Crus_Esi|XP_050726975.1, Arth_Crus_Esi|XP_050726990.1, Arth_Crus_Esi|XP_050727841.1, Arth_Crus_Esi|XP_050731430.1, Arth_Crus_Esi|XP_050737346.1, Arth_Crus_Esi|XP_050737348.1, Arth_Crus_Esi|XP_050737349.1, Arth_Crus_Esi|XP_050737351.1, Arth_Crus_Esi|XP_050737353.1, Arth_Crus_Esi|XP_050737362.1, Arth_Crus…	Arth_Crus_Ham|XP_042215537.1, Arth_Crus_Ham|XP_042215538.1, Arth_Crus_Ham|XP_042217914.1, Arth_Crus_Ham|XP_042218403.1, Arth_Crus_Ham|XP_042219780.1, Arth_Crus_Ham|XP_042221108.1, Arth_Crus_Ham|XP_042221111.1, Arth_Crus_Ham|XP_042221722.1, Arth_Crus_Ham|XP_042226619.1, Arth_Crus_Ham|XP_042226620.1, Arth_Crus_Ham|XP_042226621.1, Arth_Crus_Ham|XP_042226625.1, Arth_Crus_Ham|XP_042226634.1, Arth_Crus…	Arth_Crus_Mni|XP_064081960.1, Arth_Crus_Mni|XP_064086264.1, Arth_Crus_Mni|XP_064087143.1, Arth_Crus_Mni|XP_064087144.1, Arth_Crus_Mni|XP_064092982.1, Arth_Crus_Mni|XP_064098277.1, Arth_Crus_Mni|XP_064102508.1, Arth_Crus_Mni|XP_064105824.1, Arth_Crus_Mni|XP_064115311.1, Arth_Crus_Mni|XP_064117494.1, Arth_Crus_Mni|XP_064117496.1, Arth_Crus_Mni|XP_064117499.1, Arth_Crus_Mni|XP_064117513.1, Arth_Crus…	Arth_Crus_Mro|XP_066950455.1, Arth_Crus_Mro|XP_066953400.1, Arth_Crus_Mro|XP_066970025.1, Arth_Crus_Mro|XP_066975913.1, Arth_Crus_Mro|XP_066975919.1, Arth_Crus_Mro|XP_066975922.1, Arth_Crus_Mro|XP_066975931.1, Arth_Crus_Mro|XP_066975933.1, Arth_Crus_Mro|XP_066975934.1, Arth_Crus_Mro|XP_066975936.1, Arth_Crus_Mro|XP_066975939.1, Arth_Crus_Mro|XP_066975940.1, Arth_Crus_Mro|XP_066975941.1, Arth_Crus…	Arth_Crus_Pch|XP_047472967.1, Arth_Crus_Pch|XP_047473566.1, Arth_Crus_Pch|XP_047482578.1, Arth_Crus_Pch|XP_047494415.1, Arth_Crus_Pch|XP_047495383.1, Arth_Crus_Pch|XP_047501651.1, Arth_Crus_Pch|XP_047501791.1, Arth_Crus_Pch|XP_047501792.1, Arth_Crus_Pch|XP_047501793.1, Arth_Crus_Pch|XP_047501841.1, Arth_Crus_Pch|XP_047501902.1, Arth_Crus_Pch|XP_047502005.1, Arth_Crus_Pch|XP_047502016.1, Arth_Crus…	Arth_Crus_Pci|KAK3849371.1, Arth_Crus_Pci|KAK3850129.1, Arth_Crus_Pci|KAK3851091.1, Arth_Crus_Pci|KAK3852099.1, Arth_Crus_Pci|KAK3853671.1, Arth_Crus_Pci|KAK3857049.1, Arth_Crus_Pci|KAK3857405.1, Arth_Crus_Pci|KAK3859191.1, Arth_Crus_Pci|KAK3859940.1, Arth_Crus_Pci|KAK3860122.1, Arth_Crus_Pci|KAK3864890.1, Arth_Crus_Pci|KAK3867391.1, Arth_Crus_Pci|KAK3868734.1, Arth_Crus_Pci|KAK3870111.1, Arth_Cr…	Arth_Crus_Pcl|XP_045583968.1, Arth_Crus_Pcl|XP_045587654.1, Arth_Crus_Pcl|XP_045587799.1, Arth_Crus_Pcl|XP_045587922.1, Arth_Crus_Pcl|XP_045588012.1, Arth_Crus_Pcl|XP_045588915.1, Arth_Crus_Pcl|XP_045589434.1, Arth_Crus_Pcl|XP_045589823.1, Arth_Crus_Pcl|XP_045590265.1, Arth_Crus_Pcl|XP_045590828.1, Arth_Crus_Pcl|XP_045591162.1, Arth_Crus_Pcl|XP_045591725.1, Arth_Crus_Pcl|XP_045603237.1, Arth_Crus…	Arth_Crus_Pin|XP_063585614.1, Arth_Crus_Pin|XP_063592224.1, Arth_Crus_Pin|XP_063592226.1, Arth_Crus_Pin|XP_063592227.1, Arth_Crus_Pin|XP_063594963.1, Arth_Crus_Pin|XP_063596388.1, Arth_Crus_Pin|XP_063597982.1, Arth_Crus_Pin|XP_063597984.1, Arth_Crus_Pin|XP_063598018.1, Arth_Crus_Pin|XP_063598112.1, Arth_Crus_Pin|XP_063598114.1, Arth_Crus_Pin|XP_063598115.1, Arth_Crus_Pin|XP_063598117.1, Arth_Crus…	Arth_Crus_Pma|KAK4287732.1, Arth_Crus_Pma|KAK4290503.1, Arth_Crus_Pma|KAK4291102.1, Arth_Crus_Pma|KAK4291423.1, Arth_Crus_Pma|KAK4292995.1, Arth_Crus_Pma|KAK4292998.1, Arth_Crus_Pma|KAK4294001.1, Arth_Crus_Pma|KAK4296774.1, Arth_Crus_Pma|KAK4297836.1, Arth_Crus_Pma|KAK4297837.1, Arth_Crus_Pma|KAK4301145.1, Arth_Crus_Pma|KAK4302061.1, Arth_Crus_Pma|KAK4302663.1, Arth_Crus_Pma|KAK4304489.1, Arth_Cr…	Arth_Crus_Pmo|XP_037773224.1, Arth_Crus_Pmo|XP_037775987.1, Arth_Crus_Pmo|XP_037776314.1, Arth_Crus_Pmo|XP_037789998.1, Arth_Crus_Pmo|XP_037790059.1, Arth_Crus_Pmo|XP_037790060.1, Arth_Crus_Pmo|XP_037793622.1, Arth_Crus_Pmo|XP_037794170.1, Arth_Crus_Pmo|XP_037801050.1, Arth_Crus_Pmo|XP_037801189.1, Arth_Crus_Pmo|XP_037801242.1, Arth_Crus_Pmo|XP_037801321.1, Arth_Crus_Pmo|XP_037801326.1, Arth_Crus…	Arth_Crus_Pva|XP_027206965.1, Arth_Crus_Pva|XP_027209939.1, Arth_Crus_Pva|XP_027210145.1, Arth_Crus_Pva|XP_027211191.1, Arth_Crus_Pva|XP_027211358.1, Arth_Crus_Pva|XP_027213358.1, Arth_Crus_Pva|XP_027215302.1, Arth_Crus_Pva|XP_027215305.1, Arth_Crus_Pva|XP_027215475.1, Arth_Crus_Pva|XP_027215480.1, Arth_Crus_Pva|XP_027223640.1, Arth_Crus_Pva|XP_027223642.1, Arth_Crus_Pva|XP_027228040.1, Arth_Crus…	Arth_Crus_Spa|XP_063859213.1, Arth_Crus_Spa|XP_063859536.1, Arth_Crus_Spa|XP_063860626.1, Arth_Crus_Spa|XP_063860695.1, Arth_Crus_Spa|XP_063861737.1, Arth_Crus_Spa|XP_063863941.1, Arth_Crus_Spa|XP_063866718.1, Arth_Crus_Spa|XP_063874171.1, Arth_Crus_Spa|XP_063874172.1, Arth_Crus_Spa|XP_063874192.1, Arth_Crus_Spa|XP_063874193.1, Arth_Crus_Spa|XP_063874311.1, Arth_Crus_Spa|XP_063874312.1, Arth_Crus…	Arth_Dipl_Dpu|e_gw1.11.486.1, Arth_Dipl_Dpu|e_gw1.14.115.1, Arth_Dipl_Dpu|e_gw1.29.98.1, Arth_Dipl_Dpu|e_gw1.7.143.1, Arth_Dipl_Dpu|e_gw1.7.149.1, Arth_Dipl_Dpu|e_gw1.7.430.1, Arth_Dipl_Dpu|e_gw1.7.449.1, Arth_Dipl_Dpu|estExt_fgenesh1_pg.C_70054, Arth_Dipl_Dpu|gw1.25.116.1, Arth_Dipl_Dpu|gw1.7.150.1, Arth_Dipl_Dpu|gw1.7.157.1, Arth_Dipl_Dpu|gw1.7.450.1, Arth_Dipl_Dpu|gw1.7.452.1, Arth_Dipl_Dpu|gw…	Arth_Dipt_Aga|XP_001231056.4, Arth_Dipt_Aga|XP_001238161.2, Arth_Dipt_Aga|XP_001688391.3, Arth_Dipt_Aga|XP_001688960.3, Arth_Dipt_Aga|XP_001688962.1, Arth_Dipt_Aga|XP_003436886.1, Arth_Dipt_Aga|XP_061496945.1, Arth_Dipt_Aga|XP_061500308.1, Arth_Dipt_Aga|XP_061500970.1, Arth_Dipt_Aga|XP_061506838.1, Arth_Dipt_Aga|XP_061507321.1, Arth_Dipt_Aga|XP_311616.2, Arth_Dipt_Aga|XP_311623.3, Arth_Dipt_Aga|X…	Arth_Dipt_Ban|IU25_00257-mRNA-1, Arth_Dipt_Ban|IU25_00260-mRNA-1, Arth_Dipt_Ban|IU25_00273-mRNA-1, Arth_Dipt_Ban|IU25_00274-mRNA-1, Arth_Dipt_Ban|IU25_00275-mRNA-1, Arth_Dipt_Ban|IU25_02458-mRNA-1, Arth_Dipt_Ban|IU25_02459-mRNA-1, Arth_Dipt_Ban|IU25_02460-mRNA-1, Arth_Dipt_Ban|IU25_03361-mRNA-1, Arth_Dipt_Ban|IU25_07628-mRNA-1, Arth_Dipt_Ban|IU25_08156-mRNA-1, Arth_Dipt_Ban|IU25_08609-mRNA-1, Art…	Arth_Dipt_Dme|NP_476613.1, Arth_Dipt_Dme|NP_476669.3, Arth_Dipt_Dme|NP_476693.1, Arth_Dipt_Dme|NP_476793.1, Arth_Dipt_Dme|NP_476794.1, Arth_Dipt_Dme|NP_477201.1, Arth_Dipt_Dme|NP_477498.1, Arth_Dipt_Dme|NP_523670.2, Arth_Dipt_Dme|NP_524248.2, Arth_Dipt_Dme|NP_524521.1, Arth_Dipt_Dme|NP_524896.2, Arth_Dipt_Dme|NP_536748.1, Arth_Dipt_Dme|NP_648164.1, Arth_Dipt_Dme|NP_732768.1, Arth_Dipt_Dme|NP_9960…	Arth_Euph_Mno|CAL4063778.1, Arth_Euph_Mno|CAL4065565.1, Arth_Euph_Mno|CAL4071922.1, Arth_Euph_Mno|CAL4075388.1, Arth_Euph_Mno|CAL4082301.1, Arth_Euph_Mno|CAL4086145.1, Arth_Euph_Mno|CAL4092797.1, Arth_Euph_Mno|CAL4103905.1, Arth_Euph_Mno|CAL4108569.1, Arth_Euph_Mno|CAL4111057.1, Arth_Euph_Mno|CAL4131097.1, Arth_Euph_Mno|CAL4138035.1, Arth_Euph_Mno|CAL4149349.1, Arth_Euph_Mno|CAL4166616.1, Arth_Eu…	Arth_Geop_Sma|SMAR003413-PA, Arth_Geop_Sma|SMAR004159-PA, Arth_Geop_Sma|SMAR004160-PA, Arth_Geop_Sma|SMAR004162-PA, Arth_Geop_Sma|SMAR004163-PA, Arth_Geop_Sma|SMAR004164-PA, Arth_Geop_Sma|SMAR004167-PA, Arth_Geop_Sma|SMAR004168-PA, Arth_Geop_Sma|SMAR004172-PA, Arth_Geop_Sma|SMAR004173-PA, Arth_Geop_Sma|SMAR006976-PA, Arth_Geop_Sma|SMAR007016-PA, Arth_Geop_Sma|SMAR007300-PA, Arth_Geop_Sma|SMAR0075…	Arth_Hemi_Api|XP_001943771.2, Arth_Hemi_Api|XP_001944629.2, Arth_Hemi_Api|XP_001945225.2, Arth_Hemi_Api|XP_001946891.2, Arth_Hemi_Api|XP_003241192.1, Arth_Hemi_Api|XP_003241417.1, Arth_Hemi_Api|XP_003244174.1, Arth_Hemi_Api|XP_003245762.2, Arth_Hemi_Api|XP_003246266.1, Arth_Hemi_Api|XP_008182528.1, Arth_Hemi_Api|XP_008182895.1, Arth_Hemi_Api|XP_016655970.1, Arth_Hemi_Api|XP_029342629.1, Arth_Hemi…	Arth_Hyme_Ame|NP_001011571.1, Arth_Hyme_Ame|NP_001162171.1, Arth_Hyme_Ame|NP_001239357.1, Arth_Hyme_Ame|XP_001120045.3, Arth_Hyme_Ame|XP_001120278.4, Arth_Hyme_Ame|XP_001120954.1, Arth_Hyme_Ame|XP_001122113.1, Arth_Hyme_Ame|XP_003249297.2, Arth_Hyme_Ame|XP_006559430.1, Arth_Hyme_Ame|XP_006564338.1, Arth_Hyme_Ame|XP_016772644.2, Arth_Hyme_Ame|XP_026301694.1, Arth_Hyme_Ame|XP_394120.4, Arth_Hyme_Am…	Arth_Ixod_Isc|XP_002400237.4, Arth_Ixod_Isc|XP_002406405.2, Arth_Ixod_Isc|XP_029832076.2, Arth_Ixod_Isc|XP_029832119.2, Arth_Ixod_Isc|XP_029832131.2, Arth_Ixod_Isc|XP_029832157.1, Arth_Ixod_Isc|XP_029842575.2, Arth_Ixod_Isc|XP_029842581.2, Arth_Ixod_Isc|XP_029846813.3, Arth_Ixod_Isc|XP_040067575.1, Arth_Ixod_Isc|XP_040357637.2, Arth_Ixod_Isc|XP_042143257.1, Arth_Ixod_Isc|XP_042147727.1	Arth_Para_Rva|GAU90824.1, Arth_Para_Rva|GAU91984.1, Arth_Para_Rva|GAU92028.1, Arth_Para_Rva|GAU92538.1, Arth_Para_Rva|GAU92539.1, Arth_Para_Rva|GAU93023.1, Arth_Para_Rva|GAU97136.1, Arth_Para_Rva|GAU98272.1, Arth_Para_Rva|GAV05460.1, Arth_Para_Rva|GAV08574.1, Arth_Para_Rva|GAV09560.1	Arth_Xiph_Lpo|XP_013772717.1, Arth_Xiph_Lpo|XP_013775825.1, Arth_Xiph_Lpo|XP_013776095.1, Arth_Xiph_Lpo|XP_013776721.1, Arth_Xiph_Lpo|XP_013776722.2, Arth_Xiph_Lpo|XP_013776725.2, Arth_Xiph_Lpo|XP_013777105.2, Arth_Xiph_Lpo|XP_013778346.2, Arth_Xiph_Lpo|XP_013779418.2, Arth_Xiph_Lpo|XP_013784402.2, Arth_Xiph_Lpo|XP_013787151.1, Arth_Xiph_Lpo|XP_013790346.1, Arth_Xiph_Lpo|XP_013792062.1, Arth_Xiph…	Bryo_Chei_Bne|KAF6022358.1, Bryo_Chei_Bne|KAF6022406.1, Bryo_Chei_Bne|KAF6022407.1, Bryo_Chei_Bne|KAF6022408.1, Bryo_Chei_Bne|KAF6022411.1, Bryo_Chei_Bne|KAF6028199.1, Bryo_Chei_Bne|KAF6031113.1	Chor_Amph_Bfl|XP_035657417.1, Chor_Amph_Bfl|XP_035657460.1, Chor_Amph_Bfl|XP_035657461.1, Chor_Amph_Bfl|XP_035657462.1, Chor_Amph_Bfl|XP_035657463.1, Chor_Amph_Bfl|XP_035657464.1, Chor_Amph_Bfl|XP_035657465.1, Chor_Amph_Bfl|XP_035657466.1, Chor_Amph_Bfl|XP_035657467.1, Chor_Amph_Bfl|XP_035657468.1, Chor_Amph_Bfl|XP_035657469.1, Chor_Amph_Bfl|XP_035657470.1, Chor_Amph_Bfl|XP_035657471.1, Chor_Amph…	Chor_Anur_Xtr|NP_001006787.1, Chor_Anur_Xtr|NP_001008017.1, Chor_Anur_Xtr|NP_001011405.1, Chor_Anur_Xtr|NP_001015971.1, Chor_Anur_Xtr|NP_001016678.1, Chor_Anur_Xtr|NP_001017168.1, Chor_Anur_Xtr|NP_001017256.1, Chor_Anur_Xtr|NP_001039254.1, Chor_Anur_Xtr|NP_001094494.1, Chor_Anur_Xtr|NP_001116487.1, Chor_Anur_Xtr|NP_001116898.1, Chor_Anur_Xtr|NP_001120901.1, Chor_Anur_Xtr|NP_001135589.1, Chor_Anur…	Chor_Chim_Cmi|XP_007884205.1, Chor_Chim_Cmi|XP_007888232.1, Chor_Chim_Cmi|XP_007888234.1, Chor_Chim_Cmi|XP_007888235.1, Chor_Chim_Cmi|XP_007888238.1, Chor_Chim_Cmi|XP_007888239.1, Chor_Chim_Cmi|XP_007888240.1, Chor_Chim_Cmi|XP_007888241.1, Chor_Chim_Cmi|XP_007888242.1, Chor_Chim_Cmi|XP_007888243.1, Chor_Chim_Cmi|XP_007888244.1, Chor_Chim_Cmi|XP_007888245.1, Chor_Chim_Cmi|XP_007888246.1, Chor_Chim…	Chor_Coel_Lch|XP_005990102.1, Chor_Coel_Lch|XP_005990103.1, Chor_Coel_Lch|XP_005990105.1, Chor_Coel_Lch|XP_005990106.1, Chor_Coel_Lch|XP_005990107.1, Chor_Coel_Lch|XP_005990108.1, Chor_Coel_Lch|XP_005990109.1, Chor_Coel_Lch|XP_005990110.1, Chor_Coel_Lch|XP_005990115.1, Chor_Coel_Lch|XP_005993013.1, Chor_Coel_Lch|XP_005993017.1, Chor_Coel_Lch|XP_005993142.1, Chor_Coel_Lch|XP_005993143.1, Chor_Coel…	Chor_Cope_Odi|CBY07049.1, Chor_Cope_Odi|CBY07614.1, Chor_Cope_Odi|CBY07755.1, Chor_Cope_Odi|CBY10664.1, Chor_Cope_Odi|CBY11724.1, Chor_Cope_Odi|CBY14270.1, Chor_Cope_Odi|CBY17904.1, Chor_Cope_Odi|CBY20174.1, Chor_Cope_Odi|CBY20476.1, Chor_Cope_Odi|CBY21347.1, Chor_Cope_Odi|CBY22540.1	Chor_Cypr_Dre|NP_001002450.2, Chor_Cypr_Dre|NP_001002450.2, Chor_Cypr_Dre|NP_001005771.1, Chor_Cypr_Dre|NP_001009885.1, Chor_Cypr_Dre|NP_001009885.1, Chor_Cypr_Dre|NP_001009886.2, Chor_Cypr_Dre|NP_001009887.2, Chor_Cypr_Dre|NP_001012251.1, Chor_Cypr_Dre|NP_001020683.1, Chor_Cypr_Dre|NP_001020683.1, Chor_Cypr_Dre|NP_001038589.1, Chor_Cypr_Dre|NP_001038589.1, Chor_Cypr_Dre|NP_001108563.1, Chor_Cypr…	Chor_Gall_Gga|NP_001012293.1, Chor_Gall_Gga|NP_001020526.1, Chor_Gall_Gga|NP_001025517.1, Chor_Gall_Gga|NP_001026158.1, Chor_Gall_Gga|NP_001074328.2, Chor_Gall_Gga|NP_001264211.1, Chor_Gall_Gga|NP_001292153.1, Chor_Gall_Gga|NP_001292189.1, Chor_Gall_Gga|NP_001292574.1, Chor_Gall_Gga|NP_001305348.1, Chor_Gall_Gga|NP_989926.1, Chor_Gall_Gga|NP_989950.1, Chor_Gall_Gga|NP_989951.1, Chor_Gall_Gga|NP_9…	Chor_Gall_Mga|XP_003207159.1, Chor_Gall_Mga|XP_003207197.3, Chor_Gall_Mga|XP_003207201.1, Chor_Gall_Mga|XP_003207581.1, Chor_Gall_Mga|XP_003207583.1, Chor_Gall_Mga|XP_003213112.2, Chor_Gall_Mga|XP_003213121.3, Chor_Gall_Mga|XP_003213931.2, Chor_Gall_Mga|XP_003213938.1, Chor_Gall_Mga|XP_003214019.2, Chor_Gall_Mga|XP_010708455.1, Chor_Gall_Mga|XP_010711144.1, Chor_Gall_Mga|XP_010711159.1, Chor_Gall…	Chor_Mono_Oan|XP_001507161.1, Chor_Mono_Oan|XP_001509365.1, Chor_Mono_Oan|XP_001509556.3, Chor_Mono_Oan|XP_001509584.3, Chor_Mono_Oan|XP_001510583.2, Chor_Mono_Oan|XP_001515131.3, Chor_Mono_Oan|XP_003430728.1, Chor_Mono_Oan|XP_007659986.2, Chor_Mono_Oan|XP_007662300.1, Chor_Mono_Oan|XP_007664558.1, Chor_Mono_Oan|XP_007665540.1, Chor_Mono_Oan|XP_028904360.1, Chor_Mono_Oan|XP_028925896.1, Chor_Mono…	Chor_Pass_Pma|XP_015471507.1, Chor_Pass_Pma|XP_015471510.1, Chor_Pass_Pma|XP_015471512.1, Chor_Pass_Pma|XP_015471513.1, Chor_Pass_Pma|XP_015472087.1, Chor_Pass_Pma|XP_015472234.1, Chor_Pass_Pma|XP_015473069.1, Chor_Pass_Pma|XP_015473070.1, Chor_Pass_Pma|XP_015473072.1, Chor_Pass_Pma|XP_015473076.1, Chor_Pass_Pma|XP_015473077.1, Chor_Pass_Pma|XP_015473078.1, Chor_Pass_Pma|XP_015474558.1, Chor_Pass…	Chor_Phle_Cin|NP_001027663.1, Chor_Phle_Cin|NP_001027665.1, Chor_Phle_Cin|NP_001027673.1, Chor_Phle_Cin|NP_001027696.1, Chor_Phle_Cin|NP_001027781.2, Chor_Phle_Cin|NP_001071703.1, Chor_Phle_Cin|NP_001071736.1, Chor_Phle_Cin|NP_001071766.1, Chor_Phle_Cin|NP_001122328.1, Chor_Phle_Cin|NP_001122333.1, Chor_Phle_Cin|NP_001122344.1, Chor_Phle_Cin|XP_004225886.1, Chor_Phle_Cin|XP_026689561.1, Chor_Phle…	Chor_Prim_Ggo|XP_004032880.2, Chor_Prim_Ggo|XP_004032881.1, Chor_Prim_Ggo|XP_004032883.1, Chor_Prim_Ggo|XP_004032885.1, Chor_Prim_Ggo|XP_004041586.1, Chor_Prim_Ggo|XP_004045171.1, Chor_Prim_Ggo|XP_004045263.2, Chor_Prim_Ggo|XP_004045264.1, Chor_Prim_Ggo|XP_004045267.1, Chor_Prim_Ggo|XP_004045271.1, Chor_Prim_Ggo|XP_004045272.1, Chor_Prim_Ggo|XP_004045276.1, Chor_Prim_Ggo|XP_004053301.1, Chor_Prim…	Chor_Prim_Hsa|NP_000200.1, Chor_Prim_Hsa|NP_001073927.1, Chor_Prim_Hsa|NP_001980.1, Chor_Prim_Hsa|NP_002132.3, Chor_Prim_Hsa|NP_002135.2, Chor_Prim_Hsa|NP_002136.1, Chor_Prim_Hsa|NP_002137.4, Chor_Prim_Hsa|NP_002138.1, Chor_Prim_Hsa|NP_002139.2, Chor_Prim_Hsa|NP_004493.3, Chor_Prim_Hsa|NP_004494.1, Chor_Prim_Hsa|NP_004518.1, Chor_Prim_Hsa|NP_005506.3, Chor_Prim_Hsa|NP_005513.2, Chor_Prim_Hsa|NP_0…	Chor_Semi_Loc|XP_006627824.1, Chor_Semi_Loc|XP_006628085.1, Chor_Semi_Loc|XP_006629330.2, Chor_Semi_Loc|XP_006629331.1, Chor_Semi_Loc|XP_006629332.1, Chor_Semi_Loc|XP_006629333.1, Chor_Semi_Loc|XP_006629334.1, Chor_Semi_Loc|XP_006629335.1, Chor_Semi_Loc|XP_006629336.2, Chor_Semi_Loc|XP_006630061.1, Chor_Semi_Loc|XP_006634575.1, Chor_Semi_Loc|XP_006636101.1, Chor_Semi_Loc|XP_006636119.1, Chor_Semi…	Chor_Squa_Gja|XP_015260893.1, Chor_Squa_Gja|XP_015261280.1, Chor_Squa_Gja|XP_015265894.1, Chor_Squa_Gja|XP_015265895.1, Chor_Squa_Gja|XP_015265896.1, Chor_Squa_Gja|XP_015265897.1, Chor_Squa_Gja|XP_015265901.1, Chor_Squa_Gja|XP_015265902.1, Chor_Squa_Gja|XP_015265903.1, Chor_Squa_Gja|XP_015265904.1, Chor_Squa_Gja|XP_015265905.1, Chor_Squa_Gja|XP_015266969.1, Chor_Squa_Gja|XP_015268984.1, Chor_Squa…	Echi_Aspi_Aja|PIK33022.1, Echi_Aspi_Aja|PIK40214.1, Echi_Aspi_Aja|PIK50459.1, Echi_Aspi_Aja|PIK50460.1, Echi_Aspi_Aja|PIK50461.1, Echi_Aspi_Aja|PIK50462.1, Echi_Aspi_Aja|PIK50463.1, Echi_Aspi_Aja|PIK50465.1, Echi_Aspi_Aja|PIK50466.1, Echi_Aspi_Aja|PIK50467.1, Echi_Aspi_Aja|PIK52916.1, Echi_Aspi_Aja|PIK61065.1, Echi_Aspi_Aja|PIK61066.1	Echi_Cama_Spu|NP_999725.1, Echi_Cama_Spu|NP_999774.1, Echi_Cama_Spu|NP_999815.2, Echi_Cama_Spu|NP_999816.1, Echi_Cama_Spu|XP_003727685.2, Echi_Cama_Spu|XP_003727686.1, Echi_Cama_Spu|XP_003727687.2, Echi_Cama_Spu|XP_011677478.2, Echi_Cama_Spu|XP_011680299.2, Echi_Cama_Spu|XP_011682243.1, Echi_Cama_Spu|XP_030828696.1, Echi_Cama_Spu|XP_030828820.1, Echi_Cama_Spu|XP_030828845.1, Echi_Cama_Spu|XP_0308…	Echi_Valv_Apl|XP_022079383.1, Echi_Valv_Apl|XP_022081622.1, Echi_Valv_Apl|XP_022081678.1, Echi_Valv_Apl|XP_022081842.1, Echi_Valv_Apl|XP_022081986.1, Echi_Valv_Apl|XP_022081988.1, Echi_Valv_Apl|XP_022082115.1, Echi_Valv_Apl|XP_022082122.1, Echi_Valv_Apl|XP_022082136.1, Echi_Valv_Apl|XP_022082137.1, Echi_Valv_Apl|XP_022082139.1, Echi_Valv_Apl|XP_022082143.1, Echi_Valv_Apl|XP_022082157.1, Echi_Valv…	Hemi_Ente_Sko|NP_001158379.1, Hemi_Ente_Sko|NP_001158380.1, Hemi_Ente_Sko|NP_001158381.1, Hemi_Ente_Sko|NP_001158384.1, Hemi_Ente_Sko|NP_001158385.1, Hemi_Ente_Sko|NP_001158397.1, Hemi_Ente_Sko|NP_001158405.1, Hemi_Ente_Sko|NP_001158409.1, Hemi_Ente_Sko|NP_001158410.1, Hemi_Ente_Sko|NP_001158411.1, Hemi_Ente_Sko|NP_001158412.1, Hemi_Ente_Sko|NP_001158413.1, Hemi_Ente_Sko|NP_001158414.1, Hemi_Ente…	Moll_Arco_Sbr|EVM0000221.1, Moll_Arco_Sbr|EVM0001082.1, Moll_Arco_Sbr|EVM0001084.1, Moll_Arco_Sbr|EVM0001536.1, Moll_Arco_Sbr|EVM0001649.1, Moll_Arco_Sbr|EVM0003399.1, Moll_Arco_Sbr|EVM0003817.1, Moll_Arco_Sbr|EVM0004864.1, Moll_Arco_Sbr|EVM0004890.1, Moll_Arco_Sbr|EVM0005702.1, Moll_Arco_Sbr|EVM0006238.1, Moll_Arco_Sbr|EVM0008492.1, Moll_Arco_Sbr|EVM0010214.1, Moll_Arco_Sbr|EVM0016133.1, Moll_Ar…
OG0000019	Anne_Poly_Dgy|CAD5112190.1, Anne_Poly_Dgy|CAD5122378.1, Anne_Poly_Dgy|CAD5122379.1, Anne_Poly_Dgy|CAD5122545.1, Anne_Poly_Dgy|CAD5122546.1, Anne_Poly_Dgy|CAD5124374.1, Anne_Poly_Dgy|CAD5126271.1, Anne_Poly_Dgy|CAD5126490.1, Anne_Poly_Dgy|CAD5126657.1, Anne_Poly_Dgy|CAD5126846.1	Anne_Sede_Cte|ELT95053.1, Anne_Sede_Cte|ELT95422.1, Anne_Sede_Cte|ELT97855.1, Anne_Sede_Cte|ELU06547.1, Anne_Sede_Cte|ELU11007.1, Anne_Sede_Cte|ELU14151.1	Arth_Aran_Smi|KFM61741.1, Arth_Aran_Smi|KFM61743.1, Arth_Aran_Smi|KFM71572.1, Arth_Aran_Smi|KFM77038.1, Arth_Aran_Smi|KFM77676.1	Arth_Crus_Cop|KAG0696699.1, Arth_Crus_Cop|KAG0696709.1, Arth_Crus_Cop|KAG0696710.1, Arth_Crus_Cop|KAG0712575.1, Arth_Crus_Cop|KAG0713211.1, Arth_Crus_Cop|KAG0720974.1, Arth_Crus_Cop|KAG0720975.1, Arth_Crus_Cop|KAG0722741.1, Arth_Crus_Cop|KAG0722742.1, Arth_Crus_Cop|KAG0722744.1, Arth_Crus_Cop|KAG0722745.1, Arth_Crus_Cop|KAG0722746.1, Arth_Crus_Cop|KAG0722747.1, Arth_Crus_Cop|KAG0722748.1, Arth_Cr…	Arth_Crus_Cqu|XP_053642238.1, Arth_Crus_Cqu|XP_053642239.1, Arth_Crus_Cqu|XP_053642240.1, Arth_Crus_Cqu|XP_053655479.1, Arth_Crus_Cqu|XP_053655480.1, Arth_Crus_Cqu|XP_053655481.1, Arth_Crus_Cqu|XP_053655482.1, Arth_Crus_Cqu|XP_053655489.1, Arth_Crus_Cqu|XP_053655490.1, Arth_Crus_Cqu|XP_053655491.1, Arth_Crus_Cqu|XP_053655492.1, Arth_Crus_Cqu|XP_053655493.1, Arth_Crus_Cqu|XP_053655495.1, Arth_Crus…	Arth_Crus_Esi|XP_050686303.1, Arth_Crus_Esi|XP_050686304.1, Arth_Crus_Esi|XP_050686305.1, Arth_Crus_Esi|XP_050686306.1, Arth_Crus_Esi|XP_050686307.1, Arth_Crus_Esi|XP_050686308.1, Arth_Crus_Esi|XP_050686310.1, Arth_Crus_Esi|XP_050686311.1, Arth_Crus_Esi|XP_050686312.1, Arth_Crus_Esi|XP_050686313.1, Arth_Crus_Esi|XP_050686314.1, Arth_Crus_Esi|XP_050686320.1, Arth_Crus_Esi|XP_050686321.1, Arth_Crus…	Arth_Crus_Ham|XP_042203400.1, Arth_Crus_Ham|XP_042203406.1, Arth_Crus_Ham|XP_042203429.1, Arth_Crus_Ham|XP_042203432.1, Arth_Crus_Ham|XP_042203433.1, Arth_Crus_Ham|XP_042203438.1, Arth_Crus_Ham|XP_042203439.1, Arth_Crus_Ham|XP_042203440.1, Arth_Crus_Ham|XP_042203465.1, Arth_Crus_Ham|XP_042203490.1, Arth_Crus_Ham|XP_042203491.1, Arth_Crus_Ham|XP_042203493.1, Arth_Crus_Ham|XP_042203494.1, Arth_Crus…	Arth_Crus_Mni|XP_064086228.1, Arth_Crus_Mni|XP_064086501.1, Arth_Crus_Mni|XP_064086502.1, Arth_Crus_Mni|XP_064086503.1, Arth_Crus_Mni|XP_064086504.1, Arth_Crus_Mni|XP_064086505.1, Arth_Crus_Mni|XP_064086509.1, Arth_Crus_Mni|XP_064086516.1, Arth_Crus_Mni|XP_064086518.1, Arth_Crus_Mni|XP_064086519.1, Arth_Crus_Mni|XP_064086520.1, Arth_Crus_Mni|XP_064086521.1, Arth_Crus_Mni|XP_064086522.1, Arth_Crus…	Arth_Crus_Mro|XP_066946912.1, Arth_Crus_Mro|XP_066946934.1, Arth_Crus_Mro|XP_066979012.1, Arth_Crus_Mro|XP_066979013.1, Arth_Crus_Mro|XP_066979014.1, Arth_Crus_Mro|XP_066979015.1, Arth_Crus_Mro|XP_066979016.1, Arth_Crus_Mro|XP_066979017.1, Arth_Crus_Mro|XP_066979664.1, Arth_Crus_Mro|XP_066979665.1, Arth_Crus_Mro|XP_066979668.1, Arth_Crus_Mro|XP_066979669.1, Arth_Crus_Mro|XP_066979670.1, Arth_Crus…	Arth_Crus_Pch|XP_047480316.1, Arth_Crus_Pch|XP_047482128.1, Arth_Crus_Pch|XP_047482129.1, Arth_Crus_Pch|XP_047490066.1, Arth_Crus_Pch|XP_047490067.1, Arth_Crus_Pch|XP_047490068.1, Arth_Crus_Pch|XP_047490082.1, Arth_Crus_Pch|XP_047490093.1, Arth_Crus_Pch|XP_047490094.1, Arth_Crus_Pch|XP_047490165.1, Arth_Crus_Pch|XP_047490166.1, Arth_Crus_Pch|XP_047490184.1, Arth_Crus_Pch|XP_047490214.1, Arth_Crus…	Arth_Crus_Pci|KAK3857686.1, Arth_Crus_Pci|KAK3857687.1, Arth_Crus_Pci|KAK3857688.1, Arth_Crus_Pci|KAK3857689.1, Arth_Crus_Pci|KAK3857690.1, Arth_Crus_Pci|KAK3857691.1, Arth_Crus_Pci|KAK3857692.1, Arth_Crus_Pci|KAK3859976.1, Arth_Crus_Pci|KAK3864970.1, Arth_Crus_Pci|KAK3867932.1, Arth_Crus_Pci|KAK3867933.1, Arth_Crus_Pci|KAK3867934.1, Arth_Crus_Pci|KAK3867936.1, Arth_Crus_Pci|KAK3867937.1, Arth_Cr…	Arth_Crus_Pcl|XP_045581780.1, Arth_Crus_Pcl|XP_045589335.1, Arth_Crus_Pcl|XP_045589337.1, Arth_Crus_Pcl|XP_045589338.1, Arth_Crus_Pcl|XP_045589339.1, Arth_Crus_Pcl|XP_045612145.1, Arth_Crus_Pcl|XP_045612146.1, Arth_Crus_Pcl|XP_045612147.1, Arth_Crus_Pcl|XP_045612148.1, Arth_Crus_Pcl|XP_045612149.1, Arth_Crus_Pcl|XP_045612150.1, Arth_Crus_Pcl|XP_045612151.1, Arth_Crus_Pcl|XP_045612159.1, Arth_Crus…	Arth_Crus_Pin|XP_063596416.1, Arth_Crus_Pin|XP_063596519.1, Arth_Crus_Pin|XP_063596520.1, Arth_Crus_Pin|XP_063596521.1, Arth_Crus_Pin|XP_063599319.1, Arth_Crus_Pin|XP_063599320.1, Arth_Crus_Pin|XP_063599321.1, Arth_Crus_Pin|XP_063599322.1, Arth_Crus_Pin|XP_063599323.1, Arth_Crus_Pin|XP_063599324.1, Arth_Crus_Pin|XP_063599325.1, Arth_Crus_Pin|XP_063599328.1, Arth_Crus_Pin|XP_063599329.1, Arth_Crus…	Arth_Crus_Pma|KAK4287796.1, Arth_Crus_Pma|KAK4308339.1, Arth_Crus_Pma|KAK4308340.1, Arth_Crus_Pma|KAK4308341.1, Arth_Crus_Pma|KAK4308342.1, Arth_Crus_Pma|KAK4308343.1, Arth_Crus_Pma|KAK4308345.1, Arth_Crus_Pma|KAK4308347.1, Arth_Crus_Pma|KAK4308350.1, Arth_Crus_Pma|KAK4308352.1, Arth_Crus_Pma|KAK4308353.1, Arth_Crus_Pma|KAK4308354.1, Arth_Crus_Pma|KAK4308356.1, Arth_Crus_Pma|KAK4308357.1, Arth_Cr…	Arth_Crus_Pmo|XP_037774292.1, Arth_Crus_Pmo|XP_037774293.1, Arth_Crus_Pmo|XP_037793597.1, Arth_Crus_Pmo|XP_037794022.1, Arth_Crus_Pmo|XP_037794023.1, Arth_Crus_Pmo|XP_037794027.1, Arth_Crus_Pmo|XP_037800703.1, Arth_Crus_Pmo|XP_037802652.1, Arth_Crus_Pmo|XP_037802654.1, Arth_Crus_Pmo|XP_037802657.1, Arth_Crus_Pmo|XP_037802672.1, Arth_Crus_Pmo|XP_037802675.1, Arth_Crus_Pmo|XP_037802676.1, Arth_Crus…	Arth_Crus_Pva|XP_027209933.1, Arth_Crus_Pva|XP_027209934.1, Arth_Crus_Pva|XP_027209936.1, Arth_Crus_Pva|XP_027209938.1, Arth_Crus_Pva|XP_027214687.1, Arth_Crus_Pva|XP_027214688.1, Arth_Crus_Pva|XP_027218506.1, Arth_Crus_Pva|XP_027218507.1, Arth_Crus_Pva|XP_027220754.1, Arth_Crus_Pva|XP_027220756.1, Arth_Crus_Pva|XP_027220763.1, Arth_Crus_Pva|XP_027220859.1, Arth_Crus_Pva|XP_027220869.1, Arth_Crus…	Arth_Crus_Spa|XP_063842169.1, Arth_Crus_Spa|XP_063842170.1, Arth_Crus_Spa|XP_063842173.1, Arth_Crus_Spa|XP_063842175.1, Arth_Crus_Spa|XP_063842176.1, Arth_Crus_Spa|XP_063842177.1, Arth_Crus_Spa|XP_063842178.1, Arth_Crus_Spa|XP_063842179.1, Arth_Crus_Spa|XP_063842181.1, Arth_Crus_Spa|XP_063842182.1, Arth_Crus_Spa|XP_063842184.1, Arth_Crus_Spa|XP_063842186.1, Arth_Crus_Spa|XP_063842187.1, Arth_Crus…	Arth_Dipl_Dpu|PASA_GEN_0100278, Arth_Dipl_Dpu|PASA_GEN_0400163, Arth_Dipl_Dpu|PASA_GEN_0500107, Arth_Dipl_Dpu|PASA_GEN_11900011, Arth_Dipl_Dpu|e_gw1.2.692.1, Arth_Dipl_Dpu|estExt_Genewise1Plus.C_20413, Arth_Dipl_Dpu|fgenesh1_pm.C_scaffold_66000006	Arth_Dipt_Aga|XP_061497104.1, Arth_Dipt_Aga|XP_061497106.1, Arth_Dipt_Aga|XP_061511283.1, Arth_Dipt_Aga|XP_061512586.1, Arth_Dipt_Aga|XP_061515024.1, Arth_Dipt_Aga|XP_313971.4, Arth_Dipt_Aga|XP_315269.5, Arth_Dipt_Aga|XP_315271.5, Arth_Dipt_Aga|XP_321420.4	Arth_Dipt_Ban|IU25_00156-mRNA-1, Arth_Dipt_Ban|IU25_00166-mRNA-1, Arth_Dipt_Ban|IU25_04381-mRNA-1, Arth_Dipt_Ban|IU25_06661-mRNA-1, Arth_Dipt_Ban|IU25_09646-mRNA-1	Arth_Dipt_Dme|NP_477037.2, Arth_Dipt_Dme|NP_477091.1, Arth_Dipt_Dme|NP_511052.1, Arth_Dipt_Dme|NP_523625.1, Arth_Dipt_Dme|NP_523800.1, Arth_Dipt_Dme|NP_524210.1, Arth_Dipt_Dme|NP_524367.1	Arth_Euph_Mno|CAL4058791.1, Arth_Euph_Mno|CAL4059766.1, Arth_Euph_Mno|CAL4059767.1, Arth_Euph_Mno|CAL4059768.1, Arth_Euph_Mno|CAL4060823.1, Arth_Euph_Mno|CAL4061107.1, Arth_Euph_Mno|CAL4062369.1, Arth_Euph_Mno|CAL4065363.1, Arth_Euph_Mno|CAL4067158.1, Arth_Euph_Mno|CAL4067159.1, Arth_Euph_Mno|CAL4067160.1, Arth_Euph_Mno|CAL4067161.1, Arth_Euph_Mno|CAL4067163.1, Arth_Euph_Mno|CAL4067164.1, Arth_Eu…	Arth_Geop_Sma|SMAR000111-PA, Arth_Geop_Sma|SMAR006663-PA, Arth_Geop_Sma|SMAR009932-PA, Arth_Geop_Sma|SMAR010380-PA, Arth_Geop_Sma|SMAR014889-PA	Arth_Hemi_Api|NP_001119672.1, Arth_Hemi_Api|NP_001136108.1, Arth_Hemi_Api|XP_001948128.1, Arth_Hemi_Api|XP_001948457.2	Arth_Hyme_Ame|NP_001172074.1, Arth_Hyme_Ame|XP_003251464.1, Arth_Hyme_Ame|XP_016767697.1, Arth_Hyme_Ame|XP_026296530.1, Arth_Hyme_Ame|XP_625015.1	Arth_Ixod_Isc|XP_002401519.2, Arth_Ixod_Isc|XP_029833158.1, Arth_Ixod_Isc|XP_029850485.1	Arth_Para_Rva|GAU93689.1, Arth_Para_Rva|GAV04735.1	Arth_Xiph_Lpo|NP_001301052.1, Arth_Xiph_Lpo|NP_001301091.1, Arth_Xiph_Lpo|XP_013772932.1, Arth_Xiph_Lpo|XP_013773443.1, Arth_Xiph_Lpo|XP_013773637.1, Arth_Xiph_Lpo|XP_013777337.2, Arth_Xiph_Lpo|XP_013778575.1, Arth_Xiph_Lpo|XP_013782568.1, Arth_Xiph_Lpo|XP_013788449.1, Arth_Xiph_Lpo|XP_013788450.1, Arth_Xiph_Lpo|XP_013790276.1, Arth_Xiph_Lpo|XP_013792601.1, Arth_Xiph_Lpo|XP_013793469.1, Arth_Xiph…		Chor_Amph_Bfl|XP_035658880.1, Chor_Amph_Bfl|XP_035669576.1, Chor_Amph_Bfl|XP_035671440.1, Chor_Amph_Bfl|XP_035671441.1, Chor_Amph_Bfl|XP_035685186.1, Chor_Amph_Bfl|XP_035689070.1, Chor_Amph_Bfl|XP_035689071.1, Chor_Amph_Bfl|XP_035689072.1, Chor_Amph_Bfl|XP_035689073.1, Chor_Amph_Bfl|XP_035689074.1, Chor_Amph_Bfl|XP_035694947.1, Chor_Amph_Bfl|XP_035695116.1, Chor_Amph_Bfl|XP_035695118.1, Chor_Amph…	Chor_Anur_Xtr|NP_001006111.1, Chor_Anur_Xtr|NP_001006709.1, Chor_Anur_Xtr|NP_001011250.1, Chor_Anur_Xtr|NP_989076.1, Chor_Anur_Xtr|NP_989094.1, Chor_Anur_Xtr|NP_989332.1, Chor_Anur_Xtr|NP_989355.1, Chor_Anur_Xtr|NP_998884.1	Chor_Chim_Cmi|XP_007886216.1, Chor_Chim_Cmi|XP_007886750.1, Chor_Chim_Cmi|XP_007895009.1, Chor_Chim_Cmi|XP_007895351.1, Chor_Chim_Cmi|XP_007899173.1, Chor_Chim_Cmi|XP_007899174.1, Chor_Chim_Cmi|XP_007899175.1, Chor_Chim_Cmi|XP_007900278.1, Chor_Chim_Cmi|XP_007904309.1, Chor_Chim_Cmi|XP_007904790.1, Chor_Chim_Cmi|XP_007904813.1	Chor_Coel_Lch|XP_005986089.1, Chor_Coel_Lch|XP_005988889.1, Chor_Coel_Lch|XP_005989976.1, Chor_Coel_Lch|XP_005992382.1, Chor_Coel_Lch|XP_005993405.1, Chor_Coel_Lch|XP_006001208.1, Chor_Coel_Lch|XP_006003731.1, Chor_Coel_Lch|XP_006004123.1, Chor_Coel_Lch|XP_006007852.1, Chor_Coel_Lch|XP_006008197.1, Chor_Coel_Lch|XP_006011993.1, Chor_Coel_Lch|XP_006012245.1, Chor_Coel_Lch|XP_006012246.1, Chor_Coel…	Chor_Cope_Odi|CBY10206.1, Chor_Cope_Odi|CBY10381.1, Chor_Cope_Odi|CBY11644.1, Chor_Cope_Odi|CBY19804.1, Chor_Cope_Odi|CBY20377.1, Chor_Cope_Odi|CBY24839.1, Chor_Cope_Odi|CBY24906.1	Chor_Cypr_Dre|NP_001001409.2, Chor_Cypr_Dre|NP_001002066.1, Chor_Cypr_Dre|NP_001002066.1, Chor_Cypr_Dre|NP_001002066.1, Chor_Cypr_Dre|NP_001017750.1, Chor_Cypr_Dre|NP_571106.1, Chor_Cypr_Dre|NP_571106.1, Chor_Cypr_Dre|NP_571666.1, Chor_Cypr_Dre|NP_853632.3, Chor_Cypr_Dre|NP_997785.2, Chor_Cypr_Dre|NP_999949.2, Chor_Cypr_Dre|XP_002665778.1, Chor_Cypr_Dre|XP_009296202.1, Chor_Cypr_Dre|XP_021329509.1	Chor_Gall_Gga|NP_001007825.1, Chor_Gall_Gga|NP_001072949.1, Chor_Gall_Gga|NP_001295542.1, Chor_Gall_Gga|NP_990503.1, Chor_Gall_Gga|NP_990849.1, Chor_Gall_Gga|XP_424279.1	Chor_Gall_Mga|NP_001290102.1, Chor_Gall_Mga|XP_003206416.1, Chor_Gall_Mga|XP_003209375.1, Chor_Gall_Mga|XP_003212256.1, Chor_Gall_Mga|XP_003214037.2, Chor_Gall_Mga|XP_010705319.1, Chor_Gall_Mga|XP_010709885.1, Chor_Gall_Mga|XP_010726469.1, Chor_Gall_Mga|XP_019473188.1	Chor_Mono_Oan|XP_001506410.1, Chor_Mono_Oan|XP_001506759.1, Chor_Mono_Oan|XP_001507188.1, Chor_Mono_Oan|XP_001512727.3, Chor_Mono_Oan|XP_001512771.1, Chor_Mono_Oan|XP_001515149.1, Chor_Mono_Oan|XP_016082734.1, Chor_Mono_Oan|XP_028903542.1, Chor_Mono_Oan|XP_028912684.1, Chor_Mono_Oan|XP_028916419.1, Chor_Mono_Oan|XP_028921674.1, Chor_Mono_Oan|XP_028922218.1, Chor_Mono_Oan|XP_028927983.1, Chor_Mono…	Chor_Pass_Pma|XP_015478845.1, Chor_Pass_Pma|XP_015487537.1, Chor_Pass_Pma|XP_015488689.1, Chor_Pass_Pma|XP_015493946.1, Chor_Pass_Pma|XP_015498358.1, Chor_Pass_Pma|XP_015501205.1	Chor_Phle_Cin|NP_001027674.1, Chor_Phle_Cin|XP_002123216.1, Chor_Phle_Cin|XP_002125803.1, Chor_Phle_Cin|XP_002126256.2, Chor_Phle_Cin|XP_002127504.1, Chor_Phle_Cin|XP_002128607.1, Chor_Phle_Cin|XP_002128671.1, Chor_Phle_Cin|XP_002128924.1, Chor_Phle_Cin|XP_002128962.1, Chor_Phle_Cin|XP_002129064.1, Chor_Phle_Cin|XP_002129608.1, Chor_Phle_Cin|XP_002132052.2, Chor_Phle_Cin|XP_009862521.1, Chor_Phle…	Chor_Prim_Ggo|XP_004029489.1, Chor_Prim_Ggo|XP_004040872.1, Chor_Prim_Ggo|XP_004048457.1, Chor_Prim_Ggo|XP_004049796.1, Chor_Prim_Ggo|XP_004055981.1, Chor_Prim_Ggo|XP_030862432.1, Chor_Prim_Ggo|XP_030865424.1, Chor_Prim_Ggo|XP_030872409.1	Chor_Prim_Hsa|NP_001017992.1, Chor_Prim_Hsa|NP_001091.1, Chor_Prim_Hsa|NP_001092.1, Chor_Prim_Hsa|NP_001604.1, Chor_Prim_Hsa|NP_001605.1, Chor_Prim_Hsa|NP_001605.1, Chor_Prim_Hsa|NP_001606.1, Chor_Prim_Hsa|NP_005150.1, Chor_Prim_Hsa|NP_006677.1, Chor_Prim_Hsa|NP_006678.1, Chor_Prim_Hsa|NP_115876.3, Chor_Prim_Hsa|NP_536356.3, Chor_Prim_Hsa|NP_848620.3	Chor_Semi_Loc|XP_006629826.1, Chor_Semi_Loc|XP_006629884.1, Chor_Semi_Loc|XP_006630430.1, Chor_Semi_Loc|XP_006630770.2, Chor_Semi_Loc|XP_006632484.1, Chor_Semi_Loc|XP_006632509.1, Chor_Semi_Loc|XP_006635223.2, Chor_Semi_Loc|XP_006637184.1, Chor_Semi_Loc|XP_006637939.1, Chor_Semi_Loc|XP_006638465.1, Chor_Semi_Loc|XP_006642024.2, Chor_Semi_Loc|XP_006642710.1	Chor_Squa_Gja|XP_015261900.1, Chor_Squa_Gja|XP_015264215.1, Chor_Squa_Gja|XP_015266679.1, Chor_Squa_Gja|XP_015266691.1, Chor_Squa_Gja|XP_015267090.1, Chor_Squa_Gja|XP_015270243.1, Chor_Squa_Gja|XP_015271837.1, Chor_Squa_Gja|XP_015275502.1, Chor_Squa_Gja|XP_015276056.1, Chor_Squa_Gja|XP_015276931.1, Chor_Squa_Gja|XP_015278519.1, Chor_Squa_Gja|XP_015280026.1, Chor_Squa_Gja|XP_015280027.1, Chor_Squa…	Echi_Aspi_Aja|PIK33050.1, Echi_Aspi_Aja|PIK33053.1, Echi_Aspi_Aja|PIK33055.1, Echi_Aspi_Aja|PIK38478.1, Echi_Aspi_Aja|PIK38743.1, Echi_Aspi_Aja|PIK41534.1, Echi_Aspi_Aja|PIK41535.1, Echi_Aspi_Aja|PIK45522.1, Echi_Aspi_Aja|PIK47940.1, Echi_Aspi_Aja|PIK49311.1, Echi_Aspi_Aja|PIK49312.1	Echi_Cama_Spu|NP_001032234.2, Echi_Cama_Spu|NP_001119777.1, Echi_Cama_Spu|NP_999634.1, Echi_Cama_Spu|NP_999692.1, Echi_Cama_Spu|NP_999694.1, Echi_Cama_Spu|XP_001176242.1, Echi_Cama_Spu|XP_003725373.2, Echi_Cama_Spu|XP_011663770.1, Echi_Cama_Spu|XP_011670747.2, Echi_Cama_Spu|XP_011680957.1, Echi_Cama_Spu|XP_030837894.1, Echi_Cama_Spu|XP_030838761.1, Echi_Cama_Spu|XP_030838763.1, Echi_Cama_Spu|XP_0…	Echi_Valv_Apl|XP_022080612.1, Echi_Valv_Apl|XP_022091353.1, Echi_Valv_Apl|XP_022093295.1, Echi_Valv_Apl|XP_022096717.1, Echi_Valv_Apl|XP_022096719.1, Echi_Valv_Apl|XP_022096724.1, Echi_Valv_Apl|XP_022096766.1, Echi_Valv_Apl|XP_022096767.1, Echi_Valv_Apl|XP_022103479.1, Echi_Valv_Apl|XP_022103903.1, Echi_Valv_Apl|XP_022103909.1	Hemi_Ente_Sko|NP_001158422.1, Hemi_Ente_Sko|NP_001158423.1, Hemi_Ente_Sko|XP_002740362.1, Hemi_Ente_Sko|XP_002742033.2, Hemi_Ente_Sko|XP_006821144.1, Hemi_Ente_Sko|XP_006821145.1, Hemi_Ente_Sko|XP_006821146.1, Hemi_Ente_Sko|XP_006821151.1, Hemi_Ente_Sko|XP_006825588.1, Hemi_Ente_Sko|XP_006825589.1	Moll_Arco_Sbr|EVM0000756.1, Moll_Arco_Sbr|EVM0001953.1, Moll_Arco_Sbr|EVM0002914.1, Moll_Arco_Sbr|EVM0003388.1, Moll_Arco_Sbr|EVM0003412.1, Moll_Arco_Sbr|EVM0004665.1, Moll_Arco_Sbr|EVM0005941.1, Moll_Arco_Sbr|EVM0006769.1, Moll_Arco_Sbr|EVM0009571.1, Moll_Arco_Sbr|EVM0009954.1, Moll_Arco_Sbr|EVM0011835.1, Moll_Arco_Sbr|EVM0013042.1, Moll_Arco_Sbr|EVM0016095.1, Moll_Arco_Sbr|EVM0019614.1
OG0000020	Anne_Poly_Dgy|CAD5111894.1, Anne_Poly_Dgy|CAD5112269.1, Anne_Poly_Dgy|CAD5115101.1, Anne_Poly_Dgy|CAD5115477.1, Anne_Poly_Dgy|CAD5115523.1, Anne_Poly_Dgy|CAD5117029.1, Anne_Poly_Dgy|CAD5121228.1, Anne_Poly_Dgy|CAD5122663.1, Anne_Poly_Dgy|CAD5122952.1, Anne_Poly_Dgy|CAD5123025.1, Anne_Poly_Dgy|CAD5123185.1, Anne_Poly_Dgy|CAD5123288.1, Anne_Poly_Dgy|CAD5123609.1, Anne_Poly_Dgy|CAD5123642.1, Anne_Po…	Anne_Sede_Cte|ELT88034.1, Anne_Sede_Cte|ELT88538.1, Anne_Sede_Cte|ELT88612.1, Anne_Sede_Cte|ELT88831.1, Anne_Sede_Cte|ELT89986.1, Anne_Sede_Cte|ELT93183.1, Anne_Sede_Cte|ELT94106.1, Anne_Sede_Cte|ELT94108.1, Anne_Sede_Cte|ELT97594.1, Anne_Sede_Cte|ELT98107.1, Anne_Sede_Cte|ELT98166.1, Anne_Sede_Cte|ELT99267.1, Anne_Sede_Cte|ELT99268.1, Anne_Sede_Cte|ELU00476.1, Anne_Sede_Cte|ELU02638.1, Anne_Sede…	Arth_Aran_Smi|KFM59206.1, Arth_Aran_Smi|KFM60408.1, Arth_Aran_Smi|KFM62311.1, Arth_Aran_Smi|KFM62312.1, Arth_Aran_Smi|KFM64908.1, Arth_Aran_Smi|KFM66506.1, Arth_Aran_Smi|KFM66507.1, Arth_Aran_Smi|KFM75273.1, Arth_Aran_Smi|KFM76914.1, Arth_Aran_Smi|KFM80704.1, Arth_Aran_Smi|KFM82401.1, Arth_Aran_Smi|KFM82668.1	Arth_Crus_Cop|KAG0694209.1, Arth_Crus_Cop|KAG0715911.1, Arth_Crus_Cop|KAG0718774.1, Arth_Crus_Cop|KAG0730020.1	Arth_Crus_Cqu|XP_053626436.1, Arth_Crus_Cqu|XP_053626437.1, Arth_Crus_Cqu|XP_053626438.1, Arth_Crus_Cqu|XP_053626440.1, Arth_Crus_Cqu|XP_053629534.1, Arth_Crus_Cqu|XP_053634889.1, Arth_Crus_Cqu|XP_053635996.1, Arth_Crus_Cqu|XP_053636359.1, Arth_Crus_Cqu|XP_053636567.1, Arth_Crus_Cqu|XP_053637799.1, Arth_Crus_Cqu|XP_053639503.1, Arth_Crus_Cqu|XP_053640002.1, Arth_Crus_Cqu|XP_053640456.1, Arth_Crus…	Arth_Crus_Esi|XP_050688419.1, Arth_Crus_Esi|XP_050688433.1, Arth_Crus_Esi|XP_050695682.1, Arth_Crus_Esi|XP_050695683.1, Arth_Crus_Esi|XP_050696210.1, Arth_Crus_Esi|XP_050696211.1, Arth_Crus_Esi|XP_050702965.1, Arth_Crus_Esi|XP_050708871.1, Arth_Crus_Esi|XP_050708886.1, Arth_Crus_Esi|XP_050714728.1, Arth_Crus_Esi|XP_050715456.1, Arth_Crus_Esi|XP_050717067.1, Arth_Crus_Esi|XP_050729788.1, Arth_Crus…	Arth_Crus_Ham|XP_042204374.1, Arth_Crus_Ham|XP_042204384.1, Arth_Crus_Ham|XP_042206756.1, Arth_Crus_Ham|XP_042207080.1, Arth_Crus_Ham|XP_042207321.1, Arth_Crus_Ham|XP_042208321.1, Arth_Crus_Ham|XP_042210192.1, Arth_Crus_Ham|XP_042210517.1, Arth_Crus_Ham|XP_042216780.1, Arth_Crus_Ham|XP_042216781.1, Arth_Crus_Ham|XP_042225846.1, Arth_Crus_Ham|XP_042226381.1, Arth_Crus_Ham|XP_042229673.1, Arth_Crus…	Arth_Crus_Mni|XP_064078092.1, Arth_Crus_Mni|XP_064085957.1, Arth_Crus_Mni|XP_064086254.1, Arth_Crus_Mni|XP_064086255.1, Arth_Crus_Mni|XP_064086263.1, Arth_Crus_Mni|XP_064087027.1, Arth_Crus_Mni|XP_064087036.1, Arth_Crus_Mni|XP_064089791.1, Arth_Crus_Mni|XP_064093657.1, Arth_Crus_Mni|XP_064094407.1, Arth_Crus_Mni|XP_064102572.1, Arth_Crus_Mni|XP_064104293.1, Arth_Crus_Mni|XP_064105217.1, Arth_Crus…	Arth_Crus_Mro|XP_066940614.1, Arth_Crus_Mro|XP_066951985.1, Arth_Crus_Mro|XP_066955158.1, Arth_Crus_Mro|XP_066955159.1, Arth_Crus_Mro|XP_066956014.1, Arth_Crus_Mro|XP_066957065.1, Arth_Crus_Mro|XP_066960863.1, Arth_Crus_Mro|XP_066963068.1, Arth_Crus_Mro|XP_066966451.1, Arth_Crus_Mro|XP_066977878.1, Arth_Crus_Mro|XP_066978999.1, Arth_Crus_Mro|XP_066979004.1, Arth_Crus_Mro|XP_066979005.1, Arth_Crus…	Arth_Crus_Pch|XP_047469968.1, Arth_Crus_Pch|XP_047473607.1, Arth_Crus_Pch|XP_047479131.1, Arth_Crus_Pch|XP_047480630.1, Arth_Crus_Pch|XP_047481059.1, Arth_Crus_Pch|XP_047482937.1, Arth_Crus_Pch|XP_047489986.1, Arth_Crus_Pch|XP_047490375.1, Arth_Crus_Pch|XP_047490597.1, Arth_Crus_Pch|XP_047490616.1, Arth_Crus_Pch|XP_047493140.1, Arth_Crus_Pch|XP_047496355.1, Arth_Crus_Pch|XP_047496976.1, Arth_Crus…	Arth_Crus_Pci|KAK3857337.1, Arth_Crus_Pci|KAK3857338.1, Arth_Crus_Pci|KAK3859109.1, Arth_Crus_Pci|KAK3860616.1, Arth_Crus_Pci|KAK3866287.1, Arth_Crus_Pci|KAK3868374.1, Arth_Crus_Pci|KAK3870203.1, Arth_Crus_Pci|KAK3872454.1, Arth_Crus_Pci|KAK3879023.1	Arth_Crus_Pcl|XP_045581206.1, Arth_Crus_Pcl|XP_045585327.1, Arth_Crus_Pcl|XP_045587772.1, Arth_Crus_Pcl|XP_045589174.1, Arth_Crus_Pcl|XP_045589514.1, Arth_Crus_Pcl|XP_045593340.1, Arth_Crus_Pcl|XP_045594272.1, Arth_Crus_Pcl|XP_045594275.1, Arth_Crus_Pcl|XP_045595811.1, Arth_Crus_Pcl|XP_045596151.1, Arth_Crus_Pcl|XP_045596376.1, Arth_Crus_Pcl|XP_045599547.1, Arth_Crus_Pcl|XP_045602999.1, Arth_Crus…	Arth_Crus_Pin|XP_063585655.1, Arth_Crus_Pin|XP_063587561.1, Arth_Crus_Pin|XP_063587885.1, Arth_Crus_Pin|XP_063588150.1, Arth_Crus_Pin|XP_063591469.1, Arth_Crus_Pin|XP_063591470.1, Arth_Crus_Pin|XP_063592723.1, Arth_Crus_Pin|XP_063594306.1, Arth_Crus_Pin|XP_063595717.1, Arth_Crus_Pin|XP_063597869.1, Arth_Crus_Pin|XP_063599135.1, Arth_Crus_Pin|XP_063599526.1, Arth_Crus_Pin|XP_063599527.1, Arth_Crus…	Arth_Crus_Pma|KAK4289070.1, Arth_Crus_Pma|KAK4289349.1, Arth_Crus_Pma|KAK4289646.1, Arth_Crus_Pma|KAK4297066.1, Arth_Crus_Pma|KAK4301382.1, Arth_Crus_Pma|KAK4302718.1, Arth_Crus_Pma|KAK4305062.1, Arth_Crus_Pma|KAK4310402.1, Arth_Crus_Pma|KAK4313500.1, Arth_Crus_Pma|KAK4314917.1, Arth_Crus_Pma|KAK4314919.1, Arth_Crus_Pma|KAK4328483.1, Arth_Crus_Pma|KAK4328484.1	Arth_Crus_Pmo|XP_037772792.1, Arth_Crus_Pmo|XP_037773451.1, Arth_Crus_Pmo|XP_037775766.1, Arth_Crus_Pmo|XP_037780733.1, Arth_Crus_Pmo|XP_037781620.1, Arth_Crus_Pmo|XP_037783247.1, Arth_Crus_Pmo|XP_037783548.1, Arth_Crus_Pmo|XP_037786123.1, Arth_Crus_Pmo|XP_037786494.1, Arth_Crus_Pmo|XP_037791164.1, Arth_Crus_Pmo|XP_037795163.1, Arth_Crus_Pmo|XP_037795628.1, Arth_Crus_Pmo|XP_037797784.1, Arth_Crus…	Arth_Crus_Pva|XP_027206920.1, Arth_Crus_Pva|XP_027209256.1, Arth_Crus_Pva|XP_027209313.1, Arth_Crus_Pva|XP_027209517.1, Arth_Crus_Pva|XP_027211528.1, Arth_Crus_Pva|XP_027212473.1, Arth_Crus_Pva|XP_027213269.1, Arth_Crus_Pva|XP_027215077.1, Arth_Crus_Pva|XP_027218694.1, Arth_Crus_Pva|XP_027219283.1, Arth_Crus_Pva|XP_027223456.1, Arth_Crus_Pva|XP_027224092.1, Arth_Crus_Pva|XP_027226564.1, Arth_Crus…	Arth_Crus_Spa|XP_063845896.1, Arth_Crus_Spa|XP_063845898.1, Arth_Crus_Spa|XP_063846104.1, Arth_Crus_Spa|XP_063846256.1, Arth_Crus_Spa|XP_063846257.1, Arth_Crus_Spa|XP_063846882.1, Arth_Crus_Spa|XP_063849699.1, Arth_Crus_Spa|XP_063853581.1, Arth_Crus_Spa|XP_063858687.1, Arth_Crus_Spa|XP_063861715.1, Arth_Crus_Spa|XP_063862212.1, Arth_Crus_Spa|XP_063862213.1, Arth_Crus_Spa|XP_063873112.1, Arth_Crus…	Arth_Dipl_Dpu|e_gw1.21.341.1, Arth_Dipl_Dpu|e_gw1.26.182.1, Arth_Dipl_Dpu|e_gw1.3.928.1, Arth_Dipl_Dpu|gw1.110.11.1, Arth_Dipl_Dpu|gw1.173.35.1, Arth_Dipl_Dpu|gw1.3.357.1, Arth_Dipl_Dpu|gw1.3.735.1, Arth_Dipl_Dpu|gw1.3.941.1, Arth_Dipl_Dpu|gw1.46.60.1, Arth_Dipl_Dpu|gw1.69.46.1, Arth_Dipl_Dpu|gw1.7.144.1, Arth_Dipl_Dpu|gw1.74.24.1, Arth_Dipl_Dpu|gw1.89.28.1	Arth_Dipt_Aga|XP_001688749.2, Arth_Dipt_Aga|XP_061497286.1, Arth_Dipt_Aga|XP_061497423.1, Arth_Dipt_Aga|XP_061497721.1, Arth_Dipt_Aga|XP_061503012.1, Arth_Dipt_Aga|XP_061503463.1, Arth_Dipt_Aga|XP_061505343.1, Arth_Dipt_Aga|XP_061505879.1, Arth_Dipt_Aga|XP_061507474.1, Arth_Dipt_Aga|XP_061512056.1, Arth_Dipt_Aga|XP_061514780.1, Arth_Dipt_Aga|XP_311998.3, Arth_Dipt_Aga|XP_312480.5, Arth_Dipt_Aga|X…	Arth_Dipt_Ban|IU25_00870-mRNA-1, Arth_Dipt_Ban|IU25_00924-mRNA-1, Arth_Dipt_Ban|IU25_01494-mRNA-1, Arth_Dipt_Ban|IU25_04042-mRNA-1, Arth_Dipt_Ban|IU25_04684-mRNA-1, Arth_Dipt_Ban|IU25_05554-mRNA-1, Arth_Dipt_Ban|IU25_06414-mRNA-1, Arth_Dipt_Ban|IU25_07041-mRNA-1, Arth_Dipt_Ban|IU25_09589-mRNA-1, Arth_Dipt_Ban|IU25_10402-mRNA-1, Arth_Dipt_Ban|IU25_11941-mRNA-1	Arth_Dipt_Dme|NP_476730.1, Arth_Dipt_Dme|NP_476834.1, Arth_Dipt_Dme|NP_511071.3, Arth_Dipt_Dme|NP_523814.1, Arth_Dipt_Dme|NP_523912.1, Arth_Dipt_Dme|NP_523950.2, Arth_Dipt_Dme|NP_524202.1, Arth_Dipt_Dme|NP_524302.1, Arth_Dipt_Dme|NP_524495.1, Arth_Dipt_Dme|NP_524496.1, Arth_Dipt_Dme|NP_524542.1, Arth_Dipt_Dme|NP_608369.1, Arth_Dipt_Dme|NP_648440.2, Arth_Dipt_Dme|NP_651951.1, Arth_Dipt_Dme|NP_7265…	Arth_Euph_Mno|CAL4067202.1, Arth_Euph_Mno|CAL4073312.1, Arth_Euph_Mno|CAL4092585.1, Arth_Euph_Mno|CAL4103112.1, Arth_Euph_Mno|CAL4103114.1, Arth_Euph_Mno|CAL4112112.1, Arth_Euph_Mno|CAL4113829.1, Arth_Euph_Mno|CAL4119369.1, Arth_Euph_Mno|CAL4122067.1, Arth_Euph_Mno|CAL4126404.1, Arth_Euph_Mno|CAL4134102.1, Arth_Euph_Mno|CAL4149709.1, Arth_Euph_Mno|CAL4149860.1, Arth_Euph_Mno|CAL4166379.1, Arth_Eu…	Arth_Geop_Sma|SMAR000486-PA, Arth_Geop_Sma|SMAR001695-PA, Arth_Geop_Sma|SMAR004878-PA, Arth_Geop_Sma|SMAR005037-PA, Arth_Geop_Sma|SMAR006586-PA, Arth_Geop_Sma|SMAR007498-PA, Arth_Geop_Sma|SMAR009566-PA, Arth_Geop_Sma|SMAR010887-PA, Arth_Geop_Sma|SMAR012068-PA, Arth_Geop_Sma|SMAR012270-PA, Arth_Geop_Sma|SMAR012448-PA, Arth_Geop_Sma|SMAR012465-PA, Arth_Geop_Sma|SMAR013946-PA	Arth_Hemi_Api|XP_001942631.1, Arth_Hemi_Api|XP_001943076.2, Arth_Hemi_Api|XP_001947141.1, Arth_Hemi_Api|XP_001950901.2, Arth_Hemi_Api|XP_003240706.1, Arth_Hemi_Api|XP_003244090.1, Arth_Hemi_Api|XP_003245392.1, Arth_Hemi_Api|XP_003245814.2, Arth_Hemi_Api|XP_003246231.1, Arth_Hemi_Api|XP_003246310.1, Arth_Hemi_Api|XP_003247577.1, Arth_Hemi_Api|XP_008179400.1, Arth_Hemi_Api|XP_008181251.1, Arth_Hemi…	Arth_Hyme_Ame|XP_001120879.2, Arth_Hyme_Ame|XP_001122142.3, Arth_Hyme_Ame|XP_003250310.2, Arth_Hyme_Ame|XP_003251005.1, Arth_Hyme_Ame|XP_006559945.2, Arth_Hyme_Ame|XP_006561652.2, Arth_Hyme_Ame|XP_006566805.1, Arth_Hyme_Ame|XP_006569529.1, Arth_Hyme_Ame|XP_016769141.2, Arth_Hyme_Ame|XP_016769212.2, Arth_Hyme_Ame|XP_026297553.1, Arth_Hyme_Ame|XP_026298090.1, Arth_Hyme_Ame|XP_394770.5	Arth_Ixod_Isc|XP_002399528.2, Arth_Ixod_Isc|XP_002402584.1, Arth_Ixod_Isc|XP_002403371.3, Arth_Ixod_Isc|XP_002406075.2, Arth_Ixod_Isc|XP_002412072.3, Arth_Ixod_Isc|XP_029834322.1, Arth_Ixod_Isc|XP_029839837.2, Arth_Ixod_Isc|XP_029845239.2, Arth_Ixod_Isc|XP_029846995.1, Arth_Ixod_Isc|XP_029850980.2, Arth_Ixod_Isc|XP_040065056.1, Arth_Ixod_Isc|XP_042145295.1, Arth_Ixod_Isc|XP_042146179.1	Arth_Para_Rva|GAU88133.1, Arth_Para_Rva|GAU88876.1, Arth_Para_Rva|GAU88941.1, Arth_Para_Rva|GAU90952.1, Arth_Para_Rva|GAU93501.1, Arth_Para_Rva|GAU93606.1, Arth_Para_Rva|GAU96494.1, Arth_Para_Rva|GAU97730.1, Arth_Para_Rva|GAU98867.1, Arth_Para_Rva|GAV00947.1, Arth_Para_Rva|GAV08687.1	Arth_Xiph_Lpo|XP_013771724.1, Arth_Xiph_Lpo|XP_013772214.1, Arth_Xiph_Lpo|XP_013772227.1, Arth_Xiph_Lpo|XP_013774151.1, Arth_Xiph_Lpo|XP_013775054.1, Arth_Xiph_Lpo|XP_013775960.2, Arth_Xiph_Lpo|XP_013775961.2, Arth_Xiph_Lpo|XP_013777196.1, Arth_Xiph_Lpo|XP_013780760.1, Arth_Xiph_Lpo|XP_013781551.1, Arth_Xiph_Lpo|XP_013781644.1, Arth_Xiph_Lpo|XP_013781676.2, Arth_Xiph_Lpo|XP_013781677.2, Arth_Xiph…	Bryo_Chei_Bne|KAF6017257.1, Bryo_Chei_Bne|KAF6017821.1, Bryo_Chei_Bne|KAF6018416.1, Bryo_Chei_Bne|KAF6020967.1, Bryo_Chei_Bne|KAF6022216.1, Bryo_Chei_Bne|KAF6023620.1, Bryo_Chei_Bne|KAF6024612.1, Bryo_Chei_Bne|KAF6024613.1, Bryo_Chei_Bne|KAF6026710.1, Bryo_Chei_Bne|KAF6028708.1, Bryo_Chei_Bne|KAF6028845.1, Bryo_Chei_Bne|KAF6031977.1, Bryo_Chei_Bne|KAF6033073.1, Bryo_Chei_Bne|KAF6035026.1, Bryo_Ch…	Chor_Amph_Bfl|XP_035658352.1, Chor_Amph_Bfl|XP_035666163.1, Chor_Amph_Bfl|XP_035667310.1, Chor_Amph_Bfl|XP_035673342.1, Chor_Amph_Bfl|XP_035674207.1, Chor_Amph_Bfl|XP_035676344.1, Chor_Amph_Bfl|XP_035677674.1, Chor_Amph_Bfl|XP_035677940.1, Chor_Amph_Bfl|XP_035679121.1, Chor_Amph_Bfl|XP_035679441.1, Chor_Amph_Bfl|XP_035680103.1, Chor_Amph_Bfl|XP_035680104.1, Chor_Amph_Bfl|XP_035680129.1, Chor_Amph…	Chor_Anur_Xtr|NP_001005675.2, Chor_Anur_Xtr|NP_001007864.1, Chor_Anur_Xtr|NP_001008143.1, Chor_Anur_Xtr|NP_001008148.1, Chor_Anur_Xtr|NP_001011367.1, Chor_Anur_Xtr|NP_001011383.1, Chor_Anur_Xtr|NP_001016300.2, Chor_Anur_Xtr|NP_001016544.1, Chor_Anur_Xtr|NP_001016787.1, Chor_Anur_Xtr|NP_001016928.1, Chor_Anur_Xtr|NP_001017017.1, Chor_Anur_Xtr|NP_001017084.1, Chor_Anur_Xtr|NP_001039226.1, Chor_Anur…	Chor_Chim_Cmi|XP_007884334.1, Chor_Chim_Cmi|XP_007884665.1, Chor_Chim_Cmi|XP_007884698.1, Chor_Chim_Cmi|XP_007884789.1, Chor_Chim_Cmi|XP_007886320.1, Chor_Chim_Cmi|XP_007887427.1, Chor_Chim_Cmi|XP_007887429.1, Chor_Chim_Cmi|XP_007887802.1, Chor_Chim_Cmi|XP_007887803.1, Chor_Chim_Cmi|XP_007887804.1, Chor_Chim_Cmi|XP_007889609.1, Chor_Chim_Cmi|XP_007890865.1, Chor_Chim_Cmi|XP_007890872.1, Chor_Chim…	Chor_Coel_Lch|XP_005986027.1, Chor_Coel_Lch|XP_005987799.1, Chor_Coel_Lch|XP_005989222.1, Chor_Coel_Lch|XP_005991880.1, Chor_Coel_Lch|XP_005992771.1, Chor_Coel_Lch|XP_005993581.1, Chor_Coel_Lch|XP_005993582.1, Chor_Coel_Lch|XP_005994215.1, Chor_Coel_Lch|XP_005995871.1, Chor_Coel_Lch|XP_005995947.1, Chor_Coel_Lch|XP_005996099.1, Chor_Coel_Lch|XP_005996902.1, Chor_Coel_Lch|XP_005997033.1, Chor_Coel…	Chor_Cope_Odi|CBY06893.1, Chor_Cope_Odi|CBY08115.1, Chor_Cope_Odi|CBY08852.1, Chor_Cope_Odi|CBY09231.1, Chor_Cope_Odi|CBY10079.1, Chor_Cope_Odi|CBY10121.1, Chor_Cope_Odi|CBY12178.1, Chor_Cope_Odi|CBY16051.1, Chor_Cope_Odi|CBY16458.1, Chor_Cope_Odi|CBY17756.1, Chor_Cope_Odi|CBY18886.1, Chor_Cope_Odi|CBY19345.1, Chor_Cope_Odi|CBY19946.1, Chor_Cope_Odi|CBY20170.1, Chor_Cope_Odi|CBY22264.1, Chor_Cope…	Chor_Cypr_Dre|NP_001008648.1, Chor_Cypr_Dre|NP_001017555.2, Chor_Cypr_Dre|NP_001017555.2, Chor_Cypr_Dre|NP_001038680.1, Chor_Cypr_Dre|NP_001038680.1, Chor_Cypr_Dre|NP_001038717.1, Chor_Cypr_Dre|NP_001038717.1, Chor_Cypr_Dre|NP_001038728.2, Chor_Cypr_Dre|NP_001070174.2, Chor_Cypr_Dre|NP_001073150.2, Chor_Cypr_Dre|NP_001073655.1, Chor_Cypr_Dre|NP_001077284.1, Chor_Cypr_Dre|NP_001082957.1, Chor_Cypr…	Chor_Gall_Gga|NP_001012630.1, Chor_Gall_Gga|NP_001034373.2, Chor_Gall_Gga|NP_990283.1, Chor_Gall_Gga|NP_990524.1, Chor_Gall_Gga|XP_004941979.2, Chor_Gall_Gga|XP_004943811.1, Chor_Gall_Gga|XP_015135808.1, Chor_Gall_Gga|XP_414186.5	Chor_Gall_Mga|XP_003203754.1, Chor_Gall_Mga|XP_003208878.2, Chor_Gall_Mga|XP_003209925.2, Chor_Gall_Mga|XP_003210310.1, Chor_Gall_Mga|XP_003211009.1, Chor_Gall_Mga|XP_010706764.1, Chor_Gall_Mga|XP_010710002.1, Chor_Gall_Mga|XP_010714983.1, Chor_Gall_Mga|XP_010715486.1, Chor_Gall_Mga|XP_010715602.2, Chor_Gall_Mga|XP_010715613.1, Chor_Gall_Mga|XP_010716561.2, Chor_Gall_Mga|XP_010717982.1, Chor_Gall…	Chor_Mono_Oan|XP_001508095.2, Chor_Mono_Oan|XP_001511921.2, Chor_Mono_Oan|XP_001516678.2, Chor_Mono_Oan|XP_001518148.2, Chor_Mono_Oan|XP_007660203.2, Chor_Mono_Oan|XP_007663453.2, Chor_Mono_Oan|XP_028902568.1, Chor_Mono_Oan|XP_028902569.1, Chor_Mono_Oan|XP_028905160.1, Chor_Mono_Oan|XP_028905836.1, Chor_Mono_Oan|XP_028909446.1, Chor_Mono_Oan|XP_028909462.1, Chor_Mono_Oan|XP_028910212.1, Chor_Mono…	Chor_Pass_Pma|XP_015471155.1, Chor_Pass_Pma|XP_015474774.1, Chor_Pass_Pma|XP_015476058.1, Chor_Pass_Pma|XP_015478666.1, Chor_Pass_Pma|XP_015479239.1, Chor_Pass_Pma|XP_015482599.1, Chor_Pass_Pma|XP_015485105.1, Chor_Pass_Pma|XP_015486370.1, Chor_Pass_Pma|XP_015487265.1, Chor_Pass_Pma|XP_015491133.2, Chor_Pass_Pma|XP_015491225.1, Chor_Pass_Pma|XP_015491254.2, Chor_Pass_Pma|XP_015492556.1, Chor_Pass…	Chor_Phle_Cin|NP_001027695.1, Chor_Phle_Cin|NP_001027769.1, Chor_Phle_Cin|NP_001027947.1, Chor_Phle_Cin|NP_001071708.1, Chor_Phle_Cin|NP_001071709.1, Chor_Phle_Cin|NP_001071710.1, Chor_Phle_Cin|NP_001071711.1, Chor_Phle_Cin|NP_001071712.1, Chor_Phle_Cin|NP_001071713.1, Chor_Phle_Cin|NP_001071714.1, Chor_Phle_Cin|NP_001071716.1, Chor_Phle_Cin|NP_001071718.1, Chor_Phle_Cin|NP_001071788.1, Chor_Phle…	Chor_Prim_Ggo|XP_004041086.1, Chor_Prim_Ggo|XP_004043020.1, Chor_Prim_Ggo|XP_004047742.1, Chor_Prim_Ggo|XP_004048206.1, Chor_Prim_Ggo|XP_004050318.1, Chor_Prim_Ggo|XP_004061048.1, Chor_Prim_Ggo|XP_018865042.1, Chor_Prim_Ggo|XP_018865798.2, Chor_Prim_Ggo|XP_018872124.1, Chor_Prim_Ggo|XP_018877125.1, Chor_Prim_Ggo|XP_030856923.1, Chor_Prim_Ggo|XP_030857846.1, Chor_Prim_Ggo|XP_030858182.1, Chor_Prim…	Chor_Prim_Hsa|NP_001013757.1, Chor_Prim_Hsa|NP_001078945.1, Chor_Prim_Hsa|NP_001119806.1, Chor_Prim_Hsa|NP_001129121.1, Chor_Prim_Hsa|NP_001361767.1, Chor_Prim_Hsa|NP_001442.2, Chor_Prim_Hsa|NP_001443.1, Chor_Prim_Hsa|NP_001444.2, Chor_Prim_Hsa|NP_001445.2, Chor_Prim_Hsa|NP_002149.2, Chor_Prim_Hsa|NP_003584.2, Chor_Prim_Hsa|NP_003914.1, Chor_Prim_Hsa|NP_004109.1, Chor_Prim_Hsa|NP_004463.1, Chor_P…	Chor_Semi_Loc|XP_006626196.1, Chor_Semi_Loc|XP_006626943.1, Chor_Semi_Loc|XP_006627161.1, Chor_Semi_Loc|XP_006627677.1, Chor_Semi_Loc|XP_006629578.1, Chor_Semi_Loc|XP_006629841.1, Chor_Semi_Loc|XP_006630470.1, Chor_Semi_Loc|XP_006631660.2, Chor_Semi_Loc|XP_006632213.1, Chor_Semi_Loc|XP_006632231.1, Chor_Semi_Loc|XP_006632334.1, Chor_Semi_Loc|XP_006634524.1, Chor_Semi_Loc|XP_006634525.1, Chor_Semi…	Chor_Squa_Gja|XP_015262703.1, Chor_Squa_Gja|XP_015263157.1, Chor_Squa_Gja|XP_015264741.1, Chor_Squa_Gja|XP_015265423.1, Chor_Squa_Gja|XP_015265977.1, Chor_Squa_Gja|XP_015266772.1, Chor_Squa_Gja|XP_015267745.1, Chor_Squa_Gja|XP_015267773.1, Chor_Squa_Gja|XP_015268696.1, Chor_Squa_Gja|XP_015269531.1, Chor_Squa_Gja|XP_015269961.1, Chor_Squa_Gja|XP_015270240.1, Chor_Squa_Gja|XP_015271660.1, Chor_Squa…	Echi_Aspi_Aja|PIK34263.1, Echi_Aspi_Aja|PIK35100.1, Echi_Aspi_Aja|PIK35159.1, Echi_Aspi_Aja|PIK35529.1, Echi_Aspi_Aja|PIK36704.1, Echi_Aspi_Aja|PIK43431.1, Echi_Aspi_Aja|PIK43585.1, Echi_Aspi_Aja|PIK44406.1, Echi_Aspi_Aja|PIK44779.1, Echi_Aspi_Aja|PIK49661.1, Echi_Aspi_Aja|PIK49992.1, Echi_Aspi_Aja|PIK53555.1, Echi_Aspi_Aja|PIK54256.1, Echi_Aspi_Aja|PIK55414.1, Echi_Aspi_Aja|PIK56132.1, Echi_Aspi…	Echi_Cama_Spu|NP_001073010.1, Echi_Cama_Spu|NP_001073013.1, Echi_Cama_Spu|NP_001123284.1, Echi_Cama_Spu|NP_999797.1, Echi_Cama_Spu|XP_001200755.1, Echi_Cama_Spu|XP_003724544.1, Echi_Cama_Spu|XP_003725384.1, Echi_Cama_Spu|XP_003727565.2, Echi_Cama_Spu|XP_003727781.2, Echi_Cama_Spu|XP_003727782.1, Echi_Cama_Spu|XP_003729928.3, Echi_Cama_Spu|XP_003731560.1, Echi_Cama_Spu|XP_011676224.2, Echi_Cama_Sp…	Echi_Valv_Apl|XP_022084075.1, Echi_Valv_Apl|XP_022086564.1, Echi_Valv_Apl|XP_022086779.1, Echi_Valv_Apl|XP_022087654.1, Echi_Valv_Apl|XP_022088203.1, Echi_Valv_Apl|XP_022089169.1, Echi_Valv_Apl|XP_022090509.1, Echi_Valv_Apl|XP_022095524.1, Echi_Valv_Apl|XP_022096118.1, Echi_Valv_Apl|XP_022098066.1, Echi_Valv_Apl|XP_022098104.1, Echi_Valv_Apl|XP_022098112.1, Echi_Valv_Apl|XP_022098116.1, Echi_Valv…	Hemi_Ente_Sko|NP_001158426.1, Hemi_Ente_Sko|NP_001158435.1, Hemi_Ente_Sko|NP_001158436.1, Hemi_Ente_Sko|NP_001158437.1, Hemi_Ente_Sko|NP_001158438.1, Hemi_Ente_Sko|NP_001158439.1, Hemi_Ente_Sko|NP_001158465.1, Hemi_Ente_Sko|NP_001161544.1, Hemi_Ente_Sko|NP_001161545.1, Hemi_Ente_Sko|NP_001161546.1, Hemi_Ente_Sko|NP_001164676.1, Hemi_Ente_Sko|NP_001164677.1, Hemi_Ente_Sko|NP_001164678.1, Hemi_Ente…	Moll_Arco_Sbr|EVM0000506.1, Moll_Arco_Sbr|EVM0002351.1, Moll_Arco_Sbr|EVM0003194.1, Moll_Arco_Sbr|EVM0003782.1, Moll_Arco_Sbr|EVM0006433.1, Moll_Arco_Sbr|EVM0009578.1, Moll_Arco_Sbr|EVM0010028.1, Moll_Arco_Sbr|EVM0011335.1, Moll_Arco_Sbr|EVM0012606.1, Moll_Arco_Sbr|EVM0013029.1, Moll_Arco_Sbr|EVM0013081.1, Moll_Arco_Sbr|EVM0013817.1, Moll_Arco_Sbr|EVM0014371.1, Moll_Arco_Sbr|EVM0015186.1, Moll_Ar…
OG0000021	Anne_Poly_Dgy|CAD5112625.1, Anne_Poly_Dgy|CAD5113578.1, Anne_Poly_Dgy|CAD5114159.1, Anne_Poly_Dgy|CAD5114976.1, Anne_Poly_Dgy|CAD5119879.1, Anne_Poly_Dgy|CAD5123379.1, Anne_Poly_Dgy|CAD5123380.1, Anne_Poly_Dgy|CAD5123793.1, Anne_Poly_Dgy|CAD5124175.1, Anne_Poly_Dgy|CAD5124318.1	Anne_Sede_Cte|ELT90663.1, Anne_Sede_Cte|ELT90667.1, Anne_Sede_Cte|ELT91374.1, Anne_Sede_Cte|ELT92490.1, Anne_Sede_Cte|ELT93756.1, Anne_Sede_Cte|ELT96863.1, Anne_Sede_Cte|ELT97502.1, Anne_Sede_Cte|ELU00287.1, Anne_Sede_Cte|ELU00758.1, Anne_Sede_Cte|ELU07351.1, Anne_Sede_Cte|ELU08385.1, Anne_Sede_Cte|ELU09038.1, Anne_Sede_Cte|ELU10718.1, Anne_Sede_Cte|ELU10783.1, Anne_Sede_Cte|ELU10813.1, Anne_Sede…	Arth_Aran_Smi|KFM56528.1, Arth_Aran_Smi|KFM56529.1, Arth_Aran_Smi|KFM56530.1, Arth_Aran_Smi|KFM56531.1, Arth_Aran_Smi|KFM56532.1, Arth_Aran_Smi|KFM56533.1, Arth_Aran_Smi|KFM56534.1, Arth_Aran_Smi|KFM56535.1, Arth_Aran_Smi|KFM56536.1, Arth_Aran_Smi|KFM58572.1, Arth_Aran_Smi|KFM60032.1, Arth_Aran_Smi|KFM63171.1, Arth_Aran_Smi|KFM63173.1, Arth_Aran_Smi|KFM63174.1, Arth_Aran_Smi|KFM63175.1, Arth_Aran…	Arth_Crus_Cop|KAG0694039.1, Arth_Crus_Cop|KAG0714600.1, Arth_Crus_Cop|KAG0714601.1, Arth_Crus_Cop|KAG0717236.1, Arth_Crus_Cop|KAG0717237.1, Arth_Crus_Cop|KAG0717238.1, Arth_Crus_Cop|KAG0717239.1, Arth_Crus_Cop|KAG0717240.1, Arth_Crus_Cop|KAG0717931.1, Arth_Crus_Cop|KAG0720478.1, Arth_Crus_Cop|KAG0720479.1, Arth_Crus_Cop|KAG0728877.1, Arth_Crus_Cop|KAG0730604.1	Arth_Crus_Cqu|XP_053626844.1, Arth_Crus_Cqu|XP_053627432.1, Arth_Crus_Cqu|XP_053627455.1, Arth_Crus_Cqu|XP_053628612.1, Arth_Crus_Cqu|XP_053629048.1, Arth_Crus_Cqu|XP_053630348.1, Arth_Crus_Cqu|XP_053631743.1, Arth_Crus_Cqu|XP_053632787.1, Arth_Crus_Cqu|XP_053632801.1, Arth_Crus_Cqu|XP_053633019.1, Arth_Crus_Cqu|XP_053633083.1, Arth_Crus_Cqu|XP_053634363.1, Arth_Crus_Cqu|XP_053643871.1, Arth_Crus…	Arth_Crus_Esi|XP_050687014.1, Arth_Crus_Esi|XP_050689875.1, Arth_Crus_Esi|XP_050690926.1, Arth_Crus_Esi|XP_050690946.1, Arth_Crus_Esi|XP_050690949.1, Arth_Crus_Esi|XP_050693479.1, Arth_Crus_Esi|XP_050699089.1, Arth_Crus_Esi|XP_050703611.1, Arth_Crus_Esi|XP_050704231.1, Arth_Crus_Esi|XP_050704233.1, Arth_Crus_Esi|XP_050704458.1, Arth_Crus_Esi|XP_050704535.1, Arth_Crus_Esi|XP_050704661.1, Arth_Crus…	Arth_Crus_Ham|XP_042203115.1, Arth_Crus_Ham|XP_042203249.1, Arth_Crus_Ham|XP_042203265.1, Arth_Crus_Ham|XP_042206926.1, Arth_Crus_Ham|XP_042209527.1, Arth_Crus_Ham|XP_042209560.1, Arth_Crus_Ham|XP_042210103.1, Arth_Crus_Ham|XP_042211065.1, Arth_Crus_Ham|XP_042211938.1, Arth_Crus_Ham|XP_042211940.1, Arth_Crus_Ham|XP_042216767.1, Arth_Crus_Ham|XP_042217544.1, Arth_Crus_Ham|XP_042221119.1, Arth_Crus…	Arth_Crus_Mni|XP_064077677.1, Arth_Crus_Mni|XP_064077679.1, Arth_Crus_Mni|XP_064078320.1, Arth_Crus_Mni|XP_064079176.1, Arth_Crus_Mni|XP_064080387.1, Arth_Crus_Mni|XP_064081333.1, Arth_Crus_Mni|XP_064083235.1, Arth_Crus_Mni|XP_064088192.1, Arth_Crus_Mni|XP_064088574.1, Arth_Crus_Mni|XP_064089736.1, Arth_Crus_Mni|XP_064089956.1, Arth_Crus_Mni|XP_064090254.1, Arth_Crus_Mni|XP_064090274.1, Arth_Crus…	Arth_Crus_Mro|XP_066943288.1, Arth_Crus_Mro|XP_066943857.1, Arth_Crus_Mro|XP_066946830.1, Arth_Crus_Mro|XP_066949144.1, Arth_Crus_Mro|XP_066950326.1, Arth_Crus_Mro|XP_066950760.1, Arth_Crus_Mro|XP_066953216.1, Arth_Crus_Mro|XP_066953290.1, Arth_Crus_Mro|XP_066953596.1, Arth_Crus_Mro|XP_066956258.1, Arth_Crus_Mro|XP_066960231.1, Arth_Crus_Mro|XP_066962090.1, Arth_Crus_Mro|XP_066962439.1, Arth_Crus…	Arth_Crus_Pch|XP_047468683.1, Arth_Crus_Pch|XP_047470220.1, Arth_Crus_Pch|XP_047470825.1, Arth_Crus_Pch|XP_047470855.1, Arth_Crus_Pch|XP_047471101.1, Arth_Crus_Pch|XP_047471102.1, Arth_Crus_Pch|XP_047472932.1, Arth_Crus_Pch|XP_047472964.1, Arth_Crus_Pch|XP_047473040.1, Arth_Crus_Pch|XP_047473252.1, Arth_Crus_Pch|XP_047473390.1, Arth_Crus_Pch|XP_047473781.1, Arth_Crus_Pch|XP_047473806.1, Arth_Crus…	Arth_Crus_Pci|KAK3850496.1, Arth_Crus_Pci|KAK3855493.1, Arth_Crus_Pci|KAK3855494.1, Arth_Crus_Pci|KAK3855696.1, Arth_Crus_Pci|KAK3855788.1, Arth_Crus_Pci|KAK3859468.1, Arth_Crus_Pci|KAK3859646.1, Arth_Crus_Pci|KAK3859693.1, Arth_Crus_Pci|KAK3867298.1, Arth_Crus_Pci|KAK3871356.1, Arth_Crus_Pci|KAK3871390.1, Arth_Crus_Pci|KAK3873143.1, Arth_Crus_Pci|KAK3873144.1, Arth_Crus_Pci|KAK3875369.1, Arth_Cr…	Arth_Crus_Pcl|XP_045583756.1, Arth_Crus_Pcl|XP_045588272.1, Arth_Crus_Pcl|XP_045589057.1, Arth_Crus_Pcl|XP_045593034.1, Arth_Crus_Pcl|XP_045593035.1, Arth_Crus_Pcl|XP_045593041.1, Arth_Crus_Pcl|XP_045601849.1, Arth_Crus_Pcl|XP_045603957.1, Arth_Crus_Pcl|XP_045607357.1, Arth_Crus_Pcl|XP_045607636.1, Arth_Crus_Pcl|XP_045607981.1, Arth_Crus_Pcl|XP_045609924.1, Arth_Crus_Pcl|XP_045611177.1, Arth_Crus…	Arth_Crus_Pin|XP_063585482.1, Arth_Crus_Pin|XP_063585483.1, Arth_Crus_Pin|XP_063585562.1, Arth_Crus_Pin|XP_063585758.1, Arth_Crus_Pin|XP_063585759.1, Arth_Crus_Pin|XP_063586085.1, Arth_Crus_Pin|XP_063586263.1, Arth_Crus_Pin|XP_063586383.1, Arth_Crus_Pin|XP_063587056.1, Arth_Crus_Pin|XP_063589619.1, Arth_Crus_Pin|XP_063590776.1, Arth_Crus_Pin|XP_063591785.1, Arth_Crus_Pin|XP_063594825.1, Arth_Crus…	Arth_Crus_Pma|KAK4287905.1, Arth_Crus_Pma|KAK4291838.1, Arth_Crus_Pma|KAK4295161.1, Arth_Crus_Pma|KAK4296112.1, Arth_Crus_Pma|KAK4296811.1, Arth_Crus_Pma|KAK4296932.1, Arth_Crus_Pma|KAK4297101.1, Arth_Crus_Pma|KAK4304001.1, Arth_Crus_Pma|KAK4304002.1, Arth_Crus_Pma|KAK4306278.1, Arth_Crus_Pma|KAK4310710.1, Arth_Crus_Pma|KAK4312301.1, Arth_Crus_Pma|KAK4315366.1, Arth_Crus_Pma|KAK4315563.1, Arth_Cr…	Arth_Crus_Pmo|XP_037773538.1, Arth_Crus_Pmo|XP_037775825.1, Arth_Crus_Pmo|XP_037776233.1, Arth_Crus_Pmo|XP_037776257.1, Arth_Crus_Pmo|XP_037776258.1, Arth_Crus_Pmo|XP_037776497.1, Arth_Crus_Pmo|XP_037776545.1, Arth_Crus_Pmo|XP_037776548.1, Arth_Crus_Pmo|XP_037776549.1, Arth_Crus_Pmo|XP_037776550.1, Arth_Crus_Pmo|XP_037776711.1, Arth_Crus_Pmo|XP_037776722.1, Arth_Crus_Pmo|XP_037776732.1, Arth_Crus…	Arth_Crus_Pva|XP_027208695.1, Arth_Crus_Pva|XP_027209078.1, Arth_Crus_Pva|XP_027211259.1, Arth_Crus_Pva|XP_027211548.1, Arth_Crus_Pva|XP_027212332.1, Arth_Crus_Pva|XP_027212333.1, Arth_Crus_Pva|XP_027213305.1, Arth_Crus_Pva|XP_027213327.1, Arth_Crus_Pva|XP_027214323.1, Arth_Crus_Pva|XP_027215773.1, Arth_Crus_Pva|XP_027216107.1, Arth_Crus_Pva|XP_027216695.1, Arth_Crus_Pva|XP_027219988.1, Arth_Crus…	Arth_Crus_Spa|XP_063842423.1, Arth_Crus_Spa|XP_063844812.1, Arth_Crus_Spa|XP_063849653.1, Arth_Crus_Spa|XP_063852923.1, Arth_Crus_Spa|XP_063852945.1, Arth_Crus_Spa|XP_063852955.1, Arth_Crus_Spa|XP_063852966.1, Arth_Crus_Spa|XP_063855610.1, Arth_Crus_Spa|XP_063859208.1, Arth_Crus_Spa|XP_063859750.1, Arth_Crus_Spa|XP_063860058.1, Arth_Crus_Spa|XP_063860744.1, Arth_Crus_Spa|XP_063866221.1, Arth_Crus…	Arth_Dipl_Dpu|NCBI_GNO_0300519, Arth_Dipl_Dpu|NCBI_GNO_0600106, Arth_Dipl_Dpu|NCBI_GNO_0600111, Arth_Dipl_Dpu|NCBI_GNO_0600113, Arth_Dipl_Dpu|NCBI_GNO_1000287, Arth_Dipl_Dpu|NCBI_GNO_1700334, Arth_Dipl_Dpu|NCBI_GNO_18200008, Arth_Dipl_Dpu|NCBI_GNO_3700123, Arth_Dipl_Dpu|NCBI_GNO_60300001, Arth_Dipl_Dpu|NCBI_GNO_9800034, Arth_Dipl_Dpu|PASA_GEN_1700163, Arth_Dipl_Dpu|PASA_GEN_4200072, Arth_Dipl_Dpu…	Arth_Dipt_Aga|XP_061501079.1, Arth_Dipt_Aga|XP_061509959.1, Arth_Dipt_Aga|XP_061509961.1, Arth_Dipt_Aga|XP_061509964.1, Arth_Dipt_Aga|XP_061515401.1, Arth_Dipt_Aga|XP_061515403.1, Arth_Dipt_Aga|XP_061515410.1, Arth_Dipt_Aga|XP_061515413.1, Arth_Dipt_Aga|XP_312342.5, Arth_Dipt_Aga|XP_313445.5, Arth_Dipt_Aga|XP_315198.6, Arth_Dipt_Aga|XP_316205.3, Arth_Dipt_Aga|XP_318543.5	Arth_Dipt_Ban|IU25_00146-mRNA-1, Arth_Dipt_Ban|IU25_00147-mRNA-1, Arth_Dipt_Ban|IU25_00444-mRNA-1, Arth_Dipt_Ban|IU25_00448-mRNA-1, Arth_Dipt_Ban|IU25_01011-mRNA-1, Arth_Dipt_Ban|IU25_01850-mRNA-1, Arth_Dipt_Ban|IU25_01898-mRNA-1, Arth_Dipt_Ban|IU25_04419-mRNA-1, Arth_Dipt_Ban|IU25_04936-mRNA-1, Arth_Dipt_Ban|IU25_05733-mRNA-1, Arth_Dipt_Ban|IU25_06096-mRNA-1, Arth_Dipt_Ban|IU25_06978-mRNA-1, Art…	Arth_Dipt_Dme|NP_573318.1, Arth_Dipt_Dme|NP_609755.1, Arth_Dipt_Dme|NP_609756.1, Arth_Dipt_Dme|NP_609757.1, Arth_Dipt_Dme|NP_609758.1, Arth_Dipt_Dme|NP_609759.1, Arth_Dipt_Dme|NP_609760.1, Arth_Dipt_Dme|NP_649607.1, Arth_Dipt_Dme|NP_650414.1, Arth_Dipt_Dme|NP_651138.1, Arth_Dipt_Dme|NP_651242.1	Arth_Euph_Mno|CAL4058594.1, Arth_Euph_Mno|CAL4058640.1, Arth_Euph_Mno|CAL4058827.1, Arth_Euph_Mno|CAL4061294.1, Arth_Euph_Mno|CAL4061490.1, Arth_Euph_Mno|CAL4061491.1, Arth_Euph_Mno|CAL4061556.1, Arth_Euph_Mno|CAL4063748.1, Arth_Euph_Mno|CAL4064049.1, Arth_Euph_Mno|CAL4064067.1, Arth_Euph_Mno|CAL4064072.1, Arth_Euph_Mno|CAL4064371.1, Arth_Euph_Mno|CAL4064917.1, Arth_Euph_Mno|CAL4065485.1, Arth_Eu…	Arth_Geop_Sma|SMAR001049-PA, Arth_Geop_Sma|SMAR001050-PA, Arth_Geop_Sma|SMAR001574-PA, Arth_Geop_Sma|SMAR004343-PA, Arth_Geop_Sma|SMAR004870-PA, Arth_Geop_Sma|SMAR005678-PA, Arth_Geop_Sma|SMAR008255-PA, Arth_Geop_Sma|SMAR009788-PA, Arth_Geop_Sma|SMAR011153-PA, Arth_Geop_Sma|SMAR011736-PA, Arth_Geop_Sma|SMAR012567-PA	Arth_Hemi_Api|XP_001944007.1, Arth_Hemi_Api|XP_003249013.1, Arth_Hemi_Api|XP_008183132.2	Arth_Hyme_Ame|XP_393886.3, Arth_Hyme_Ame|XP_394880.3	Arth_Ixod_Isc|XP_029827596.2, Arth_Ixod_Isc|XP_029830248.2, Arth_Ixod_Isc|XP_029832502.2, Arth_Ixod_Isc|XP_029834929.3, Arth_Ixod_Isc|XP_029839585.2, Arth_Ixod_Isc|XP_040064400.1, Arth_Ixod_Isc|XP_040069149.1, Arth_Ixod_Isc|XP_040069175.1, Arth_Ixod_Isc|XP_042150219.1	Arth_Para_Rva|GAU87251.1, Arth_Para_Rva|GAU88142.1, Arth_Para_Rva|GAU94097.1, Arth_Para_Rva|GAU94179.1, Arth_Para_Rva|GAU95066.1, Arth_Para_Rva|GAU96000.1, Arth_Para_Rva|GAU96481.1, Arth_Para_Rva|GAU97032.1, Arth_Para_Rva|GAU99322.1, Arth_Para_Rva|GAU99323.1, Arth_Para_Rva|GAU99324.1, Arth_Para_Rva|GAU99328.1, Arth_Para_Rva|GAU99347.1, Arth_Para_Rva|GAV00589.1, Arth_Para_Rva|GAV00590.1, Arth_Para…	Arth_Xiph_Lpo|NP_001301015.1, Arth_Xiph_Lpo|NP_001301048.1, Arth_Xiph_Lpo|XP_013778641.1, Arth_Xiph_Lpo|XP_013782120.2, Arth_Xiph_Lpo|XP_013790784.2, Arth_Xiph_Lpo|XP_013791311.2, Arth_Xiph_Lpo|XP_013792142.1, Arth_Xiph_Lpo|XP_022236598.1, Arth_Xiph_Lpo|XP_022240324.1, Arth_Xiph_Lpo|XP_022240914.1, Arth_Xiph_Lpo|XP_022240922.1, Arth_Xiph_Lpo|XP_022241317.1, Arth_Xiph_Lpo|XP_022241323.1, Arth_Xiph…	Bryo_Chei_Bne|KAF6018342.1, Bryo_Chei_Bne|KAF6021779.1, Bryo_Chei_Bne|KAF6021780.1, Bryo_Chei_Bne|KAF6024253.1, Bryo_Chei_Bne|KAF6027899.1, Bryo_Chei_Bne|KAF6036083.1, Bryo_Chei_Bne|KAF6036085.1, Bryo_Chei_Bne|KAF6036087.1, Bryo_Chei_Bne|KAF6036088.1, Bryo_Chei_Bne|KAF6036089.1, Bryo_Chei_Bne|KAF6039218.1	Chor_Amph_Bfl|XP_035657949.1, Chor_Amph_Bfl|XP_035662897.1, Chor_Amph_Bfl|XP_035662898.1, Chor_Amph_Bfl|XP_035667207.1, Chor_Amph_Bfl|XP_035670108.1, Chor_Amph_Bfl|XP_035673022.1, Chor_Amph_Bfl|XP_035673678.1, Chor_Amph_Bfl|XP_035673679.1, Chor_Amph_Bfl|XP_035673696.1, Chor_Amph_Bfl|XP_035673713.1, Chor_Amph_Bfl|XP_035673717.1, Chor_Amph_Bfl|XP_035673719.1, Chor_Amph_Bfl|XP_035673720.1, Chor_Amph…	Chor_Anur_Xtr|NP_001015767.1, Chor_Anur_Xtr|NP_001096352.1, Chor_Anur_Xtr|XP_002932488.2, Chor_Anur_Xtr|XP_002934115.1, Chor_Anur_Xtr|XP_002937348.3, Chor_Anur_Xtr|XP_002937432.1, Chor_Anur_Xtr|XP_002937470.2, Chor_Anur_Xtr|XP_002944440.3, Chor_Anur_Xtr|XP_017948750.2, Chor_Anur_Xtr|XP_017948777.1, Chor_Anur_Xtr|XP_031746772.1, Chor_Anur_Xtr|XP_031746779.1, Chor_Anur_Xtr|XP_031755136.1	Chor_Chim_Cmi|XP_007909409.1, Chor_Chim_Cmi|XP_007909916.1, Chor_Chim_Cmi|XP_007909917.1, Chor_Chim_Cmi|XP_007910219.1, Chor_Chim_Cmi|XP_007910510.1	Chor_Coel_Lch|XP_005987014.1, Chor_Coel_Lch|XP_006003740.1	Chor_Cope_Odi|CBY07044.1, Chor_Cope_Odi|CBY07476.1, Chor_Cope_Odi|CBY09546.1, Chor_Cope_Odi|CBY09550.1, Chor_Cope_Odi|CBY09861.1, Chor_Cope_Odi|CBY10777.1, Chor_Cope_Odi|CBY11704.1, Chor_Cope_Odi|CBY12432.1, Chor_Cope_Odi|CBY14195.1, Chor_Cope_Odi|CBY14773.1, Chor_Cope_Odi|CBY18140.1, Chor_Cope_Odi|CBY18665.1, Chor_Cope_Odi|CBY19488.1, Chor_Cope_Odi|CBY21534.1, Chor_Cope_Odi|CBY24203.1, Chor_Cope…	Chor_Cypr_Dre|NP_001013544.1, Chor_Cypr_Dre|NP_001020351.1, Chor_Cypr_Dre|NP_001025452.1, Chor_Cypr_Dre|NP_001036784.1, Chor_Cypr_Dre|NP_001038639.1, Chor_Cypr_Dre|NP_001070089.2, Chor_Cypr_Dre|NP_001070089.2, Chor_Cypr_Dre|NP_001091658.1, Chor_Cypr_Dre|NP_001122199.1, Chor_Cypr_Dre|NP_991319.2, Chor_Cypr_Dre|NP_998800.2, Chor_Cypr_Dre|XP_001342763.2, Chor_Cypr_Dre|XP_009294699.1, Chor_Cypr_Dre|X…		Chor_Gall_Mga|XP_010706447.1, Chor_Gall_Mga|XP_010707188.1, Chor_Gall_Mga|XP_019471112.1	Chor_Mono_Oan|XP_028928087.1, Chor_Mono_Oan|XP_028928813.1	Chor_Pass_Pma|XP_015476531.1, Chor_Pass_Pma|XP_015485106.1, Chor_Pass_Pma|XP_033375298.1	Chor_Phle_Cin|XP_002119465.2, Chor_Phle_Cin|XP_002120042.3, Chor_Phle_Cin|XP_002121202.3, Chor_Phle_Cin|XP_002122560.3, Chor_Phle_Cin|XP_002123301.1, Chor_Phle_Cin|XP_002126824.2, Chor_Phle_Cin|XP_002128075.1, Chor_Phle_Cin|XP_002131103.1, Chor_Phle_Cin|XP_002131540.1, Chor_Phle_Cin|XP_004227409.2, Chor_Phle_Cin|XP_009859393.1, Chor_Phle_Cin|XP_009859489.2, Chor_Phle_Cin|XP_009861886.1, Chor_Phle…	Chor_Prim_Ggo|XP_018869608.1, Chor_Prim_Ggo|XP_018884450.1	Chor_Prim_Hsa|NP_001002036.3, Chor_Prim_Hsa|NP_005579.2, Chor_Prim_Hsa|NP_005916.2	Chor_Semi_Loc|XP_006626070.1, Chor_Semi_Loc|XP_006636777.2, Chor_Semi_Loc|XP_006636778.2, Chor_Semi_Loc|XP_015194102.1, Chor_Semi_Loc|XP_015195013.1, Chor_Semi_Loc|XP_015205353.1, Chor_Semi_Loc|XP_015215215.1	Chor_Squa_Gja|XP_015262420.1, Chor_Squa_Gja|XP_015270038.1, Chor_Squa_Gja|XP_015271065.1, Chor_Squa_Gja|XP_015271066.1, Chor_Squa_Gja|XP_015279884.1	Echi_Aspi_Aja|PIK35269.1, Echi_Aspi_Aja|PIK43331.1, Echi_Aspi_Aja|PIK56720.1, Echi_Aspi_Aja|PIK56721.1, Echi_Aspi_Aja|PIK56723.1, Echi_Aspi_Aja|PIK56725.1, Echi_Aspi_Aja|PIK56726.1, Echi_Aspi_Aja|PIK56728.1, Echi_Aspi_Aja|PIK56730.1, Echi_Aspi_Aja|PIK56732.1, Echi_Aspi_Aja|PIK56734.1, Echi_Aspi_Aja|PIK56736.1, Echi_Aspi_Aja|PIK56737.1, Echi_Aspi_Aja|PIK58941.1, Echi_Aspi_Aja|PIK60644.1	Echi_Cama_Spu|NP_001354909.1, Echi_Cama_Spu|NP_999767.2, Echi_Cama_Spu|XP_011665326.2, Echi_Cama_Spu|XP_011675890.2, Echi_Cama_Spu|XP_030831462.1, Echi_Cama_Spu|XP_030831498.1, Echi_Cama_Spu|XP_030831507.1, Echi_Cama_Spu|XP_030831663.1, Echi_Cama_Spu|XP_030831702.1, Echi_Cama_Spu|XP_030831741.1, Echi_Cama_Spu|XP_030831819.1, Echi_Cama_Spu|XP_030832844.1, Echi_Cama_Spu|XP_030838061.1, Echi_Cama_Sp…	Echi_Valv_Apl|XP_022083878.1, Echi_Valv_Apl|XP_022083987.1, Echi_Valv_Apl|XP_022084108.1, Echi_Valv_Apl|XP_022085335.1, Echi_Valv_Apl|XP_022087408.1, Echi_Valv_Apl|XP_022089945.1, Echi_Valv_Apl|XP_022099401.1, Echi_Valv_Apl|XP_022107494.1	Hemi_Ente_Sko|XP_002731590.1, Hemi_Ente_Sko|XP_002731942.1, Hemi_Ente_Sko|XP_002735951.1, Hemi_Ente_Sko|XP_002735968.1, Hemi_Ente_Sko|XP_002736272.1, Hemi_Ente_Sko|XP_002736367.1, Hemi_Ente_Sko|XP_002739691.1, Hemi_Ente_Sko|XP_006811316.1, Hemi_Ente_Sko|XP_006812794.1, Hemi_Ente_Sko|XP_006813007.1, Hemi_Ente_Sko|XP_006813015.1, Hemi_Ente_Sko|XP_006813106.1, Hemi_Ente_Sko|XP_006813440.1, Hemi_Ente…	Moll_Arco_Sbr|EVM0000528.1, Moll_Arco_Sbr|EVM0001775.1, Moll_Arco_Sbr|EVM0002973.1, Moll_Arco_Sbr|EVM0004078.1, Moll_Arco_Sbr|EVM0004716.1, Moll_Arco_Sbr|EVM0007618.1, Moll_Arco_Sbr|EVM0008587.1, Moll_Arco_Sbr|EVM0009156.1, Moll_Arco_Sbr|EVM0009462.1, Moll_Arco_Sbr|EVM0011300.1, Moll_Arco_Sbr|EVM0011400.1, Moll_Arco_Sbr|EVM0011744.1, Moll_Arco_Sbr|EVM0011787.1, Moll_Arco_Sbr|EVM0012762.1, Moll_Ar…
OG0000022	Anne_Poly_Dgy|CAD5112788.1, Anne_Poly_Dgy|CAD5112789.1	Anne_Sede_Cte|ELT87387.1	Arth_Aran_Smi|KFM60060.1, Arth_Aran_Smi|KFM63060.1, Arth_Aran_Smi|KFM72123.1, Arth_Aran_Smi|KFM78383.1, Arth_Aran_Smi|KFM81311.1, Arth_Aran_Smi|KFM82143.1	Arth_Crus_Cop|KAG0710385.1, Arth_Crus_Cop|KAG0711736.1, Arth_Crus_Cop|KAG0711739.1, Arth_Crus_Cop|KAG0711790.1, Arth_Crus_Cop|KAG0713086.1, Arth_Crus_Cop|KAG0713766.1, Arth_Crus_Cop|KAG0713767.1, Arth_Crus_Cop|KAG0715297.1, Arth_Crus_Cop|KAG0718064.1, Arth_Crus_Cop|KAG0718730.1, Arth_Crus_Cop|KAG0719838.1, Arth_Crus_Cop|KAG0720474.1, Arth_Crus_Cop|KAG0724721.1, Arth_Crus_Cop|KAG0724722.1, Arth_Cr…	Arth_Crus_Cqu|XP_053626167.1, Arth_Crus_Cqu|XP_053626513.1, Arth_Crus_Cqu|XP_053627624.1, Arth_Crus_Cqu|XP_053628071.1, Arth_Crus_Cqu|XP_053628073.1, Arth_Crus_Cqu|XP_053630701.1, Arth_Crus_Cqu|XP_053630995.1, Arth_Crus_Cqu|XP_053631267.1, Arth_Crus_Cqu|XP_053631277.1, Arth_Crus_Cqu|XP_053631280.1, Arth_Crus_Cqu|XP_053631320.1, Arth_Crus_Cqu|XP_053631366.1, Arth_Crus_Cqu|XP_053631795.1, Arth_Crus…	Arth_Crus_Esi|XP_050685801.1, Arth_Crus_Esi|XP_050685957.1, Arth_Crus_Esi|XP_050686274.1, Arth_Crus_Esi|XP_050686768.1, Arth_Crus_Esi|XP_050687811.1, Arth_Crus_Esi|XP_050687815.1, Arth_Crus_Esi|XP_050687818.1, Arth_Crus_Esi|XP_050688684.1, Arth_Crus_Esi|XP_050688688.1, Arth_Crus_Esi|XP_050689676.1, Arth_Crus_Esi|XP_050689683.1, Arth_Crus_Esi|XP_050690069.1, Arth_Crus_Esi|XP_050690340.1, Arth_Crus…	Arth_Crus_Ham|XP_042203660.1, Arth_Crus_Ham|XP_042203774.1, Arth_Crus_Ham|XP_042203798.1, Arth_Crus_Ham|XP_042203817.1, Arth_Crus_Ham|XP_042203849.1, Arth_Crus_Ham|XP_042205726.1, Arth_Crus_Ham|XP_042205792.1, Arth_Crus_Ham|XP_042206928.1, Arth_Crus_Ham|XP_042208315.1, Arth_Crus_Ham|XP_042209711.1, Arth_Crus_Ham|XP_042209757.1, Arth_Crus_Ham|XP_042210310.1, Arth_Crus_Ham|XP_042210969.1, Arth_Crus…	Arth_Crus_Mni|XP_064078139.1, Arth_Crus_Mni|XP_064078840.1, Arth_Crus_Mni|XP_064079667.1, Arth_Crus_Mni|XP_064080059.1, Arth_Crus_Mni|XP_064080679.1, Arth_Crus_Mni|XP_064080766.1, Arth_Crus_Mni|XP_064081848.1, Arth_Crus_Mni|XP_064082201.1, Arth_Crus_Mni|XP_064082266.1, Arth_Crus_Mni|XP_064082307.1, Arth_Crus_Mni|XP_064083534.1, Arth_Crus_Mni|XP_064084779.1, Arth_Crus_Mni|XP_064085051.1, Arth_Crus…	Arth_Crus_Mro|XP_066937207.1, Arth_Crus_Mro|XP_066937762.1, Arth_Crus_Mro|XP_066939209.1, Arth_Crus_Mro|XP_066939390.1, Arth_Crus_Mro|XP_066939682.1, Arth_Crus_Mro|XP_066940115.1, Arth_Crus_Mro|XP_066940235.1, Arth_Crus_Mro|XP_066940295.1, Arth_Crus_Mro|XP_066940371.1, Arth_Crus_Mro|XP_066940807.1, Arth_Crus_Mro|XP_066942225.1, Arth_Crus_Mro|XP_066942755.1, Arth_Crus_Mro|XP_066944609.1, Arth_Crus…	Arth_Crus_Pch|XP_047469175.1, Arth_Crus_Pch|XP_047469228.1, Arth_Crus_Pch|XP_047471120.1, Arth_Crus_Pch|XP_047472184.1, Arth_Crus_Pch|XP_047472406.1, Arth_Crus_Pch|XP_047473471.1, Arth_Crus_Pch|XP_047474387.1, Arth_Crus_Pch|XP_047476769.1, Arth_Crus_Pch|XP_047476790.1, Arth_Crus_Pch|XP_047476824.1, Arth_Crus_Pch|XP_047477333.1, Arth_Crus_Pch|XP_047477676.1, Arth_Crus_Pch|XP_047477712.1, Arth_Crus…	Arth_Crus_Pci|KAK3849013.1, Arth_Crus_Pci|KAK3849023.1, Arth_Crus_Pci|KAK3849968.1, Arth_Crus_Pci|KAK3849970.1, Arth_Crus_Pci|KAK3850538.1, Arth_Crus_Pci|KAK3851445.1, Arth_Crus_Pci|KAK3851572.1, Arth_Crus_Pci|KAK3853379.1, Arth_Crus_Pci|KAK3854385.1, Arth_Crus_Pci|KAK3854386.1, Arth_Crus_Pci|KAK3854825.1, Arth_Crus_Pci|KAK3855077.1, Arth_Crus_Pci|KAK3855380.1, Arth_Crus_Pci|KAK3855688.1, Arth_Cr…	Arth_Crus_Pcl|XP_045582908.1, Arth_Crus_Pcl|XP_045585150.1, Arth_Crus_Pcl|XP_045585284.1, Arth_Crus_Pcl|XP_045585971.1, Arth_Crus_Pcl|XP_045586164.1, Arth_Crus_Pcl|XP_045586671.1, Arth_Crus_Pcl|XP_045587289.1, Arth_Crus_Pcl|XP_045587390.1, Arth_Crus_Pcl|XP_045587543.1, Arth_Crus_Pcl|XP_045587737.1, Arth_Crus_Pcl|XP_045587764.1, Arth_Crus_Pcl|XP_045588989.1, Arth_Crus_Pcl|XP_045589313.1, Arth_Crus…	Arth_Crus_Pin|XP_063584627.1, Arth_Crus_Pin|XP_063584952.1, Arth_Crus_Pin|XP_063585020.1, Arth_Crus_Pin|XP_063585154.1, Arth_Crus_Pin|XP_063585733.1, Arth_Crus_Pin|XP_063585975.1, Arth_Crus_Pin|XP_063586292.1, Arth_Crus_Pin|XP_063586379.1, Arth_Crus_Pin|XP_063588901.1, Arth_Crus_Pin|XP_063589738.1, Arth_Crus_Pin|XP_063589785.1, Arth_Crus_Pin|XP_063590417.1, Arth_Crus_Pin|XP_063591461.1, Arth_Crus…	Arth_Crus_Pma|KAK4287016.1, Arth_Crus_Pma|KAK4287258.1, Arth_Crus_Pma|KAK4287377.1, Arth_Crus_Pma|KAK4287661.1, Arth_Crus_Pma|KAK4288078.1, Arth_Crus_Pma|KAK4288133.1, Arth_Crus_Pma|KAK4288395.1, Arth_Crus_Pma|KAK4289415.1, Arth_Crus_Pma|KAK4289758.1, Arth_Crus_Pma|KAK4289978.1, Arth_Crus_Pma|KAK4290234.1, Arth_Crus_Pma|KAK4292419.1, Arth_Crus_Pma|KAK4293402.1, Arth_Crus_Pma|KAK4294016.1, Arth_Cr…	Arth_Crus_Pmo|XP_037772350.1, Arth_Crus_Pmo|XP_037772426.1, Arth_Crus_Pmo|XP_037775245.1, Arth_Crus_Pmo|XP_037775796.1, Arth_Crus_Pmo|XP_037776227.1, Arth_Crus_Pmo|XP_037778451.1, Arth_Crus_Pmo|XP_037778623.1, Arth_Crus_Pmo|XP_037778657.1, Arth_Crus_Pmo|XP_037778858.1, Arth_Crus_Pmo|XP_037779319.1, Arth_Crus_Pmo|XP_037779863.1, Arth_Crus_Pmo|XP_037779933.1, Arth_Crus_Pmo|XP_037781618.1, Arth_Crus…	Arth_Crus_Pva|XP_027207265.1, Arth_Crus_Pva|XP_027207327.1, Arth_Crus_Pva|XP_027208467.1, Arth_Crus_Pva|XP_027208542.1, Arth_Crus_Pva|XP_027208610.1, Arth_Crus_Pva|XP_027208913.1, Arth_Crus_Pva|XP_027209056.1, Arth_Crus_Pva|XP_027210492.1, Arth_Crus_Pva|XP_027211033.1, Arth_Crus_Pva|XP_027211699.1, Arth_Crus_Pva|XP_027212204.1, Arth_Crus_Pva|XP_027212551.1, Arth_Crus_Pva|XP_027213303.1, Arth_Crus…	Arth_Crus_Spa|XP_063839912.1, Arth_Crus_Spa|XP_063841028.1, Arth_Crus_Spa|XP_063841097.1, Arth_Crus_Spa|XP_063841108.1, Arth_Crus_Spa|XP_063841389.1, Arth_Crus_Spa|XP_063841422.1, Arth_Crus_Spa|XP_063841710.1, Arth_Crus_Spa|XP_063841768.1, Arth_Crus_Spa|XP_063841782.1, Arth_Crus_Spa|XP_063842636.1, Arth_Crus_Spa|XP_063842733.1, Arth_Crus_Spa|XP_063842826.1, Arth_Crus_Spa|XP_063843322.1, Arth_Crus…	Arth_Dipl_Dpu|NCBI_GNO_0100374, Arth_Dipl_Dpu|NCBI_GNO_0500330, Arth_Dipl_Dpu|NCBI_GNO_1700311, Arth_Dipl_Dpu|NCBI_GNO_7800005, Arth_Dipl_Dpu|PASA_GEN_0100298, Arth_Dipl_Dpu|PASA_GEN_2400190, Arth_Dipl_Dpu|SNAP_00022533, Arth_Dipl_Dpu|e_gw1.130.27.1, Arth_Dipl_Dpu|e_gw1.15.124.1, Arth_Dipl_Dpu|e_gw1.198.15.1, Arth_Dipl_Dpu|e_gw1.23.224.1, Arth_Dipl_Dpu|e_gw1.3.596.1, Arth_Dipl_Dpu|e_gw1.42.37.1, …	Arth_Dipt_Aga|XP_061500229.1, Arth_Dipt_Aga|XP_061500283.1, Arth_Dipt_Aga|XP_061500450.1, Arth_Dipt_Aga|XP_061500647.1, Arth_Dipt_Aga|XP_061500912.1, Arth_Dipt_Aga|XP_061501543.1, Arth_Dipt_Aga|XP_061503083.1, Arth_Dipt_Aga|XP_061503244.1, Arth_Dipt_Aga|XP_061503626.1, Arth_Dipt_Aga|XP_061507959.1, Arth_Dipt_Aga|XP_061509028.1, Arth_Dipt_Aga|XP_061509031.1, Arth_Dipt_Aga|XP_061509243.1, Arth_Dipt…	Arth_Dipt_Ban|IU25_00144-mRNA-1, Arth_Dipt_Ban|IU25_01867-mRNA-1, Arth_Dipt_Ban|IU25_03689-mRNA-1, Arth_Dipt_Ban|IU25_04085-mRNA-1, Arth_Dipt_Ban|IU25_04666-mRNA-1, Arth_Dipt_Ban|IU25_04667-mRNA-1, Arth_Dipt_Ban|IU25_04894-mRNA-1, Arth_Dipt_Ban|IU25_05016-mRNA-1, Arth_Dipt_Ban|IU25_05143-mRNA-1, Arth_Dipt_Ban|IU25_05144-mRNA-1, Arth_Dipt_Ban|IU25_07276-mRNA-1, Arth_Dipt_Ban|IU25_09120-mRNA-1, Art…	Arth_Dipt_Dme|NP_001014459.2, Arth_Dipt_Dme|NP_001014480.4, Arth_Dipt_Dme|NP_001014616.2, Arth_Dipt_Dme|NP_001033956.2, Arth_Dipt_Dme|NP_001036677.1, Arth_Dipt_Dme|NP_001096850.2, Arth_Dipt_Dme|NP_001163838.2, Arth_Dipt_Dme|NP_572419.1, Arth_Dipt_Dme|NP_609392.1, Arth_Dipt_Dme|NP_610186.2, Arth_Dipt_Dme|NP_612066.1, Arth_Dipt_Dme|NP_650080.3, Arth_Dipt_Dme|NP_652439.1, Arth_Dipt_Dme|NP_727781.1, …	Arth_Euph_Mno|CAL4059594.1, Arth_Euph_Mno|CAL4060172.1, Arth_Euph_Mno|CAL4061150.1, Arth_Euph_Mno|CAL4061374.1, Arth_Euph_Mno|CAL4063222.1, Arth_Euph_Mno|CAL4064680.1, Arth_Euph_Mno|CAL4064953.1, Arth_Euph_Mno|CAL4065147.1, Arth_Euph_Mno|CAL4065230.1, Arth_Euph_Mno|CAL4066303.1, Arth_Euph_Mno|CAL4066934.1, Arth_Euph_Mno|CAL4067060.1, Arth_Euph_Mno|CAL4067769.1, Arth_Euph_Mno|CAL4068046.1, Arth_Eu…	Arth_Geop_Sma|SMAR005541-PA, Arth_Geop_Sma|SMAR009512-PA, Arth_Geop_Sma|SMAR012075-PA, Arth_Geop_Sma|SMAR012076-PA, Arth_Geop_Sma|SMAR013494-PA, Arth_Geop_Sma|SMAR014109-PA, Arth_Geop_Sma|SMAR014426-PA	Arth_Hemi_Api|XP_001942815.2, Arth_Hemi_Api|XP_001945894.2, Arth_Hemi_Api|XP_003241716.1, Arth_Hemi_Api|XP_003247309.1, Arth_Hemi_Api|XP_003247380.2, Arth_Hemi_Api|XP_003248168.2, Arth_Hemi_Api|XP_029342349.1, Arth_Hemi_Api|XP_029342414.1, Arth_Hemi_Api|XP_029342802.1, Arth_Hemi_Api|XP_029343074.1, Arth_Hemi_Api|XP_029343677.1, Arth_Hemi_Api|XP_029344559.1, Arth_Hemi_Api|XP_029345451.1, Arth_Hemi…	Arth_Hyme_Ame|XP_001119871.2, Arth_Hyme_Ame|XP_001120626.2, Arth_Hyme_Ame|XP_001121303.2, Arth_Hyme_Ame|XP_001121872.3, Arth_Hyme_Ame|XP_003251584.1, Arth_Hyme_Ame|XP_006557594.2, Arth_Hyme_Ame|XP_006560474.1, Arth_Hyme_Ame|XP_016771408.2, Arth_Hyme_Ame|XP_016772487.1, Arth_Hyme_Ame|XP_016772663.1, Arth_Hyme_Ame|XP_016772841.1, Arth_Hyme_Ame|XP_026297536.1, Arth_Hyme_Ame|XP_026300580.1, Arth_Hyme…	Arth_Ixod_Isc|XP_029829001.3, Arth_Ixod_Isc|XP_029840358.2, Arth_Ixod_Isc|XP_040065873.1, Arth_Ixod_Isc|XP_040070207.1, Arth_Ixod_Isc|XP_040077366.1, Arth_Ixod_Isc|XP_040356445.2, Arth_Ixod_Isc|XP_042144766.1, Arth_Ixod_Isc|XP_042144906.1, Arth_Ixod_Isc|XP_042144910.1, Arth_Ixod_Isc|XP_042144965.1, Arth_Ixod_Isc|XP_042144975.1, Arth_Ixod_Isc|XP_042145082.1, Arth_Ixod_Isc|XP_042145083.1	Arth_Para_Rva|GAU96813.1, Arth_Para_Rva|GAU96814.1, Arth_Para_Rva|GAU96815.1, Arth_Para_Rva|GAV04276.1, Arth_Para_Rva|GAV04277.1, Arth_Para_Rva|GAV04279.1	Arth_Xiph_Lpo|XP_013772562.2, Arth_Xiph_Lpo|XP_013775863.2, Arth_Xiph_Lpo|XP_013775941.1, Arth_Xiph_Lpo|XP_013783659.1, Arth_Xiph_Lpo|XP_013787346.1, Arth_Xiph_Lpo|XP_013792163.1, Arth_Xiph_Lpo|XP_013792695.2, Arth_Xiph_Lpo|XP_013793977.1, Arth_Xiph_Lpo|XP_022238393.1, Arth_Xiph_Lpo|XP_022238552.1, Arth_Xiph_Lpo|XP_022238579.1, Arth_Xiph_Lpo|XP_022238588.1, Arth_Xiph_Lpo|XP_022241254.1, Arth_Xiph…	Bryo_Chei_Bne|KAF6017041.1, Bryo_Chei_Bne|KAF6017054.1, Bryo_Chei_Bne|KAF6038011.1																				Moll_Arco_Sbr|EVM0000307.1, Moll_Arco_Sbr|EVM0001976.1, Moll_Arco_Sbr|EVM0002381.1, Moll_Arco_Sbr|EVM0004254.1, Moll_Arco_Sbr|EVM0004878.1, Moll_Arco_Sbr|EVM0005981.1, Moll_Arco_Sbr|EVM0009730.1, Moll_Arco_Sbr|EVM0011132.1, Moll_Arco_Sbr|EVM0015972.1, Moll_Arco_Sbr|EVM0022605.1
OG0000023	Anne_Poly_Dgy|CAD5111055.1, Anne_Poly_Dgy|CAD5111056.1, Anne_Poly_Dgy|CAD5111057.1, Anne_Poly_Dgy|CAD5111058.1, Anne_Poly_Dgy|CAD5111059.1, Anne_Poly_Dgy|CAD5111060.1, Anne_Poly_Dgy|CAD5112261.1, Anne_Poly_Dgy|CAD5112857.1, Anne_Poly_Dgy|CAD5112864.1, Anne_Poly_Dgy|CAD5115797.1, Anne_Poly_Dgy|CAD5115798.1, Anne_Poly_Dgy|CAD5120849.1, Anne_Poly_Dgy|CAD5121111.1, Anne_Poly_Dgy|CAD5121589.1, Anne_Po…	Anne_Sede_Cte|ELT87615.1, Anne_Sede_Cte|ELT93393.1, Anne_Sede_Cte|ELT93959.1, Anne_Sede_Cte|ELT95984.1, Anne_Sede_Cte|ELU00850.1, Anne_Sede_Cte|ELU00853.1, Anne_Sede_Cte|ELU01470.1, Anne_Sede_Cte|ELU01487.1, Anne_Sede_Cte|ELU01489.1, Anne_Sede_Cte|ELU03059.1, Anne_Sede_Cte|ELU03300.1, Anne_Sede_Cte|ELU05262.1, Anne_Sede_Cte|ELU06527.1, Anne_Sede_Cte|ELU06612.1, Anne_Sede_Cte|ELU09273.1, Anne_Sede…	Arth_Aran_Smi|KFM57519.1, Arth_Aran_Smi|KFM57999.1, Arth_Aran_Smi|KFM58000.1, Arth_Aran_Smi|KFM58654.1, Arth_Aran_Smi|KFM58941.1, Arth_Aran_Smi|KFM63855.1, Arth_Aran_Smi|KFM65954.1, Arth_Aran_Smi|KFM68722.1, Arth_Aran_Smi|KFM68996.1, Arth_Aran_Smi|KFM73580.1, Arth_Aran_Smi|KFM77217.1, Arth_Aran_Smi|KFM79360.1, Arth_Aran_Smi|KFM79422.1, Arth_Aran_Smi|KFM82512.1	Arth_Crus_Cop|KAG0696565.1, Arth_Crus_Cop|KAG0711067.1, Arth_Crus_Cop|KAG0711068.1, Arth_Crus_Cop|KAG0711069.1, Arth_Crus_Cop|KAG0711149.1, Arth_Crus_Cop|KAG0716727.1, Arth_Crus_Cop|KAG0726104.1, Arth_Crus_Cop|KAG0726520.1, Arth_Crus_Cop|KAG0726990.1, Arth_Crus_Cop|KAG0728405.1	Arth_Crus_Cqu|XP_053626992.1, Arth_Crus_Cqu|XP_053629669.1, Arth_Crus_Cqu|XP_053629835.1, Arth_Crus_Cqu|XP_053639553.1, Arth_Crus_Cqu|XP_053644199.1, Arth_Crus_Cqu|XP_053644200.1, Arth_Crus_Cqu|XP_053644329.1, Arth_Crus_Cqu|XP_053644745.1, Arth_Crus_Cqu|XP_053646241.1, Arth_Crus_Cqu|XP_053649633.1, Arth_Crus_Cqu|XP_053650905.1, Arth_Crus_Cqu|XP_053650965.1, Arth_Crus_Cqu|XP_053651313.1, Arth_Crus…	Arth_Crus_Esi|XP_050686778.1, Arth_Crus_Esi|XP_050689109.1, Arth_Crus_Esi|XP_050690247.1, Arth_Crus_Esi|XP_050699295.1, Arth_Crus_Esi|XP_050706509.1, Arth_Crus_Esi|XP_050717140.1, Arth_Crus_Esi|XP_050717143.1, Arth_Crus_Esi|XP_050719373.1, Arth_Crus_Esi|XP_050720937.1, Arth_Crus_Esi|XP_050720968.1, Arth_Crus_Esi|XP_050724009.1, Arth_Crus_Esi|XP_050730509.1, Arth_Crus_Esi|XP_050734521.1, Arth_Crus…	Arth_Crus_Ham|XP_042203025.1, Arth_Crus_Ham|XP_042203306.1, Arth_Crus_Ham|XP_042204505.1, Arth_Crus_Ham|XP_042204694.1, Arth_Crus_Ham|XP_042210922.1, Arth_Crus_Ham|XP_042210923.1, Arth_Crus_Ham|XP_042214014.1, Arth_Crus_Ham|XP_042221650.1, Arth_Crus_Ham|XP_042223939.1, Arth_Crus_Ham|XP_042231488.1, Arth_Crus_Ham|XP_042236861.1, Arth_Crus_Ham|XP_042239457.1, Arth_Crus_Ham|XP_042241841.1, Arth_Crus…	Arth_Crus_Mni|XP_064082239.1, Arth_Crus_Mni|XP_064082240.1, Arth_Crus_Mni|XP_064082241.1, Arth_Crus_Mni|XP_064088892.1, Arth_Crus_Mni|XP_064089047.1, Arth_Crus_Mni|XP_064097382.1, Arth_Crus_Mni|XP_064098181.1, Arth_Crus_Mni|XP_064099047.1, Arth_Crus_Mni|XP_064099246.1, Arth_Crus_Mni|XP_064103238.1, Arth_Crus_Mni|XP_064103418.1, Arth_Crus_Mni|XP_064105252.1, Arth_Crus_Mni|XP_064106065.1, Arth_Crus…	Arth_Crus_Mro|XP_066938960.1, Arth_Crus_Mro|XP_066939053.1, Arth_Crus_Mro|XP_066942077.1, Arth_Crus_Mro|XP_066951441.1, Arth_Crus_Mro|XP_066951442.1, Arth_Crus_Mro|XP_066951443.1, Arth_Crus_Mro|XP_066954077.1, Arth_Crus_Mro|XP_066954277.1, Arth_Crus_Mro|XP_066966697.1, Arth_Crus_Mro|XP_066967732.1, Arth_Crus_Mro|XP_066968979.1, Arth_Crus_Mro|XP_066969023.1, Arth_Crus_Mro|XP_066972310.1, Arth_Crus…	Arth_Crus_Pch|XP_047469708.1, Arth_Crus_Pch|XP_047471589.1, Arth_Crus_Pch|XP_047471630.1, Arth_Crus_Pch|XP_047471893.1, Arth_Crus_Pch|XP_047474305.1, Arth_Crus_Pch|XP_047475805.1, Arth_Crus_Pch|XP_047477072.1, Arth_Crus_Pch|XP_047477165.1, Arth_Crus_Pch|XP_047478834.1, Arth_Crus_Pch|XP_047483359.1, Arth_Crus_Pch|XP_047485658.1, Arth_Crus_Pch|XP_047486441.1	Arth_Crus_Pci|KAK3853324.1, Arth_Crus_Pci|KAK3853325.1, Arth_Crus_Pci|KAK3856583.1, Arth_Crus_Pci|KAK3858955.1, Arth_Crus_Pci|KAK3862419.1, Arth_Crus_Pci|KAK3863570.1, Arth_Crus_Pci|KAK3863705.1, Arth_Crus_Pci|KAK3866412.1, Arth_Crus_Pci|KAK3872900.1, Arth_Crus_Pci|KAK3876595.1, Arth_Crus_Pci|KAK3895503.1, Arth_Crus_Pci|KAK3896247.1	Arth_Crus_Pcl|XP_045582992.1, Arth_Crus_Pcl|XP_045582994.1, Arth_Crus_Pcl|XP_045590728.1, Arth_Crus_Pcl|XP_045590730.1, Arth_Crus_Pcl|XP_045593312.1, Arth_Crus_Pcl|XP_045594852.1, Arth_Crus_Pcl|XP_045599165.1, Arth_Crus_Pcl|XP_045600181.1, Arth_Crus_Pcl|XP_045607263.1, Arth_Crus_Pcl|XP_045607424.1, Arth_Crus_Pcl|XP_045614134.1, Arth_Crus_Pcl|XP_045617924.1, Arth_Crus_Pcl|XP_045624434.1, Arth_Crus…	Arth_Crus_Pin|XP_063587408.1, Arth_Crus_Pin|XP_063590860.1, Arth_Crus_Pin|XP_063590909.1, Arth_Crus_Pin|XP_063591680.1, Arth_Crus_Pin|XP_063595361.1, Arth_Crus_Pin|XP_063599973.1, Arth_Crus_Pin|XP_063600064.1, Arth_Crus_Pin|XP_063604377.1, Arth_Crus_Pin|XP_063607235.1, Arth_Crus_Pin|XP_063607945.1, Arth_Crus_Pin|XP_063608632.1, Arth_Crus_Pin|XP_063613284.1, Arth_Crus_Pin|XP_063614125.1, Arth_Crus…	Arth_Crus_Pma|KAK4286872.1, Arth_Crus_Pma|KAK4290315.1, Arth_Crus_Pma|KAK4290687.1, Arth_Crus_Pma|KAK4295663.1, Arth_Crus_Pma|KAK4298511.1, Arth_Crus_Pma|KAK4303346.1, Arth_Crus_Pma|KAK4311625.1, Arth_Crus_Pma|KAK4317223.1, Arth_Crus_Pma|KAK4318157.1, Arth_Crus_Pma|KAK4322600.1, Arth_Crus_Pma|KAK4324944.1, Arth_Crus_Pma|KAK4327815.1	Arth_Crus_Pmo|XP_037775631.1, Arth_Crus_Pmo|XP_037777111.1, Arth_Crus_Pmo|XP_037780305.1, Arth_Crus_Pmo|XP_037785279.1, Arth_Crus_Pmo|XP_037788166.1, Arth_Crus_Pmo|XP_037788592.1, Arth_Crus_Pmo|XP_037793258.1, Arth_Crus_Pmo|XP_037794555.1, Arth_Crus_Pmo|XP_037797638.1, Arth_Crus_Pmo|XP_037798817.1, Arth_Crus_Pmo|XP_037799459.1, Arth_Crus_Pmo|XP_037802159.1	Arth_Crus_Pva|XP_027209937.1, Arth_Crus_Pva|XP_027212024.1, Arth_Crus_Pva|XP_027212150.1, Arth_Crus_Pva|XP_027218219.1, Arth_Crus_Pva|XP_027218317.1, Arth_Crus_Pva|XP_027218890.1, Arth_Crus_Pva|XP_027219731.1, Arth_Crus_Pva|XP_027224920.1, Arth_Crus_Pva|XP_027228209.1, Arth_Crus_Pva|XP_027229217.1, Arth_Crus_Pva|XP_027230894.1	Arth_Crus_Spa|XP_063844977.1, Arth_Crus_Spa|XP_063849688.1, Arth_Crus_Spa|XP_063851001.1, Arth_Crus_Spa|XP_063853284.1, Arth_Crus_Spa|XP_063858740.1, Arth_Crus_Spa|XP_063859144.1, Arth_Crus_Spa|XP_063864353.1, Arth_Crus_Spa|XP_063876512.1, Arth_Crus_Spa|XP_063880178.1, Arth_Crus_Spa|XP_063880179.1, Arth_Crus_Spa|XP_063883980.1, Arth_Crus_Spa|XP_063884281.1, Arth_Crus_Spa|XP_063886988.1	Arth_Dipl_Dpu|NCBI_GNO_0700025, Arth_Dipl_Dpu|NCBI_GNO_4600020, Arth_Dipl_Dpu|PASA_GEN_0200158, Arth_Dipl_Dpu|PASA_GEN_0200198, Arth_Dipl_Dpu|PASA_GEN_0400091, Arth_Dipl_Dpu|PASA_GEN_1000078, Arth_Dipl_Dpu|SNAP_00000775, Arth_Dipl_Dpu|e_gw1.4431.3.1, Arth_Dipl_Dpu|estExt_Genewise1.C_340074, Arth_Dipl_Dpu|estExt_Genewise1.C_80004	Arth_Dipt_Aga|XP_001688004.1, Arth_Dipt_Aga|XP_061516540.1, Arth_Dipt_Aga|XP_061517823.1, Arth_Dipt_Aga|XP_307926.5, Arth_Dipt_Aga|XP_308460.4, Arth_Dipt_Aga|XP_309307.2, Arth_Dipt_Aga|XP_309308.4, Arth_Dipt_Aga|XP_311541.4, Arth_Dipt_Aga|XP_314136.5, Arth_Dipt_Aga|XP_314330.2, Arth_Dipt_Aga|XP_316787.2, Arth_Dipt_Aga|XP_318688.3, Arth_Dipt_Aga|XP_319633.4	Arth_Dipt_Ban|IU25_00578-mRNA-1, Arth_Dipt_Ban|IU25_03702-mRNA-1, Arth_Dipt_Ban|IU25_04067-mRNA-1, Arth_Dipt_Ban|IU25_04240-mRNA-1, Arth_Dipt_Ban|IU25_04810-mRNA-1, Arth_Dipt_Ban|IU25_04811-mRNA-1, Arth_Dipt_Ban|IU25_05227-mRNA-1, Arth_Dipt_Ban|IU25_05926-mRNA-1, Arth_Dipt_Ban|IU25_05927-mRNA-1, Arth_Dipt_Ban|IU25_07703-mRNA-1, Arth_Dipt_Ban|IU25_09900-mRNA-1, Arth_Dipt_Ban|IU25_11133-mRNA-1, Art…	Arth_Dipt_Dme|NP_001097093.1, Arth_Dipt_Dme|NP_511054.4, Arth_Dipt_Dme|NP_523515.1, Arth_Dipt_Dme|NP_523516.1, Arth_Dipt_Dme|NP_523612.3, Arth_Dipt_Dme|NP_523985.1, Arth_Dipt_Dme|NP_524132.1, Arth_Dipt_Dme|NP_524309.1, Arth_Dipt_Dme|NP_524500.1, Arth_Dipt_Dme|NP_525012.2, Arth_Dipt_Dme|NP_525054.2, Arth_Dipt_Dme|NP_725044.1, Arth_Dipt_Dme|NP_729926.1	Arth_Euph_Mno|CAL4060780.1, Arth_Euph_Mno|CAL4060782.1, Arth_Euph_Mno|CAL4060784.1, Arth_Euph_Mno|CAL4061539.1, Arth_Euph_Mno|CAL4062772.1, Arth_Euph_Mno|CAL4064003.1, Arth_Euph_Mno|CAL4066027.1, Arth_Euph_Mno|CAL4079094.1, Arth_Euph_Mno|CAL4079257.1, Arth_Euph_Mno|CAL4098493.1, Arth_Euph_Mno|CAL4108834.1, Arth_Euph_Mno|CAL4122475.1, Arth_Euph_Mno|CAL4122805.1, Arth_Euph_Mno|CAL4125275.1, Arth_Eu…	Arth_Geop_Sma|SMAR000588-PA, Arth_Geop_Sma|SMAR000798-PA, Arth_Geop_Sma|SMAR002472-PA, Arth_Geop_Sma|SMAR006016-PA, Arth_Geop_Sma|SMAR006058-PA, Arth_Geop_Sma|SMAR006060-PA, Arth_Geop_Sma|SMAR013571-PA, Arth_Geop_Sma|SMAR014205-PA	Arth_Hemi_Api|XP_001944244.1, Arth_Hemi_Api|XP_001947904.1, Arth_Hemi_Api|XP_001948078.2, Arth_Hemi_Api|XP_001949924.1, Arth_Hemi_Api|XP_003244334.1, Arth_Hemi_Api|XP_003244814.1, Arth_Hemi_Api|XP_016657700.1, Arth_Hemi_Api|XP_029346316.1	Arth_Hyme_Ame|NP_001011592.1, Arth_Hyme_Ame|XP_001120114.2, Arth_Hyme_Ame|XP_006557711.2, Arth_Hyme_Ame|XP_006563694.1, Arth_Hyme_Ame|XP_006568998.1, Arth_Hyme_Ame|XP_016773587.1, Arth_Hyme_Ame|XP_026298035.1, Arth_Hyme_Ame|XP_026301239.1, Arth_Hyme_Ame|XP_393018.4, Arth_Hyme_Ame|XP_393020.2, Arth_Hyme_Ame|XP_624287.2, Arth_Hyme_Ame|XP_624507.1, Arth_Hyme_Ame|XP_625099.2	Arth_Ixod_Isc|XP_002401151.4, Arth_Ixod_Isc|XP_002402772.3, Arth_Ixod_Isc|XP_002416652.3, Arth_Ixod_Isc|XP_029824333.2, Arth_Ixod_Isc|XP_029829469.1, Arth_Ixod_Isc|XP_029829482.3, Arth_Ixod_Isc|XP_029829486.1, Arth_Ixod_Isc|XP_029837930.2, Arth_Ixod_Isc|XP_029839290.2, Arth_Ixod_Isc|XP_029844093.1, Arth_Ixod_Isc|XP_029849985.2, Arth_Ixod_Isc|XP_040062990.1, Arth_Ixod_Isc|XP_040064467.1, Arth_Ixod…	Arth_Para_Rva|GAU88503.1, Arth_Para_Rva|GAU88704.1, Arth_Para_Rva|GAU94514.1, Arth_Para_Rva|GAU98165.1, Arth_Para_Rva|GAU98220.1, Arth_Para_Rva|GAU98401.1, Arth_Para_Rva|GAU98402.1, Arth_Para_Rva|GAU98509.1, Arth_Para_Rva|GAU99605.1, Arth_Para_Rva|GAU99606.1, Arth_Para_Rva|GAV00204.1, Arth_Para_Rva|GAV05219.1, Arth_Para_Rva|GAV05749.1, Arth_Para_Rva|GAV05798.1	Arth_Xiph_Lpo|XP_013773018.1, Arth_Xiph_Lpo|XP_013773356.1, Arth_Xiph_Lpo|XP_013773536.2, Arth_Xiph_Lpo|XP_013775592.1, Arth_Xiph_Lpo|XP_013776189.1, Arth_Xiph_Lpo|XP_013776990.1, Arth_Xiph_Lpo|XP_013777868.1, Arth_Xiph_Lpo|XP_013777870.1, Arth_Xiph_Lpo|XP_013778968.1, Arth_Xiph_Lpo|XP_013782020.1, Arth_Xiph_Lpo|XP_013782440.1, Arth_Xiph_Lpo|XP_013784334.1, Arth_Xiph_Lpo|XP_013786267.1, Arth_Xiph…	Bryo_Chei_Bne|KAF6018247.1, Bryo_Chei_Bne|KAF6018270.1, Bryo_Chei_Bne|KAF6018272.1, Bryo_Chei_Bne|KAF6018628.1, Bryo_Chei_Bne|KAF6024413.1, Bryo_Chei_Bne|KAF6025505.1, Bryo_Chei_Bne|KAF6027847.1, Bryo_Chei_Bne|KAF6029188.1, Bryo_Chei_Bne|KAF6029497.1, Bryo_Chei_Bne|KAF6030489.1, Bryo_Chei_Bne|KAF6031540.1, Bryo_Chei_Bne|KAF6031671.1, Bryo_Chei_Bne|KAF6031720.1, Bryo_Chei_Bne|KAF6031821.1, Bryo_Ch…	Chor_Amph_Bfl|XP_035660721.1, Chor_Amph_Bfl|XP_035661663.1, Chor_Amph_Bfl|XP_035662903.1, Chor_Amph_Bfl|XP_035665172.1, Chor_Amph_Bfl|XP_035665173.1, Chor_Amph_Bfl|XP_035669230.1, Chor_Amph_Bfl|XP_035669416.1, Chor_Amph_Bfl|XP_035669417.1, Chor_Amph_Bfl|XP_035669418.1, Chor_Amph_Bfl|XP_035669422.1, Chor_Amph_Bfl|XP_035669423.1, Chor_Amph_Bfl|XP_035669424.1, Chor_Amph_Bfl|XP_035669425.1, Chor_Amph…	Chor_Anur_Xtr|NP_001006754.1, Chor_Anur_Xtr|NP_001007871.1, Chor_Anur_Xtr|NP_001011430.2, Chor_Anur_Xtr|NP_001015801.2, Chor_Anur_Xtr|NP_001016107.1, Chor_Anur_Xtr|NP_001016284.1, Chor_Anur_Xtr|NP_001016413.1, Chor_Anur_Xtr|NP_001016989.1, Chor_Anur_Xtr|NP_001017023.1, Chor_Anur_Xtr|NP_001037876.1, Chor_Anur_Xtr|NP_001037906.1, Chor_Anur_Xtr|NP_001039054.1, Chor_Anur_Xtr|NP_001039117.1, Chor_Anur…	Chor_Chim_Cmi|XP_007882673.1, Chor_Chim_Cmi|XP_007883926.1, Chor_Chim_Cmi|XP_007884595.1, Chor_Chim_Cmi|XP_007885583.1, Chor_Chim_Cmi|XP_007887093.1, Chor_Chim_Cmi|XP_007888130.1, Chor_Chim_Cmi|XP_007888131.1, Chor_Chim_Cmi|XP_007889055.1, Chor_Chim_Cmi|XP_007889222.1, Chor_Chim_Cmi|XP_007889811.1, Chor_Chim_Cmi|XP_007892309.1, Chor_Chim_Cmi|XP_007892353.1, Chor_Chim_Cmi|XP_007892842.1, Chor_Chim…	Chor_Coel_Lch|XP_005986979.1, Chor_Coel_Lch|XP_005987647.1, Chor_Coel_Lch|XP_005988455.1, Chor_Coel_Lch|XP_005988529.1, Chor_Coel_Lch|XP_005989321.1, Chor_Coel_Lch|XP_005989322.1, Chor_Coel_Lch|XP_005989957.1, Chor_Coel_Lch|XP_005990999.1, Chor_Coel_Lch|XP_005992047.1, Chor_Coel_Lch|XP_005993444.1, Chor_Coel_Lch|XP_005995321.1, Chor_Coel_Lch|XP_005995704.1, Chor_Coel_Lch|XP_005996120.1, Chor_Coel…	Chor_Cope_Odi|CBY07482.1, Chor_Cope_Odi|CBY08493.1, Chor_Cope_Odi|CBY10555.1, Chor_Cope_Odi|CBY13643.1, Chor_Cope_Odi|CBY14952.1, Chor_Cope_Odi|CBY16452.1, Chor_Cope_Odi|CBY19481.1	Chor_Cypr_Dre|NP_001002186.1, Chor_Cypr_Dre|NP_001002186.1, Chor_Cypr_Dre|NP_001002186.1, Chor_Cypr_Dre|NP_001002348.1, Chor_Cypr_Dre|NP_001002439.1, Chor_Cypr_Dre|NP_001002617.2, Chor_Cypr_Dre|NP_001002734.1, Chor_Cypr_Dre|NP_001002748.1, Chor_Cypr_Dre|NP_001002748.1, Chor_Cypr_Dre|NP_001003735.1, Chor_Cypr_Dre|NP_001006041.1, Chor_Cypr_Dre|NP_001006047.1, Chor_Cypr_Dre|NP_001008591.1, Chor_Cypr…	Chor_Gall_Gga|NP_001006472.1, Chor_Gall_Gga|NP_001186579.1, Chor_Gall_Gga|NP_001264532.1, Chor_Gall_Gga|NP_990093.1, Chor_Gall_Gga|NP_990132.1, Chor_Gall_Gga|XP_004935062.1, Chor_Gall_Gga|XP_015128066.1, Chor_Gall_Gga|XP_015141130.1, Chor_Gall_Gga|XP_015142182.1, Chor_Gall_Gga|XP_015157495.1	Chor_Gall_Mga|XP_003202130.1, Chor_Gall_Mga|XP_003202646.1, Chor_Gall_Mga|XP_003206356.1, Chor_Gall_Mga|XP_003206357.2, Chor_Gall_Mga|XP_003206446.1, Chor_Gall_Mga|XP_003207830.1, Chor_Gall_Mga|XP_010708323.1, Chor_Gall_Mga|XP_010709338.1, Chor_Gall_Mga|XP_010714468.1, Chor_Gall_Mga|XP_010719796.1, Chor_Gall_Mga|XP_010721460.1, Chor_Gall_Mga|XP_010722668.2, Chor_Gall_Mga|XP_010725346.1, Chor_Gall…	Chor_Mono_Oan|XP_001505993.1, Chor_Mono_Oan|XP_001507577.1, Chor_Mono_Oan|XP_001509036.1, Chor_Mono_Oan|XP_001516597.2, Chor_Mono_Oan|XP_007664504.1, Chor_Mono_Oan|XP_007664967.1, Chor_Mono_Oan|XP_007666213.1, Chor_Mono_Oan|XP_007669029.2, Chor_Mono_Oan|XP_028905547.1, Chor_Mono_Oan|XP_028908221.1, Chor_Mono_Oan|XP_028908417.1, Chor_Mono_Oan|XP_028910298.1, Chor_Mono_Oan|XP_028910301.1, Chor_Mono…	Chor_Pass_Pma|XP_015470361.1, Chor_Pass_Pma|XP_015471856.1, Chor_Pass_Pma|XP_015479461.1, Chor_Pass_Pma|XP_015481450.1, Chor_Pass_Pma|XP_015482398.1, Chor_Pass_Pma|XP_015482456.1, Chor_Pass_Pma|XP_015484844.1, Chor_Pass_Pma|XP_015484956.1, Chor_Pass_Pma|XP_015485490.1, Chor_Pass_Pma|XP_015486600.1, Chor_Pass_Pma|XP_015486689.1, Chor_Pass_Pma|XP_015486819.1, Chor_Pass_Pma|XP_015487038.1, Chor_Pass…	Chor_Phle_Cin|XP_002120238.1, Chor_Phle_Cin|XP_002120275.1, Chor_Phle_Cin|XP_002121224.1, Chor_Phle_Cin|XP_002121375.1, Chor_Phle_Cin|XP_002121822.1, Chor_Phle_Cin|XP_002122111.1, Chor_Phle_Cin|XP_002122534.1, Chor_Phle_Cin|XP_002122680.1, Chor_Phle_Cin|XP_002123541.1, Chor_Phle_Cin|XP_002123552.1, Chor_Phle_Cin|XP_002124911.2, Chor_Phle_Cin|XP_002127149.1, Chor_Phle_Cin|XP_002128520.1, Chor_Phle…	Chor_Prim_Ggo|XP_004026368.1, Chor_Prim_Ggo|XP_004039194.2, Chor_Prim_Ggo|XP_004043109.1, Chor_Prim_Ggo|XP_004046251.1, Chor_Prim_Ggo|XP_004049565.1, Chor_Prim_Ggo|XP_004049730.1, Chor_Prim_Ggo|XP_004053356.1, Chor_Prim_Ggo|XP_004053620.1, Chor_Prim_Ggo|XP_004064051.1, Chor_Prim_Ggo|XP_004064540.1, Chor_Prim_Ggo|XP_030856554.1, Chor_Prim_Ggo|XP_030865073.1, Chor_Prim_Ggo|XP_030871655.1, Chor_Prim…	Chor_Prim_Hsa|NP_000551.1, Chor_Prim_Hsa|NP_001073978.1, Chor_Prim_Hsa|NP_001760.1, Chor_Prim_Hsa|NP_001765.1, Chor_Prim_Hsa|NP_001771.1, Chor_Prim_Hsa|NP_002222.1, Chor_Prim_Hsa|NP_003261.1, Chor_Prim_Hsa|NP_003262.1, Chor_Prim_Hsa|NP_004347.1, Chor_Prim_Hsa|NP_004348.2, Chor_Prim_Hsa|NP_004606.2, Chor_Prim_Hsa|NP_004607.1, Chor_Prim_Hsa|NP_005714.2, Chor_Prim_Hsa|NP_005715.1, Chor_Prim_Hsa|NP_0…	Chor_Semi_Loc|XP_006627331.1, Chor_Semi_Loc|XP_006628445.2, Chor_Semi_Loc|XP_006628658.1, Chor_Semi_Loc|XP_006628957.1, Chor_Semi_Loc|XP_006629290.1, Chor_Semi_Loc|XP_006630636.1, Chor_Semi_Loc|XP_006630994.1, Chor_Semi_Loc|XP_006631981.1, Chor_Semi_Loc|XP_006633649.1, Chor_Semi_Loc|XP_006633807.1, Chor_Semi_Loc|XP_006633808.1, Chor_Semi_Loc|XP_006633849.1, Chor_Semi_Loc|XP_006633875.1, Chor_Semi…	Chor_Squa_Gja|XP_015260863.1, Chor_Squa_Gja|XP_015261199.1, Chor_Squa_Gja|XP_015263263.1, Chor_Squa_Gja|XP_015263704.1, Chor_Squa_Gja|XP_015264028.1, Chor_Squa_Gja|XP_015264084.1, Chor_Squa_Gja|XP_015265858.1, Chor_Squa_Gja|XP_015266122.1, Chor_Squa_Gja|XP_015268001.1, Chor_Squa_Gja|XP_015268002.1, Chor_Squa_Gja|XP_015268536.1, Chor_Squa_Gja|XP_015269558.1, Chor_Squa_Gja|XP_015271465.1, Chor_Squa…	Echi_Aspi_Aja|PIK34164.1, Echi_Aspi_Aja|PIK34325.1, Echi_Aspi_Aja|PIK34326.1, Echi_Aspi_Aja|PIK34327.1, Echi_Aspi_Aja|PIK34328.1, Echi_Aspi_Aja|PIK35353.1, Echi_Aspi_Aja|PIK35525.1, Echi_Aspi_Aja|PIK36236.1, Echi_Aspi_Aja|PIK36864.1, Echi_Aspi_Aja|PIK36865.1, Echi_Aspi_Aja|PIK43375.1, Echi_Aspi_Aja|PIK43700.1, Echi_Aspi_Aja|PIK43775.1, Echi_Aspi_Aja|PIK44710.1, Echi_Aspi_Aja|PIK46241.1, Echi_Aspi…	Echi_Cama_Spu|NP_001118229.1, Echi_Cama_Spu|XP_001175794.2, Echi_Cama_Spu|XP_003725684.1, Echi_Cama_Spu|XP_003727293.1, Echi_Cama_Spu|XP_003727534.2, Echi_Cama_Spu|XP_011664079.1, Echi_Cama_Spu|XP_030829376.1, Echi_Cama_Spu|XP_030829577.1, Echi_Cama_Spu|XP_030835999.1, Echi_Cama_Spu|XP_030837716.1, Echi_Cama_Spu|XP_030844774.1, Echi_Cama_Spu|XP_030845089.1, Echi_Cama_Spu|XP_030845090.1, Echi_Cama…	Echi_Valv_Apl|XP_022079962.1, Echi_Valv_Apl|XP_022080278.1, Echi_Valv_Apl|XP_022081715.1, Echi_Valv_Apl|XP_022082720.1, Echi_Valv_Apl|XP_022082757.1, Echi_Valv_Apl|XP_022082759.1, Echi_Valv_Apl|XP_022082819.1, Echi_Valv_Apl|XP_022082893.1, Echi_Valv_Apl|XP_022082907.1, Echi_Valv_Apl|XP_022082936.1, Echi_Valv_Apl|XP_022082939.1, Echi_Valv_Apl|XP_022083554.1, Echi_Valv_Apl|XP_022083632.1, Echi_Valv…	Hemi_Ente_Sko|XP_002730486.1, Hemi_Ente_Sko|XP_002730777.1, Hemi_Ente_Sko|XP_002735925.1, Hemi_Ente_Sko|XP_002736204.1, Hemi_Ente_Sko|XP_002736864.1, Hemi_Ente_Sko|XP_002739399.2, Hemi_Ente_Sko|XP_002739806.1, Hemi_Ente_Sko|XP_002740633.2, Hemi_Ente_Sko|XP_006812540.1, Hemi_Ente_Sko|XP_006812543.1, Hemi_Ente_Sko|XP_006812544.1, Hemi_Ente_Sko|XP_006812633.1, Hemi_Ente_Sko|XP_006812898.1, Hemi_Ente…	Moll_Arco_Sbr|EVM0000004.1, Moll_Arco_Sbr|EVM0000236.1, Moll_Arco_Sbr|EVM0001588.1, Moll_Arco_Sbr|EVM0001907.1, Moll_Arco_Sbr|EVM0003689.1, Moll_Arco_Sbr|EVM0004349.1, Moll_Arco_Sbr|EVM0005365.1, Moll_Arco_Sbr|EVM0005438.1, Moll_Arco_Sbr|EVM0008454.1, Moll_Arco_Sbr|EVM0008546.1, Moll_Arco_Sbr|EVM0013291.1, Moll_Arco_Sbr|EVM0016295.1, Moll_Arco_Sbr|EVM0016582.1, Moll_Arco_Sbr|EVM0016612.1, Moll_Ar…
[truncated: 81,534 more rows]
[truncated: 22 more columns]
