# Supplementary material for: Investigating Low‐Temperature Stress Responses in Crustacea Aquatic Species Through Comparative Transcriptomics
Source: Evol Appl. 2026 May 12;19(5):e70254. doi: 10.1111/eva.70254 (PMC13163145; doi:10.1111/eva.70254)
Supplement: Supplementary file 7 — Table S4: Gene number and proportion in a given gene category among EGs, DEGs, and HDEGs. [file EVA-19-e70254-s002.xlsx]

## Sheet: Sheet1
Species	Lineage	Number of genes	Numbers			Proportions
			EGs	DEGs	HDEGs	EGs	DEGs	HDEGs
L. vannamei	Metazoa	12420	6652	875	463	0.539628	0.449409	0.429101
	Bilateria	1416	480	92	51	0.0389389	0.0472522	0.047266
	Protostomia	645	117	21	12	0.00949136	0.0107858	0.0111214
	Ecdysozoa	248	41	6	1	0.00332603	0.00308166	0.000926784
	Arthropoda	1408	203	37	23	0.0164679	0.0190036	0.021316
	Crustacea	2643	753	146	81	0.0610854	0.0749872	0.0750695
	Decapoda	1517	299	73	47	0.0242557	0.0374936	0.0435589
	Penaeidae	12976	3782	697	401	0.306806	0.357987	0.37164
P. indicus	Metazoa	11489	6711	902	428	0.479837	0.44831	0.455319
	Bilateria	1300	500	100	49	0.03575	0.0497018	0.0521277
	Protostomia	517	149	30	19	0.0106535	0.0149105	0.0202128
	Ecdysozoa	251	39	10	5	0.0027885	0.00497018	0.00531915
	Arthropoda	1209	203	36	16	0.0145145	0.0178926	0.0170213
	Crustacea	1333	843	171	83	0.0602746	0.0849901	0.0882979
	Decapoda	2335	325	45	16	0.0232375	0.0223658	0.0170213
	Penaeidae	13040	5216	718	324	0.372944	0.356859	0.344681
E. sinensis	Metazoa	10409	6347	260	149	0.311326	0.210526	0.231366
	Bilateria	1243	479	37	19	0.0234954	0.0299595	0.0295031
	Protostomia	734	225	18	11	0.0110364	0.0145749	0.0170807
	Ecdysozoa	159	42	10	7	0.00206014	0.00809717	0.0108696
	Arthropoda	810	212	22	15	0.0103988	0.0178138	0.0232919
	Crustacea	3261	681	60	36	0.0334036	0.048583	0.0559006
	Decapoda	1803	952	119	69	0.0466964	0.0963563	0.107143
	Branchyura	36465	11449	709	338	0.561583	0.574089	0.524845
C.quadricarinatus	Metazoa	10478	6629	621	288	0.474076	0.399357	0.342449
	Bilateria	1103	445	58	32	0.0318244	0.037299	0.0380499
	Protostomia	631	169	12	8	0.0120861	0.00771704	0.00951249
	Ecdysozoa	159	47	13	8	0.00336122	0.00836013	0.00951249
	Arthropoda	831	214	32	19	0.0153043	0.0205788	0.0225922
	Crustacea	1854	742	91	48	0.0530644	0.0585209	0.0570749
	Decapoda	1951	625	71	41	0.0446971	0.0456592	0.0487515
	Astacidea	14443	5112	657	397	0.365587	0.422508	0.472057
M. rosenbergii	Metazoa	10848	5153	664	293	0.36624	0.273251	0.232724
	Bilateria	1614	338	61	32	0.0240227	0.0251029	0.025417
	Protostomia	648	93	17	12	0.00660981	0.00699588	0.00953137
	Ecdysozoa	289	31	5	4	0.00220327	0.00205761	0.00317712
	Arthropoda	1034	128	18	8	0.00909737	0.00740741	0.00635425
	Crustacea	2070	513	110	62	0.0364606	0.0452675	0.0492454
	Decapoda	4127	579	117	55	0.0411514	0.0481481	0.0436855
	Caridea	33204	7235	1438	793	0.514215	0.59177	0.629865
D. melanogaster	Metazoa	8146	7474	1230	909	0.299667	0.260042	0.2683
	Bilateria	580	522	109	72	0.0209294	0.0230444	0.0212515
	Protostomia	208	176	50	33	0.00705665	0.0105708	0.00974026
	Ecdysozoa	60	55	21	12	0.0022052	0.00443975	0.00354191
	Arthropoda	831	736	252	190	0.0295096	0.053277	0.0560803
	Diptera	526	586	242	186	0.0234954	0.0511628	0.0548996
	Drosophilidae	20451	15392	2826	1986	0.617136	0.597463	0.586187
EGs: Expressed genes; DEGs: Significant Differentially Expressed Genes; HDEGs： Highly Significantly Differentially Expressed Genes.
