# Supplementary material for: Investigating Low‐Temperature Stress Responses in Crustacea Aquatic Species Through Comparative Transcriptomics
Source: Evol Appl. 2026 May 12;19(5):e70254. doi: 10.1111/eva.70254 (PMC13163145; doi:10.1111/eva.70254)
Supplement: Supplementary file 8 — Table S5: Functional characteristics of 16 SLC genes. [file EVA-19-e70254-s007.xlsx]

## Sheet: Table S5
Gene	Category	Main substrate	Primary physiological role	Typical localization	Hypothesized role in cold-stress homeostasis
SLC2A8	Carbohydrate transporters (glucose/hexose)	Facilitated diffusion of hexoses	Cellular/organellar sugar uptake contributing to energy metabolism	Plasma membrane and/or intracellular membranes	May support carbohydrate substrate availability and ATP production under cold stress, thereby helping maintain energy homeostasis
SLC5A8	Short-chain monocarboxylate transporters	Na⁺-coupled uptake of monocarboxylates	Monocarboxylate absorption/reabsorption; links to energy metabolism and epigenetic regulation via SCFAs	Plasma membrane	May contribute to alternative carbon-source utilization, lactate/monocarboxylate turnover, and metabolic acid–base balance during cold exposure
SLC7A6	Amino acid transporters	Exchange of cationic AAs (Arg/Lys) with neutral Aas	Amino-acid homeostasis, nutrient exchange across membranes	Plasma membrane	May regulate amino acid balance, nitrogen metabolism, and signaling-related amino acid supply under cold stress
SLC15A1	Peptide transporters	H⁺-coupled di-/tri-peptide uptake	Intestinal peptide absorption; nutrient acquisition	Apical plasma membrane of intestinal epithelia	May support peptide-derived nutrient uptake, amino acid replenishment, and recovery-related metabolism during cold stress
SLC28A3	Nucleoside transporters (concentrative)	Na⁺-coupled concentrative uptake of purine/pyrimidine nucleosides	Nucleoside salvage/impacts nucleoside drug uptake	Plasma membrane	May facilitate nucleoside salvage and nucleotide precursor supply to sustain transcriptional and repair demands under cold stress
SLC29A1	Nucleoside transporters (equilibrative)	Facilitated diffusion of nucleosides	Nucleoside balance/signaling (adenosine) and drug transport	Plasma membrane	May participate in nucleoside homeostasis and adenosine-related stress signaling during cold exposure
SLC23A2	Vitamin transporters	Na⁺-dependent ascorbate (vitamin C) uptake	Tissue vitamin C accumulation; antioxidant capacity and cofactor supply	Plasma membrane	May enhance antioxidant capacity by maintaining intracellular ascorbate levels and reducing oxidative damage under cold stress
SLC17A5	Vesicular / lysosomal transporters	Lysosomal export of free sialic acid	Lysosome-to-cytosol recycling of sialic acid/lysosomal metabolism	Lysosomal membrane	May help maintain lysosomal function, membrane component turnover, and intracellular recycling during cold-induced cellular stress
SLC35F6	Putative/less well-characterized SLC (orphan)	Predicted transporter activity	Putative role in intracellular transport/cell processes; function remains uncertain	Likely intracellular membranes (predicted)	May contribute to organelle homeostasis and intracellular transport processes required for stress adaptation, although its precise substrate remains unclear
SLC39A7	Metal ion transporters	Zn²⁺ transport	Zinc homeostasis; modulation of signaling pathways	ER/Golgi membranes	May regulate metal-ion homeostasis, endoplasmic reticulum stress responses, and redox balance during cold stress
SLC4A3	Gas/solute exchange & acid–base regulation	Cl⁻/HCO₃⁻ exchange	Intracellular pH regulation; acid–base homeostasis	Plasma membrane	May contribute to acid–base balance, ion homeostasis, and cell-volume regulation under cold stress
SLC14A2	Osmoregulation / nitrogen waste transport	Urea transport	Urine concentrating mechanism; urea handling/osmotic balance	Plasma membrane	May participate in osmotic regulation, nitrogenous waste transport, and water–solute balance during cold exposure
SLC25A20	Mitochondrial lipid metabolism support	Carnitine–acylcarnitine exchange across inner mitochondrial membrane	Enables mitochondrial import of long-chain fatty acids for β-oxidation	Inner mitochondrial membrane	May support mitochondrial fatty acid utilization, ATP generation, and metabolic fuel switching under cold stress
SLC22A14	Reproduction-linked / mitochondrial-associated transporter	Reported/implicated in riboflavin transport/ linked to sperm mitochondrial function	Supports sperm energetics and male fertility	Mitochondria-associated /sperm-associated	May support mitochondrial oxidative metabolism and redox homeostasis, although functional evidence in crustacean cold stress remains limited

## Sheet: Sheet3
Gene	Known / predicted transport function
SLC2A8	Facilitative hexose transporter; involved in glucose/fructose transport and cellular energy supply
SLC5A8	Na+-coupled monocarboxylate transporter; transports short-chain fatty acids and related monocarboxylates
SLC7A6	Cationic and neutral amino acid exchanger
SLC15A1	H+-coupled oligopeptide transporter; mediates uptake of di-/tripeptides
SLC28A3	Concentrative nucleoside transporter; mediates Na+-dependent nucleoside uptake
SLC29A1	Equilibrative nucleoside transporter; involved in bidirectional nucleoside transport
SLC23A2	Sodium-dependent vitamin C transporter
SLC17A5	Lysosomal sialic acid transporter
SLC35F6	Putative intracellular/orphan transporter, likely associated with endomembrane compartments
SLC39A7	Zinc transporter (ZIP family), involved in intracellular Zn2+ mobilization
SLC4A3	Cl−/HCO3− exchanger; involved in pH regulation
SLC14A2	Urea transporter
SLC25A20	Mitochondrial carnitine/acylcarnitine translocase; required for fatty acid β-oxidation
SLC22A14	Putative riboflavin-related mitochondrial transporter
